# Supplementary material for: Landscape of Overlapping Gene Expression in The Equine Placenta
Source: Genes (Basel). 2019 Jul 2;10(7):503. doi: 10.3390/genes10070503 (PMC6678446; doi:10.3390/genes10070503)
Supplement: Supplementary file 1 [file genes-10-00503-s001.zip]

Archive with 7 entries (6 files):
- Additional_Table_1.xlsx
- __MACOSX/
- __MACOSX/._Additional_Table_1.xlsx
- Additional_Table_3 .xlsx
- __MACOSX/._Additional_Table_3 .xlsx
- Additional_Table_2.xlsx
- __MACOSX/._Additional_Table_2.xlsx
