# Supplementary material for: Landscape of Overlapping Gene Expression in The Equine Placenta
Source: Genes (Basel). 2019 Jul 2;10(7):503. doi: 10.3390/genes10070503 (PMC6678446; doi:10.3390/genes10070503)
Supplement: Supplementary file 1 [file genes-10-00503-s001.zip › Additional_Table_3 .xlsx]

## Sheet: Sheet1
Supplementary Table 3.The list of all overlapping genes along with the forms of overlapping and their biotypes.
Sense	Antisense	Gene Overlapping	Overlapping Forms	Chromosome	Sense-Biotype	Antisense-Biotype
LOC111775336	LOC111775337	1407	A	Ch10	lncRNA	lncRNA
MEGF8	CNFN	3248	A	Ch10	protein_coding	protein_coding
FAM104A	LOC111775595	2465	A	Ch11	protein_coding	lncRNA
SUPT6H	LOC111775704	423	A	Ch11	protein_coding	lncRNA
ABTB2	NAT10	45199	A	Ch12	protein_coding	protein_coding
LOC111775945	MS4A1	13788	A	Ch12	lncRNA	protein_coding
NRXN1	MIR9153	144	A	Ch15	protein_coding	miRNA
RNF123	AMIGO3	3348	A	Ch16	protein_coding	protein_coding
SCN9A	LOC111768914	27619	A	Ch18	protein_coding	lncRNA
CRYBG3	LOC111769123	3538	A	Ch19	protein_coding	lncRNA
EPB41	LOC111770301	764	A	Ch2	protein_coding	protein_coding
ZNF395	LOC111772509	3522	A	Ch2	protein_coding	lncRNA
LOC102148834	LOC111770266	106	A	Ch23	lncRNA	snRNA
GBA2	CREB3	4023	A	Ch25	protein_coding	protein_coding
LRRC36	TPPP3	3651	A	Ch3	protein_coding	protein_coding
PKD1L2	LOC111772802	14976	A	Ch3	protein_coding	lncRNA
LOC111773010	EXOC3L1	5265	A	Ch3	lncRNA	protein_coding
LOC111771299	ZNF281	20509	A	Ch30	lncRNA	protein_coding
CS	LOC111774005	482	A	Ch6	protein_coding	lncRNA
GUCY2C	LOC111773932	2272	A	Ch6	protein_coding	lncRNA
LOC102148748	TTC36	3879	A	Ch7	lncRNA	protein_coding
C7H11orf1	FDXACB1	3994	A	Ch7	protein_coding	protein_coding
LOC106783448	MIR8993-1	134	A	Ch7	protein_coding	miRNA
LOC111775636	ADAMTS7	2740	B	Ch1	lncRNA	protein_coding
LOC111769073	FRMD6	792	B	Ch1	protein_coding	protein_coding
LOC102149549	OPN4	5330	B	Ch1	lncRNA	protein_coding
MIR9046	KBTBD13	114	B	Ch1	miRNA	protein_coding
LOC111768909	TM9SF1	2137	B	Ch1	lncRNA	protein_coding
LOC111773515	DNMBP	884	B	Ch1	lncRNA	protein_coding
LOC111769829	LRMDA	4446	B	Ch1	lncRNA	protein_coding
LOC111775780	CYP11A1	3218	B	Ch1	lncRNA	protein_coding
LOC111774374	ZMIZ1	2918	B	Ch1	lncRNA	protein_coding
LOC106782054	BNIP3	2158	B	Ch1	lncRNA	protein_coding
LOC111769153	ANK3	13860	B	Ch1	lncRNA	protein_coding
LOC111775351	LOC102147761	4600	B	Ch1	lncRNA	lncRNA
LOC106782196	IL25	7067	B	Ch1	lncRNA	protein_coding
LOC106782187	ADCY4	2505	B	Ch1	lncRNA	protein_coding
LOC111767555	TPM1	1749	B	Ch1	lncRNA	protein_coding
LOC111770227	CPEB1	54796	B	Ch1	lncRNA	protein_coding
MIR1282	SERF2	100	B	Ch1	miRNA	protein_coding
C1H10orf55	PLAU	618	B	Ch1	protein_coding	protein_coding
LOC106782046	SORBS1	6033	B	Ch1	lncRNA	protein_coding
MIR1905A	MEX3B	67	B	Ch1	miRNA	protein_coding
MIR9048	KLLN	128	B	Ch1	miRNA	protein_coding
LOC111768358	SCG5	15744	B	Ch1	lncRNA	protein_coding
LOC106782192	LOC100067811	12235	B	Ch1	lncRNA	protein_coding
LOC111775136	LOC100067811	13022	B	Ch1	protein_coding	protein_coding
LOC111775339	DDO	5778	B	Ch10	lncRNA	protein_coding
LOC111775232	LMTK3	5317	B	Ch10	lncRNA	protein_coding
LOC111775231	TMEM143	4613	B	Ch10	lncRNA	protein_coding
LOC111775241	CPT1C	5837	B	Ch10	lncRNA	protein_coding
LOC111775435	LOC100069985	2889	B	Ch10	lncRNA	protein_coding
LOC106782291	RYR1	2706	B	Ch10	lncRNA	protein_coding
NFKBIB	SIRT2	8201	B	Ch10	protein_coding	protein_coding
LOC106782172	MTO1	23522	B	Ch10	lncRNA	protein_coding
LOC100069585	LOC102148130	16836	B	Ch10	protein_coding	lncRNA
LOC111775248	SHANK1	4215	B	Ch10	lncRNA	protein_coding
LOC111775234	GRIN2D	7509	B	Ch10	lncRNA	protein_coding
LOC111775385	SLC2A12	15769	B	Ch10	lncRNA	protein_coding
CTGF	LOC111775378	3178	B	Ch10	protein_coding	lncRNA
MIR9087	RYR1	126	B	Ch10	miRNA	protein_coding
LOC111775258	LOC100066419	1579	B	Ch10	lncRNA	protein_coding
LOC111775387	LOC106782514	3966	B	Ch10	lncRNA	lncRNA
LOC111775172	LOC106782002	1624	B	Ch10	lncRNA	lncRNA
MIR9093	LOC102147524	140	B	Ch10	miRNA	protein_coding
LOC111775243	IZUMO2	2155	B	Ch10	lncRNA	protein_coding
MIR9088	LOC100069954	132	B	Ch10	miRNA	lncRNA
LOC106783259	LOC100069522	2390	B	Ch10	lncRNA	protein_coding
LOC111775222	DMPK	2538	B	Ch10	lncRNA	protein_coding
LOC111775578	C11H17orf99	1178	B	Ch11	lncRNA	protein_coding
LOC111775732	MYH10	1264	B	Ch11	lncRNA	protein_coding
LOC100060051	LOC111775589	5891	B	Ch11	protein_coding	lncRNA
LOC111775699	NF1	5172	B	Ch11	lncRNA	protein_coding
LOC111775643	KRT10B	1772	B	Ch11	lncRNA	protein_coding
LOC111775632	BRCA1	6871	B	Ch11	lncRNA	protein_coding
LOC106783439	RFFL	17879	B	Ch11	lncRNA	protein_coding
LOC111775663	ITGA3	7814	B	Ch11	lncRNA	protein_coding
NEUROD2	LOC111775651	3979	B	Ch11	protein_coding	lncRNA
LOC111775625	MEIOC	2048	B	Ch11	lncRNA	protein_coding
LOC106782906	RPTOR	4899	B	Ch11	lncRNA	protein_coding
LOC111775701	LOC100071942	4556	B	Ch11	lncRNA	protein_coding
LOC111775659	HOXB3	1509	B	Ch11	lncRNA	protein_coding
LOC111775573	CHMP6	1264	B	Ch11	lncRNA	protein_coding
LOC102147931	NUP88	14200	B	Ch11	lncRNA	protein_coding
LOC111775594	SDK2	2494	B	Ch11	lncRNA	protein_coding
LOC111775549	LIMD2	1257	B	Ch11	protein_coding	protein_coding
LOC111775619	EFCAB3	15904	B	Ch11	lncRNA	protein_coding
MIR338	MIR3065	58	B	Ch11	miRNA	miRNA
LOC100072280	GEMIN4	1254	B	Ch11	misc_RNA	protein_coding
FAM83G	SLC5A10	29746	B	Ch11	protein_coding	protein_coding
LOC111775599	KCNJ16	18309	B	Ch11	lncRNA	protein_coding
LOC106783482	FOXN1	4374	B	Ch11	lncRNA	protein_coding
LOC102147574	BCAS3	2955	B	Ch11	lncRNA	protein_coding
LOC111775981	C12H11orf80	31995	B	Ch12	lncRNA	protein_coding
LOC111775949	SYT7	3870	B	Ch12	protein_coding	protein_coding
LOC111775961	RPS6KA4	3891	B	Ch12	lncRNA	protein_coding
LOC106781461	SLC43A1	1560	B	Ch12	lncRNA	protein_coding
LOC111775979	ACTN3	1084	B	Ch12	lncRNA	protein_coding
LOC111775976	GAL3ST3	3380	B	Ch12	lncRNA	protein_coding
CABP4	GPR152	4120	B	Ch12	protein_coding	protein_coding
HSPB1	LOC111776203	1606	B	Ch13	protein_coding	lncRNA
MIR8945	LOC111767616	121	B	Ch13	miRNA	lncRNA
LOC100065061	LOC100065094	2038	B	Ch13	protein_coding	protein_coding
CNPY4	TAF6	4394	B	Ch13	protein_coding	protein_coding
LOC111776197	CLDN15	1836	B	Ch13	lncRNA	protein_coding
PRSS53	ZNF646	6427	B	Ch13	protein_coding	protein_coding
LOC111776171	IQCE	2330	B	Ch13	lncRNA	protein_coding
LOC111776212	TGFB1I1	835	B	Ch13	lncRNA	protein_coding
LOC111767557	MKL2	5419	B	Ch13	lncRNA	protein_coding
MLST8	BRICD5	4200	B	Ch13	protein_coding	protein_coding
LOC111767588	ZNF598	5295	B	Ch13	lncRNA	protein_coding
LOC111767936	MGAT1	3673	B	Ch14	protein_coding	protein_coding
LOC106781655	TRIM36	3055	B	Ch14	protein_coding	protein_coding
LOC111767806	TRPC7	72094	B	Ch14	lncRNA	protein_coding
LOC111767888	NR2F1	2180	B	Ch14	lncRNA	protein_coding
LOC111767696	MEF2C	4518	B	Ch14	protein_coding	protein_coding
LOC111767741	ATP10B	4376	B	Ch14	lncRNA	protein_coding
LOC111767694	JADE2	7296	B	Ch14	protein_coding	protein_coding
ZBED3	AGGF1	13527	B	Ch14	protein_coding	protein_coding
LOC111767903	LOC111767904	7878	B	Ch14	lncRNA	lncRNA
HEXB	GFM2	33177	B	Ch14	protein_coding	protein_coding
LOC111767817	LOC102147598	5243	B	Ch14	lncRNA	lncRNA
MIR9157	ARAP3	144	B	Ch14	miRNA	protein_coding
LOC100056590	LOC111768150	21808	B	Ch15	protein_coding	lncRNA
LOC100629716	LOC111768048	3103	B	Ch15	lncRNA	lncRNA
MIR1461	MIR216B	55	B	Ch15	miRNA	miRNA
LOC111768136	OTOF	2116	B	Ch15	lncRNA	protein_coding
LOC111768058	M1AP	4679	B	Ch15	lncRNA	protein_coding
LOC111768357	LOC100630888	13866	B	Ch16	protein_coding	protein_coding
LOC111768281	MGLL	2266	B	Ch16	lncRNA	protein_coding
TIMP4	SYN2	10715	B	Ch16	protein_coding	protein_coding
APPL1	ASB14	33580	B	Ch16	protein_coding	protein_coding
LOC100063824	CCDC51	2251	B	Ch16	lncRNA	protein_coding
CAMK1	OGG1	10932	B	Ch16	protein_coding	protein_coding
MIR135A	GLYCTK	59	B	Ch16	miRNA	protein_coding
EQUCABV1R908	LOC111768288	8396	B	Ch16	protein_coding	lncRNA
LOC111768414	CPNE4	30840	B	Ch16	lncRNA	protein_coding
LOC111768347	PTH1R	1057	B	Ch16	lncRNA	protein_coding
MIR191A	MIR191B	73	B	Ch16	miRNA	miRNA
P2RY12	MED12L	50415	B	Ch16	protein_coding	protein_coding
LOC111768430	SPSB4	5190	B	Ch16	lncRNA	protein_coding
LOC111768648	NAXD	2946	B	Ch17	lncRNA	protein_coding
LOC111768556	FLT1	1294	B	Ch17	lncRNA	protein_coding
LOC111768546	SACS	8310	B	Ch17	lncRNA	protein_coding
LOC111768793	LOC100146423	2794	B	Ch18	lncRNA	protein_coding
LOC111768920	CERS6	10229	B	Ch18	lncRNA	protein_coding
LOC111768788	SPATS2L	12976	B	Ch18	lncRNA	protein_coding
LOC102149041	CLASP1	10719	B	Ch18	lncRNA	protein_coding
LOC111768772	STAT4	2892	B	Ch18	lncRNA	protein_coding
LOC111768757	ZNF385B	4210	B	Ch18	lncRNA	protein_coding
LOC111768792	LOC100146423	4559	B	Ch18	lncRNA	protein_coding
LOC111768993	KCNAB1	5578	B	Ch19	lncRNA	protein_coding
LOC111769092	GRAMD1C	6916	B	Ch19	lncRNA	protein_coding
B3GNT5	MCF2L2	28806	B	Ch19	protein_coding	protein_coding
LOC111772396	GPN2	2475	B	Ch2	lncRNA	protein_coding
LOC111772592	ELOVL6	1338	B	Ch2	lncRNA	protein_coding
LOC111771243	LOC111771242	6753	B	Ch2	lncRNA	lncRNA
TOE1	MUTYH	3542	B	Ch2	protein_coding	protein_coding
LOC111772467	CHD5	1116	B	Ch2	lncRNA	protein_coding
LOC111772408	RSRP1	786	B	Ch2	lncRNA	protein_coding
VWA1	LOC111772477	5373	B	Ch2	protein_coding	protein_coding
MIR9062	LOC102148916	102	B	Ch2	miRNA	lncRNA
LOC102150956	NDST3	5979	B	Ch2	lncRNA	protein_coding
PLA2G2E	LOC102149281	4621	B	Ch2	protein_coding	lncRNA
MIR200A	MIR3548	89	B	Ch2	miRNA	miRNA
LOC111772537	LOC100070403	4002	B	Ch2	lncRNA	protein_coding
LOC102148231	LOC100063291	5801	B	Ch20	lncRNA	protein_coding
LOC102149352	LRFN2	9268	B	Ch20	lncRNA	protein_coding
LOC111769259	TFAP2A	4180	B	Ch20	lncRNA	protein_coding
LOC111769215	DST	32237	B	Ch20	lncRNA	protein_coding
ID4	LOC111769281	3375	B	Ch20	protein_coding	lncRNA
LOC111769193	VARS2	1151	B	Ch20	lncRNA	protein_coding
MIR8918	SLC29A1	108	B	Ch20	miRNA	protein_coding
MIR8910	LRFN2	144	B	Ch20	miRNA	protein_coding
LOC111769313	PNPLA1	5615	B	Ch20	lncRNA	protein_coding
LOC111769693	LOC106782338	8230	B	Ch21	lncRNA	lncRNA
LOC111769820	PDZD2	3956	B	Ch21	lncRNA	protein_coding
LOC102147511	PDE4D	9887	B	Ch21	lncRNA	protein_coding
LOC111769821	PDZD2	6797	B	Ch21	lncRNA	protein_coding
LOC111769827	CDH12	61715	B	Ch21	lncRNA	protein_coding
LOC111769626	PDE4D	18942	B	Ch21	lncRNA	protein_coding
LOC111770002	TTI1	8044	B	Ch22	lncRNA	protein_coding
GCNT7	RTF2	12161	B	Ch22	protein_coding	protein_coding
LOC111769972	ANGPT4	2135	B	Ch22	lncRNA	protein_coding
LOC111769999	SOGA1	1764	B	Ch22	lncRNA	protein_coding
LOC111770047	NELFCD	378	B	Ch22	lncRNA	protein_coding
LOC102149767	NOL4L	7656	B	Ch22	lncRNA	protein_coding
LOC111770050	CDH4	2205	B	Ch22	lncRNA	protein_coding
LOC111769996	TP53INP2	25489	B	Ch22	lncRNA	protein_coding
LOC111770012	LOC100070683	5619	B	Ch22	lncRNA	protein_coding
LOC111770139	RASEF	21245	B	Ch23	lncRNA	protein_coding
LOC111770207	NUDT2	3139	B	Ch23	lncRNA	protein_coding
LOC111770336	HEATR4	4607	B	Ch24	lncRNA	protein_coding
MIR433	RTL1	123	B	Ch24	miRNA	protein_coding
LOC111770300	SYNE2	11722	B	Ch24	lncRNA	protein_coding
AKAP5	ZBTB25	8757	B	Ch24	protein_coding	protein_coding
LOC111770377	LOC106782546	9333	B	Ch24	lncRNA	lncRNA
MIR431	RTL1	88	B	Ch24	miRNA	protein_coding
MIR432	RTL1	88	B	Ch24	miRNA	protein_coding
LOC111770310	FNTB	2298	B	Ch24	lncRNA	protein_coding
LOC111770354	LOC100057829	3560	B	Ch24	lncRNA	protein_coding
MIR127	RTL1	69	B	Ch24	miRNA	protein_coding
MIR136	RTL1	61	B	Ch24	miRNA	protein_coding
RIOX1	HEATR4	7624	B	Ch24	protein_coding	protein_coding
LOC111770317	ARG2	4519	B	Ch24	lncRNA	protein_coding
LOC102149496	RAD51B	15315	B	Ch24	lncRNA	protein_coding
MSMP	RGP1	1260	B	Ch25	protein_coding	protein_coding
LOC100071697	LOC102150413	62465	B	Ch25	protein_coding	lncRNA
LOC102149555	GARNL3	9546	B	Ch25	lncRNA	protein_coding
LOC111770593	LHX2	7923	B	Ch25	lncRNA	protein_coding
LOC111770564	LOC100630352	3389	B	Ch25	lncRNA	protein_coding
LOC100071346	LOC111770589	3839	B	Ch25	protein_coding	lncRNA
LOC111770581	PAPPA	21874	B	Ch25	lncRNA	protein_coding
ZDHHC12	PKN3	3247	B	Ch25	protein_coding	protein_coding
LOC106782602	CCDC187	4129	B	Ch25	protein_coding	protein_coding
LOC111770642	PNPLA7	3526	B	Ch25	protein_coding	protein_coding
LOC111770592	STRBP	2358	B	Ch25	lncRNA	protein_coding
LOC100061454	LOC111770802	6796	B	Ch26	protein_coding	lncRNA
LOC111770962	SORBS2	11578	B	Ch27	lncRNA	protein_coding
LOC111770975	PDGFRL	20017	B	Ch27	lncRNA	protein_coding
LOC111770888	CSGALNACT1	8725	B	Ch27	lncRNA	protein_coding
LOC111771024	PNPLA5	4463	B	Ch28	lncRNA	protein_coding
LOC111771042	OTOGL	7685	B	Ch28	lncRNA	protein_coding
LOC111771054	LOC106782705	5154	B	Ch28	lncRNA	lncRNA
LOC111771124	IGF1	10545	B	Ch28	lncRNA	protein_coding
LOC106782720	C28H12orf42	1937	B	Ch28	lncRNA	protein_coding
LOC111771009	PLEKHG7	3022	B	Ch28	lncRNA	protein_coding
LOC111771023	MEI1	1721	B	Ch28	lncRNA	protein_coding
LOC102148369	KIAA1217	6233	B	Ch29	lncRNA	protein_coding
LOC106782744	OPTN	24335	B	Ch29	lncRNA	protein_coding
LOC111772787	PKD1L3	13800	B	Ch3	lncRNA	protein_coding
SLC26A1	IDUA	5935	B	Ch3	protein_coding	protein_coding
LOC111772964	LOC111772963	4022	B	Ch3	lncRNA	lncRNA
LOC111772738	ABCC11	3945	B	Ch3	lncRNA	protein_coding
LOC111772851	SMARCAD1	7435	B	Ch3	lncRNA	protein_coding
LOC106783009	FRAS1	28266	B	Ch3	lncRNA	protein_coding
LOC111772788	PKD1L3	4985	B	Ch3	lncRNA	protein_coding
LOC111772979	ACOX3	2108	B	Ch3	lncRNA	protein_coding
LOC111773013	LOC111773014	960	B	Ch3	lncRNA	lncRNA
LOC111771348	TLR5	7762	B	Ch30	lncRNA	protein_coding
LOC111771297	FMN2	28891	B	Ch30	lncRNA	protein_coding
LOC111771308	LOC111771307	12118	B	Ch30	lncRNA	lncRNA
LOC111771333	KLHL12	14541	B	Ch30	lncRNA	protein_coding
LOC111771339	LOC106782889	1445	B	Ch30	lncRNA	lncRNA
LOC111771349	DNAH14	65545	B	Ch30	lncRNA	protein_coding
LOC111771354	LGR6	6411	B	Ch30	lncRNA	protein_coding
LOC111773240	POT1	1208	B	Ch4	lncRNA	protein_coding
LOC111773289	SMARCD3	485	B	Ch4	lncRNA	protein_coding
MIR9082	CCDC136	144	B	Ch4	miRNA	protein_coding
LOC111773286	ATP6V0E2	2195	B	Ch4	lncRNA	protein_coding
KIAA0895	ANLN	64566	B	Ch4	protein_coding	protein_coding
LOC111773241	GRM8	10603	B	Ch4	lncRNA	protein_coding
LRRC17	FBXL13	28472	B	Ch4	protein_coding	protein_coding
LOC111773125	SLC26A4	4212	B	Ch4	lncRNA	protein_coding
LOC106783069	HOXA3	8430	B	Ch4	lncRNA	protein_coding
LOC111773502	SPTA1	25348	B	Ch5	lncRNA	protein_coding
LOC111773547	CASQ2	14336	B	Ch5	lncRNA	protein_coding
RPE65	LOC111773623	22613	B	Ch5	protein_coding	lncRNA
LOC111773432	EIF2D	4652	B	Ch5	lncRNA	protein_coding
LOC111773456	CEP350	27809	B	Ch5	lncRNA	protein_coding
LOC106783191	TMEM79	1589	B	Ch5	lncRNA	protein_coding
LOC111773527	RFX5	2560	B	Ch5	lncRNA	protein_coding
LOC102148316	IL12RB2	13627	B	Ch5	lncRNA	protein_coding
MIR1905B	MEX3A	63	B	Ch5	miRNA	protein_coding
LOC111773428	SLC26A9	2337	B	Ch5	lncRNA	protein_coding
LOC111773532	OTUD7B	3321	B	Ch5	lncRNA	protein_coding
LOC111773882	DTYMK	4458	B	Ch6	lncRNA	protein_coding
MIR8977	BCL2L14	142	B	Ch6	miRNA	protein_coding
MIR8973	LOC106783314	120	B	Ch6	miRNA	lncRNA
LOC111773914	LOC100061656	928	B	Ch6	lncRNA	protein_coding
LOC111773951	FAR2	14494	B	Ch6	lncRNA	protein_coding
LOC111773836	TNS1	6787	B	Ch6	lncRNA	protein_coding
LOC106783276	GPR162	2167	B	Ch6	lncRNA	protein_coding
EFNA2	LOC111774428	14224	B	Ch7	protein_coding	protein_coding
LOC111774409	FAT3	1559	B	Ch7	protein_coding	protein_coding
LOC111774302	LOC106783449	1539	B	Ch7	protein_coding	lncRNA
LOC106783386	LOC100059060	12486	B	Ch7	protein_coding	protein_coding
IZUMO1R	LOC106783437	3746	B	Ch7	protein_coding	lncRNA
LOC106783434	TENM4	19549	B	Ch7	lncRNA	protein_coding
LOC106783448	LOC106783449	5348	B	Ch7	protein_coding	lncRNA
LOC111774252	KIRREL3	13634	B	Ch7	lncRNA	protein_coding
LOC106783455	TYR	24105	B	Ch7	lncRNA	protein_coding
LOC111774337	CHRDL2	4503	B	Ch7	lncRNA	protein_coding
LOC111774199	PNPLA6	8182	B	Ch7	lncRNA	protein_coding
MIR1905C	MEX3D	82	B	Ch7	miRNA	protein_coding
MIR8987	TNFAIP8L1	102	B	Ch7	miRNA	protein_coding
LOC111774193	RANBP3	966	B	Ch7	lncRNA	protein_coding
MIR8999	HOOK2	144	B	Ch7	miRNA	protein_coding
LOC111774221	PCSK7	2659	B	Ch7	lncRNA	protein_coding
CCDC179	LOC106783454	15297	B	Ch7	protein_coding	lncRNA
MIR8994	ADGRL1	144	B	Ch7	miRNA	protein_coding
MIR8984	LOC100063871	104	B	Ch7	miRNA	protein_coding
THYN1	ACAD8	5749	B	Ch7	protein_coding	protein_coding
LOC111774637	FBXW8	5870	B	Ch8	lncRNA	protein_coding
LOC102150314	MIB1	15720	B	Ch8	lncRNA	protein_coding
LOC111774638	FBXW8	3791	B	Ch8	lncRNA	protein_coding
LOC111774584	SLC2A11	8247	B	Ch8	lncRNA	protein_coding
LOC111774650	SH2B3	1041	B	Ch8	lncRNA	protein_coding
LOC111774645	RBM19	4329	B	Ch8	lncRNA	protein_coding
LOC102147680	ANHX	2246	B	Ch8	lncRNA	protein_coding
LOC111774826	ZNF26	3856	B	Ch8	lncRNA	protein_coding
LOC102148549	ALPK2	48778	B	Ch8	lncRNA	protein_coding
LOC111774804	ARVCF	2268	B	Ch8	lncRNA	protein_coding
LOC102148251	RALBP1	12270	B	Ch8	lncRNA	protein_coding
ZSCAN30	LOC100052677	22525	B	Ch8	protein_coding	protein_coding
LOC111774812	LOC111774818	603	B	Ch8	lncRNA	lncRNA
LOC111774634	CIT	9599	B	Ch8	lncRNA	protein_coding
LOC111774623	SVOP	8664	B	Ch8	lncRNA	protein_coding
LOC111774608	LOC100063838	1788	B	Ch8	lncRNA	protein_coding
LOC111774963	LOC106780982	11590	B	Ch9	lncRNA	lncRNA
LOC111774892	ZHX2	1069	B	Ch9	protein_coding	protein_coding
LOC106780972	CNGB3	16183	B	Ch9	lncRNA	protein_coding
LOC106781024	LOC102148397	1323	B	Ch9	lncRNA	lncRNA
LOC111771565	PLCXD1	2384	B	ChX	lncRNA	protein_coding
LOC111771658	SUV39H1	3002	B	ChX	lncRNA	protein_coding
LOC111771593	KLHL13	1634	B	ChX	lncRNA	protein_coding
LOC102148944	CNKSR2	8259	B	ChX	lncRNA	protein_coding
LOC111771602	TAB3	16185	B	ChX	lncRNA	protein_coding
LOC111771618	IQSEC2	56939	B	ChX	lncRNA	protein_coding
FAM227B	GALK2	175	C	Ch1	protein_coding	protein_coding
FANK1	DHX32	7213	C	Ch1	protein_coding	protein_coding
LOC106782140	ZNF527	2346	C	Ch10	lncRNA	protein_coding
LOC102148593	LOC100066828	1190	C	Ch10	lncRNA	protein_coding
HRC	TRPM4	3791	C	Ch10	protein_coding	protein_coding
LYRM2	LOC106782228	755	C	Ch10	protein_coding	lncRNA
EME1	LRRC59	277	C	Ch11	protein_coding	protein_coding
FAM104A	COG1	1187	C	Ch11	protein_coding	protein_coding
LOC111775587	TRIM65	272	C	Ch11	lncRNA	protein_coding
LOC102148708	LOC102148660	218	C	Ch11	lncRNA	lncRNA
MYO15B	LOC111775588	1363	C	Ch11	protein_coding	lncRNA
LOC111775642	KRT10A	3827	C	Ch11	lncRNA	protein_coding
LOC111775758	KCNAB3	761	C	Ch11	lncRNA	protein_coding
LOC106783164	LOC106782677	5104	C	Ch11	lncRNA	protein_coding
LOC106783164	LOC106782677	5104	C	Ch11	lncRNA	protein_coding
MYO19	PIGW	32468	C	Ch11	protein_coding	protein_coding
LOC100056543	STXBP4	32	C	Ch11	protein_coding	protein_coding
LOC111775624	SPATA32	16	C	Ch11	lncRNA	protein_coding
TRPT1	NUDT22	73	C	Ch12	protein_coding	protein_coding
ABTB2	LOC111776081	369	C	Ch12	protein_coding	protein_coding
SPSB3	EME2	77	C	Ch13	protein_coding	protein_coding
AP4M1	TAF6	74	C	Ch13	protein_coding	protein_coding
CCDC78	FAM173A	6	C	Ch13	protein_coding	protein_coding
RANBP17	LOC111767734	988	C	Ch14	protein_coding	lncRNA
LOC111767885	LOC111767884	1524	C	Ch14	lncRNA	lncRNA
TRNAY-GUA	LOC106781758	35	C	Ch15	tRNA	lncRNA
LOC106781747	LOC111768116	10247	C	Ch15	lncRNA	lncRNA
TOPBP1	LOC111768419	4546	C	Ch16	protein_coding	lncRNA
RNF123	MST1	1664	C	Ch16	protein_coding	protein_coding
CFAP100	ZXDC	7058	C	Ch16	protein_coding	protein_coding
INTS6	SERPINE3	295	C	Ch17	protein_coding	protein_coding
GCA	KCNH7	307	C	Ch18	protein_coding	protein_coding
LOC111769068	LSG1	18526	C	Ch19	lncRNA	protein_coding
SMARCA5	LOC111772547	491	C	Ch2	protein_coding	lncRNA
INTS11	PUSL1	92	C	Ch2	protein_coding	protein_coding
TNFRSF18	LOC111772483	544	C	Ch2	protein_coding	protein_coding
MEA1	KLHDC3	1896	C	Ch20	protein_coding	protein_coding
BEND6	LOC106782269	23352	C	Ch20	protein_coding	lncRNA
TRNAL-CAA	LOC111769177	45	C	Ch20	tRNA	lncRNA
MROH8	RPN2	692	C	Ch22	protein_coding	protein_coding
INPP5E	PMPCA	538	C	Ch25	protein_coding	protein_coding
LOC111770627	MYMK	4821	C	Ch25	lncRNA	protein_coding
LRP2BP	SNX25	34011	C	Ch27	protein_coding	protein_coding
LOC102147537	THAP1	396	C	Ch27	lncRNA	protein_coding
SERHL2	RRP7A	2314	C	Ch28	protein_coding	protein_coding
LOC111771099	CHKB	2216	C	Ch28	lncRNA	protein_coding
LOC111772776	LOC111772777	958	C	Ch3	lncRNA	lncRNA
CENPN	LOC111772801	14717	C	Ch3	protein_coding	lncRNA
LOC100064229	LOC106782931	268	C	Ch31	protein_coding	lncRNA
PHF10	C31H6orf120	1009	C	Ch31	protein_coding	protein_coding
LOC100067491	LOC111773260	3641	C	Ch4	protein_coding	lncRNA
TRNAC-GCA	LOC111773283	71	C	Ch4	tRNA	lncRNA
PTPN22	LOC111773662	9692	C	Ch5	protein_coding	lncRNA
LOC102150418	GATAD2B	929	C	Ch5	lncRNA	protein_coding
LOC111773511	PAQR6	1527	C	Ch5	lncRNA	protein_coding
GPSM2	AKNAD1	1	C	Ch5	protein_coding	protein_coding
LOC111773835	CXCR2	111	C	Ch6	lncRNA	protein_coding
MCRS1	PRPF40B	255	C	Ch6	protein_coding	protein_coding
LOC102147529	LOC102149928	1	C	Ch6	lncRNA	protein_coding
LOC111773872	RAMP1	1	C	Ch6	lncRNA	protein_coding
LOC100065586	KHSRP	407	C	Ch7	protein_coding	protein_coding
LOC111774293	KRI1	1484	C	Ch7	lncRNA	protein_coding
TMEM259	LOC111774160	40	C	Ch7	protein_coding	lncRNA
TAF1D	CEP295	28	C	Ch7	protein_coding	protein_coding
LOC102149380	LOC102150204	12000	C	Ch8	protein_coding	lncRNA
LOC102150230	MSC	27	C	Ch9	lncRNA	protein_coding
PPP2R3B	LOC102148365	449	C	ChX	protein_coding	protein_coding
REC114	NPTN	788	D	Ch1	protein_coding	protein_coding
CD276	C1H15orf59	638	D	Ch1	protein_coding	protein_coding
LIPM	ANKRD22	496	D	Ch1	protein_coding	protein_coding
FANCI	POLG	851	D	Ch1	protein_coding	protein_coding
PIGB	CCPG1	409	D	Ch1	protein_coding	protein_coding
LOC111767897	MYEF2	1692	D	Ch1	protein_coding	protein_coding
PSAP	CDH23	318	D	Ch1	protein_coding	protein_coding
INPP5A	NKX6-2	310	D	Ch1	protein_coding	protein_coding
SIPA1L2	LOC111775020	944	D	Ch1	protein_coding	protein_coding
ARID4B	LOC111774986	1280	D	Ch1	protein_coding	protein_coding
PTGER2	LOC106782230	661	D	Ch1	protein_coding	lncRNA
NDRG2	SLC39A2	229	D	Ch1	protein_coding	protein_coding
LOC111773635	TCTN3	9926	D	Ch1	lncRNA	protein_coding
LOC102151092	TCF12	514	D	Ch1	protein_coding	protein_coding
AIFM2	LOC100063355	545	D	Ch1	protein_coding	protein_coding
MAP2K1	SNAPC5	1768	D	Ch1	protein_coding	protein_coding
BCCIP	DHX32	208	D	Ch1	protein_coding	protein_coding
CHD8	LOC111768551	4107	D	Ch1	protein_coding	lncRNA
CFAP70	LOC111774240	585	D	Ch1	protein_coding	lncRNA
LOC111768908	IRF9	168	D	Ch1	lncRNA	protein_coding
LOC111768969	LOC111768974	2636	D	Ch1	lncRNA	lncRNA
ZNF219	ARHGEF40	166	D	Ch1	protein_coding	protein_coding
SLC12A6	EMC4	165	D	Ch1	protein_coding	protein_coding
LOC111775256	KIAA1024	60920	D	Ch1	protein_coding	protein_coding
FANK1	ADAM12	19434	D	Ch1	protein_coding	protein_coding
NRG4	FBXO22	44598	D	Ch1	protein_coding	protein_coding
NIN	LOC111769352	47779	D	Ch1	protein_coding	lncRNA
SIN3A	LOC111775293	4373	D	Ch1	protein_coding	protein_coding
PPP1R3E	RNF212B	139	D	Ch1	protein_coding	protein_coding
TMEM87A	GANC	497	D	Ch1	protein_coding	protein_coding
LBX1	LOC106782070	1263	D	Ch1	protein_coding	protein_coding
LOC111772965	BAG3	863	D	Ch1	lncRNA	protein_coding
LOC106782189	DLL4	286	D	Ch1	lncRNA	protein_coding
LOC111773875	TNKS2	140	D	Ch1	lncRNA	protein_coding
ALDH18A1	LOC111769660	668	D	Ch1	protein_coding	protein_coding
ENTPD1	LOC106782071	34920	D	Ch1	protein_coding	lncRNA
TM6SF1	HDGFL3	14357	D	Ch1	protein_coding	protein_coding
HERC1	LOC106782134	392	D	Ch1	protein_coding	protein_coding
LOC106782168	LOC106782167	1273	D	Ch1	lncRNA	lncRNA
LOC111775280	CHRNA3	121	D	Ch1	protein_coding	protein_coding
C1H1orf131	GNPAT	118	D	Ch1	protein_coding	protein_coding
LOC102150637	LOC102150610	1629	D	Ch1	lncRNA	protein_coding
FBXW4	LOC106782032	634	D	Ch1	protein_coding	lncRNA
ZWILCH	LCTL	796	D	Ch1	protein_coding	protein_coding
ABHD2	RLBP1	111	D	Ch1	protein_coding	protein_coding
LOC111768046	SERF2	869	D	Ch1	lncRNA	protein_coding
LGALS8	HEATR1	2285	D	Ch1	protein_coding	protein_coding
NRL	CPNE6	108	D	Ch1	protein_coding	protein_coding
LOC100055916	SLC30A4	30709	D	Ch1	misc_RNA	protein_coding
SLC24A5	LOC111767887	1692	D	Ch1	protein_coding	protein_coding
LOC106782227	DNAAF2	1376	D	Ch1	lncRNA	protein_coding
ATP8B4	SLC27A2	384	D	Ch1	protein_coding	protein_coding
LOC111774663	LOC111774665	3332	D	Ch1	lncRNA	lncRNA
NT5C2	INA	93	D	Ch1	protein_coding	protein_coding
LOC111768709	LOC111768704	1875	D	Ch1	lncRNA	lncRNA
NEMF	KLHDC2	1456	D	Ch1	protein_coding	protein_coding
LOC111773909	LOC100630879	1472	D	Ch1	lncRNA	protein_coding
LOC111769597	LOC111769596	412	D	Ch1	lncRNA	protein_coding
ZNF365	LOC111774003	2512	D	Ch1	protein_coding	lncRNA
LOC111769296	LOC111769298	4066	D	Ch1	lncRNA	lncRNA
RNASE13	TPPP2	76	D	Ch1	protein_coding	protein_coding
LZTS2	PDZD7	71	D	Ch1	protein_coding	protein_coding
LOC111770356	RORA	2314	D	Ch1	lncRNA	protein_coding
PSD	FBXL15	5945	D	Ch1	protein_coding	protein_coding
MAP4K5	LOC111769336	108	D	Ch1	protein_coding	lncRNA
IDH3A	CIB2	62	D	Ch1	protein_coding	protein_coding
LOC111775570	VPS18	307	D	Ch1	protein_coding	protein_coding
LOC102147904	PDCD4	9363	D	Ch1	lncRNA	protein_coding
MINDY2	SLTM	2679	D	Ch1	protein_coding	protein_coding
THAP10	LRRC49	298	D	Ch1	protein_coding	protein_coding
LOC111769599	LOC111769598	1599	D	Ch1	lncRNA	lncRNA
MRPL52	SLC7A7	98	D	Ch1	protein_coding	protein_coding
LOC111773990	RHOBTB1	661	D	Ch1	protein_coding	protein_coding
PRAP1	FUOM	3324	D	Ch1	protein_coding	protein_coding
ATP5S	L2HGDH	31	D	Ch1	protein_coding	protein_coding
CIDEB	NOP9	26	D	Ch1	protein_coding	protein_coding
LRRC57	HAUS2	24	D	Ch1	protein_coding	protein_coding
BORCS7	LOC111773377	19	D	Ch1	protein_coding	lncRNA
TEX9	MNS1	12491	D	Ch1	protein_coding	protein_coding
ZFHX2	LOC102150282	21652	D	Ch1	protein_coding	lncRNA
ANAPC16	ASCC1	304	D	Ch1	protein_coding	protein_coding
FAM13C	PHYHIPL	14	D	Ch1	protein_coding	protein_coding
PRC1	RCCD1	14401	D	Ch1	protein_coding	protein_coding
LOC106782060	COMTD1	639	D	Ch1	lncRNA	protein_coding
TAF5	ATP5MD	4	D	Ch1	protein_coding	protein_coding
AJUBA	LOC111768761	7511	D	Ch1	protein_coding	lncRNA
PEX11A	WDR93	3	D	Ch1	protein_coding	protein_coding
RBM34	LOC111774659	3	D	Ch1	protein_coding	lncRNA
TUBE1	WISP3	411	D	Ch10	protein_coding	protein_coding
LENG8	LENG9	395	D	Ch10	protein_coding	protein_coding
LOC111775182	UBA2	348	D	Ch10	lncRNA	protein_coding
LOC111775176	GPATCH1	9023	D	Ch10	lncRNA	protein_coding
FUZ	AP2A1	215	D	Ch10	protein_coding	protein_coding
MYO6	LOC111775150	551	D	Ch10	protein_coding	protein_coding
LOC100060985	LOC102149283	311	D	Ch10	protein_coding	protein_coding
OPA3	VASP	169	D	Ch10	protein_coding	protein_coding
MCM9	LOC111775356	156	D	Ch10	protein_coding	lncRNA
GRIK5	ZNF574	1707	D	Ch10	protein_coding	protein_coding
LOC111775221	SIX5	164	D	Ch10	lncRNA	protein_coding
ZNF544	LOC111775147	844	D	Ch10	protein_coding	protein_coding
ZNF181	BCL3	554	D	Ch10	protein_coding	protein_coding
LOC106782140	LOC111775423	435	D	Ch10	lncRNA	lncRNA
LOC111775403	ZNF382	962	D	Ch10	protein_coding	protein_coding
TMEM91	B9D2	201	D	Ch10	protein_coding	protein_coding
LOC106780914	ACP4	118	D	Ch10	protein_coding	protein_coding
LOC106783279	LOC111775207	898	D	Ch10	protein_coding	lncRNA
LOC111775429	ARHGEF1	985	D	Ch10	protein_coding	protein_coding
LOC100070567	LOC102147479	113	D	Ch10	protein_coding	lncRNA
LOC102148991	TRAF3IP2	562	D	Ch10	lncRNA	protein_coding
LOC102150004	LOC111775383	1990	D	Ch10	lncRNA	lncRNA
FBL	LOC111775195	2727	D	Ch10	protein_coding	lncRNA
FTL	LOC111775236	598	D	Ch10	protein_coding	lncRNA
LOC102150191	LOC100065833	1428	D	Ch10	lncRNA	protein_coding
MANEA	LOC106782237	681	D	Ch10	protein_coding	protein_coding
CAPN12	ACTN4	95	D	Ch10	protein_coding	protein_coding
LOC111775163	POP4	93	D	Ch10	lncRNA	protein_coding
LOC111775223	HIF3A	4443	D	Ch10	lncRNA	protein_coding
DHDH	LOC111775237	654	D	Ch10	protein_coding	lncRNA
MAMSTR	LOC100054259	2795	D	Ch10	protein_coding	protein_coding
LOC100065387	LOC111775438	8821	D	Ch10	protein_coding	lncRNA
ATF5	IL4I1	243	D	Ch10	protein_coding	protein_coding
LOC111775250	LOC102151000	253	D	Ch10	lncRNA	protein_coding
TMEM190	IL11	1741	D	Ch10	protein_coding	protein_coding
MEGF8	LIPE	6658	D	Ch10	protein_coding	protein_coding
LOC102148804	REV3L	4985	D	Ch10	protein_coding	protein_coding
SLC17A7	GFY	54	D	Ch10	protein_coding	protein_coding
FKRP	STRN4	404	D	Ch10	protein_coding	protein_coding
LOC100630667	LOC111775432	34	D	Ch10	protein_coding	lncRNA
LOC100072925	LOC100147293	728	D	Ch10	protein_coding	protein_coding
LOC102148356	LOC102148495	877	D	Ch10	protein_coding	lncRNA
LOC111775174	SLC7A9	32	D	Ch10	lncRNA	protein_coding
RASGRP4	FAM98C	30	D	Ch10	protein_coding	protein_coding
LYRM2	ANKRD6	20007	D	Ch10	protein_coding	protein_coding
LOC100060759	LOC106782081	1349	D	Ch10	protein_coding	lncRNA
PLEKHG2	LOC111775194	4391	D	Ch10	protein_coding	lncRNA
LOC106782186	LOC111775300	7994	D	Ch10	lncRNA	lncRNA
LOC102151066	LOC111775393	2464	D	Ch10	lncRNA	lncRNA
TSEN34	MBOAT7	445	D	Ch10	protein_coding	protein_coding
KLK1	LOC111775252	3	D	Ch10	protein_coding	protein_coding
LOC111775336	CD164	1	D	Ch10	lncRNA	protein_coding
CNTD1	BECN1	492	D	Ch11	protein_coding	protein_coding
FMNL1	LOC106782677	366	D	Ch11	protein_coding	protein_coding
PRR29	ICAM2	3735	D	Ch11	protein_coding	protein_coding
TBCD	B3GNTL1	4592	D	Ch11	protein_coding	protein_coding
SLC9A3R1	NAT9	248	D	Ch11	protein_coding	protein_coding
MRPS7	MIF4GD	153	D	Ch11	protein_coding	protein_coding
SLC25A10	LOC111775561	345	D	Ch11	protein_coding	lncRNA
SLC16A3	CSNK1D	475	D	Ch11	protein_coding	protein_coding
MYO19	ZNHIT3	136	D	Ch11	protein_coding	protein_coding
SMARCE1	LOC111775551	1678	D	Ch11	protein_coding	protein_coding
MYBBP1A	SPNS2	133	D	Ch11	protein_coding	protein_coding
ACOX1	TEN1	177	D	Ch11	protein_coding	protein_coding
LOC111775758	LOC106781227	124	D	Ch11	lncRNA	protein_coding
LOC111775671	HLF	116	D	Ch11	lncRNA	protein_coding
MYO1D	LOC111775695	180	D	Ch11	protein_coding	lncRNA
G6PC3	HDAC5	3171	D	Ch11	protein_coding	protein_coding
ATPAF2	GID4	98	D	Ch11	protein_coding	protein_coding
LOC100630750	CD300E	6493	D	Ch11	protein_coding	protein_coding
LOC102147674	LOC111775737	1276	D	Ch11	lncRNA	lncRNA
LOC102149733	TM4SF5	9437	D	Ch11	lncRNA	protein_coding
CUEDC1	LOC102148690	90	D	Ch11	protein_coding	lncRNA
TRIM37	PPM1E	20361	D	Ch11	protein_coding	protein_coding
ANKRD40	ABCC3	82	D	Ch11	protein_coding	protein_coding
ALYREF	ANAPC11	642	D	Ch11	protein_coding	protein_coding
TTLL6	LOC106783329	4822	D	Ch11	protein_coding	lncRNA
CCDC47	DDX42	75	D	Ch11	protein_coding	protein_coding
METTL23	SRSF2	67	D	Ch11	protein_coding	protein_coding
EME1	MRPL27	65	D	Ch11	protein_coding	protein_coding
NKIRAS2	ZNF385C	61	D	Ch11	protein_coding	protein_coding
LOC100072916	LOC111775726	3190	D	Ch11	protein_coding	lncRNA
LOC100071612	LOC102149477	2231	D	Ch11	protein_coding	lncRNA
LOC106783075	ABCA6	4825	D	Ch11	lncRNA	protein_coding
LOC111775727	C11H17orf49	1759	D	Ch11	lncRNA	protein_coding
LLGL1	FLII	52	D	Ch11	protein_coding	protein_coding
LOC111775672	LOC100146440	166	D	Ch11	lncRNA	protein_coding
CARD14	SGSH	43	D	Ch11	protein_coding	protein_coding
FAM104A	C11H17orf80	40	D	Ch11	protein_coding	protein_coding
CHD3	LOC111775757	12884	D	Ch11	protein_coding	lncRNA
SLC25A35	RANGRF	29	D	Ch11	protein_coding	protein_coding
LOC111775642	KRT23	2671	D	Ch11	lncRNA	protein_coding
MYO15B	RECQL5	28	D	Ch11	protein_coding	protein_coding
ZNF594	LOC111775723	28	D	Ch11	protein_coding	lncRNA
SUPT6H	SDF2	14	D	Ch11	protein_coding	protein_coding
MINK1	CHRNE	3	D	Ch11	protein_coding	protein_coding
KCNH6	LOC111775615	7386	D	Ch11	protein_coding	lncRNA
TRPV2	LRRC75A	1	D	Ch11	protein_coding	protein_coding
LOC100058729	RBM4	1748	D	Ch12	protein_coding	protein_coding
LOC102150691	LOC111775894	1869	D	Ch12	lncRNA	lncRNA
TCP11L1	CSTF3	175	D	Ch12	protein_coding	protein_coding
PC	RCE1	143	D	Ch12	protein_coding	protein_coding
LOC102148870	KMT5B	1239	D	Ch12	lncRNA	protein_coding
LTBP3	SCYL1	132	D	Ch12	protein_coding	protein_coding
LOC111775945	MS4A5	1696	D	Ch12	lncRNA	protein_coding
ASRGL1	LOC111775953	2128	D	Ch12	protein_coding	lncRNA
DRD4	SCT	3094	D	Ch12	protein_coding	protein_coding
GNG3	BSCL2	96	D	Ch12	protein_coding	protein_coding
SYVN1	MRPL49	92	D	Ch12	protein_coding	protein_coding
LOC111776027	SHANK2	1966	D	Ch12	protein_coding	protein_coding
ZDHHC24	BBS1	3208	D	Ch12	protein_coding	protein_coding
ANO9	LOC111776018	6118	D	Ch12	protein_coding	protein_coding
ARFGAP2	C12H11orf49	80	D	Ch12	protein_coding	protein_coding
LMNTD2	LRRC56	76	D	Ch12	protein_coding	protein_coding
ARHGAP1	LOC111775901	48	D	Ch12	protein_coding	lncRNA
LOC111775977	PACS1	7833	D	Ch12	lncRNA	protein_coding
TMEM262	ZFPL1	17	D	Ch12	protein_coding	protein_coding
UBE2L6	SMTNL1	6468	D	Ch12	protein_coding	protein_coding
NDUFS3	KBTBD4	174	D	Ch12	protein_coding	protein_coding
CPSF7	TMEM216	9	D	Ch12	protein_coding	protein_coding
TTC9C	HNRNPUL2	9	D	Ch12	protein_coding	protein_coding
LOC102148581	OVOL1	8070	D	Ch12	protein_coding	protein_coding
LOC111775970	LOC102148304	397	D	Ch12	lncRNA	lncRNA
GPHA2	PPP2R5B	3	D	Ch12	protein_coding	protein_coding
MAJIN	PPP2R5B	3	D	Ch12	protein_coding	protein_coding
LOC111776202	SSC4D	701	D	Ch13	lncRNA	protein_coding
STUB1	JMJD8	555	D	Ch13	protein_coding	protein_coding
LOC111767516	SH2B1	4142	D	Ch13	lncRNA	protein_coding
JPT2	LOC111767591	2241	D	Ch13	protein_coding	lncRNA
LOC111767613	AUTS2	306	D	Ch13	lncRNA	protein_coding
PAQR4	PKMYT1	866	D	Ch13	protein_coding	protein_coding
BAIAP3	TSR3	217	D	Ch13	protein_coding	protein_coding
GNPTG	UNKL	154	D	Ch13	protein_coding	protein_coding
LOC102149543	SRCAP	533	D	Ch13	protein_coding	protein_coding
KCTD7	LOC106781530	1503	D	Ch13	protein_coding	lncRNA
SLC5A2	C13H16orf58	1340	D	Ch13	protein_coding	protein_coding
GTF2I	LOC111767634	1238	D	Ch13	protein_coding	protein_coding
CCDC78	HAGHL	183	D	Ch13	protein_coding	protein_coding
LOC111767513	ALDOA	121	D	Ch13	lncRNA	protein_coding
UFSP1	SRRT	120	D	Ch13	protein_coding	protein_coding
LOC111767529	LOC111767531	829	D	Ch13	protein_coding	lncRNA
LYRM1	DCUN1D3	501	D	Ch13	protein_coding	protein_coding
LOC111767512	CDIPT	2344	D	Ch13	protein_coding	protein_coding
TNRC18	SLC29A4	104	D	Ch13	protein_coding	protein_coding
THUMPD1	ACSM4	101	D	Ch13	protein_coding	protein_coding
CLDN6	TNFRSF12A	1355	D	Ch13	protein_coding	protein_coding
LOC106781578	E4F1	541	D	Ch13	lncRNA	protein_coding
METTL27	CLDN4	79	D	Ch13	protein_coding	protein_coding
DNAAF5	PRKAR1B	598	D	Ch13	protein_coding	protein_coding
TNFRSF17	LOC111767561	774	D	Ch13	protein_coding	lncRNA
ZNF668	ZNF646	310	D	Ch13	protein_coding	protein_coding
KNOP1	IQCK	59	D	Ch13	protein_coding	protein_coding
NUPR1	SGF29	261	D	Ch13	protein_coding	protein_coding
DNASE1	TRAP1	52	D	Ch13	protein_coding	protein_coding
RABEP2	ATP2A1	45	D	Ch13	protein_coding	protein_coding
PLK1	ERN2	43	D	Ch13	protein_coding	protein_coding
BUD23	DNAJC30	40	D	Ch13	protein_coding	protein_coding
ZNF768	LOC111767509	188	D	Ch13	protein_coding	lncRNA
ZNF785	LOC111767650	26	D	Ch13	protein_coding	snRNA
GDE1	CCP110	341	D	Ch13	protein_coding	protein_coding
KDM8	NSMCE1	11	D	Ch13	protein_coding	protein_coding
SRRM3	LOC111776203	32104	D	Ch13	protein_coding	lncRNA
MEFV	LOC106781561	568	D	Ch13	protein_coding	protein_coding
TELO2	IFT140	7	D	Ch13	protein_coding	protein_coding
HCFC1R1	THOC6	6	D	Ch13	protein_coding	protein_coding
LOC111767627	LOC111767604	54	D	Ch13	protein_coding	protein_coding
TECPR1	BHLHA15	5	D	Ch13	protein_coding	protein_coding
SPSB3	NUBP2	4	D	Ch13	protein_coding	protein_coding
AP4M1	MCM7	4	D	Ch13	protein_coding	protein_coding
AIMP2	EIF2AK1	4	D	Ch13	protein_coding	protein_coding
BCL7C	LOC111776213	1	D	Ch13	protein_coding	lncRNA
PAIP2	SLC23A1	1941	D	Ch14	protein_coding	protein_coding
THG1L	LOC111767749	438	D	Ch14	protein_coding	lncRNA
LOC106781666	TMEM171	2115	D	Ch14	protein_coding	protein_coding
RANBP17	LOC111767733	10739	D	Ch14	protein_coding	lncRNA
DMGDH	LOC100073266	237	D	Ch14	protein_coding	protein_coding
GPRIN1	LOC111767938	563	D	Ch14	protein_coding	protein_coding
RNF130	LOC102150153	245	D	Ch14	protein_coding	lncRNA
PKD2L2	FAM13B	3013	D	Ch14	protein_coding	protein_coding
SQSTM1	MRNIP	134	D	Ch14	protein_coding	protein_coding
LOC111767849	LOC102148922	117	D	Ch14	lncRNA	protein_coding
CHD1	LOC111767880	2163	D	Ch14	protein_coding	protein_coding
LOC111767710	ZNF454	94	D	Ch14	lncRNA	protein_coding
CDC42SE2	LOC102148406	1205	D	Ch14	protein_coding	lncRNA
LOC111767924	TNPO1	84	D	Ch14	protein_coding	protein_coding
LOC106781629	TRNAT-UGU	72	D	Ch14	lncRNA	tRNA
LOC111767900	ZCCHC9	1247	D	Ch14	lncRNA	protein_coding
RELL2	FCHSD1	57	D	Ch14	protein_coding	protein_coding
KDM3B	LOC111767801	3754	D	Ch14	protein_coding	lncRNA
RPS14	NDST1	39	D	Ch14	protein_coding	protein_coding
LOC111767789	LOC111767790	32	D	Ch14	protein_coding	protein_coding
TMCO6	LOC111767785	32	D	Ch14	protein_coding	protein_coding
TMEM232	SLC25A46	815	D	Ch14	protein_coding	protein_coding
STC2	LOC111767939	785	D	Ch14	protein_coding	protein_coding
GIN1	PPIP5K2	55	D	Ch14	protein_coding	protein_coding
DCP2	MCC	5506	D	Ch14	protein_coding	protein_coding
LOC111767941	G3BP1	976	D	Ch14	protein_coding	protein_coding
LOC102149337	MAN2A1	65890	D	Ch14	lncRNA	protein_coding
SLC3A1	PREPL	2107	D	Ch15	protein_coding	protein_coding
AFTPH	LOC111768088	393	D	Ch15	protein_coding	lncRNA
VRK2	FANCL	464	D	Ch15	protein_coding	protein_coding
SPDYA	TRMT61B	3198	D	Ch15	protein_coding	protein_coding
LOC111768102	GTF2A1L	16600	D	Ch15	lncRNA	protein_coding
MAP4K3	LOC111768009	215	D	Ch15	protein_coding	protein_coding
AGBL5	OST4	970	D	Ch15	protein_coding	protein_coding
TPC3	LOC106781693	144	D	Ch15	protein_coding	protein_coding
C15H2orf70	CIB4	16253	D	Ch15	protein_coding	protein_coding
NDUFAF7	PRKD3	2761	D	Ch15	protein_coding	protein_coding
CENPO	ADCY3	5399	D	Ch15	protein_coding	protein_coding
EML6	RTN4	25109	D	Ch15	protein_coding	protein_coding
SLC30A3	LOC111768012	1157	D	Ch15	protein_coding	protein_coding
HEATR5B	GPATCH11	308	D	Ch15	protein_coding	protein_coding
CEBPZOS	CEBPZ	6611	D	Ch15	protein_coding	protein_coding
LOC111768107	EPCAM	92	D	Ch15	lncRNA	protein_coding
AHSA2	USP34	78	D	Ch15	protein_coding	protein_coding
EIF2B4	SNX17	1640	D	Ch15	protein_coding	protein_coding
LOC106781759	DRC1	261	D	Ch15	lncRNA	protein_coding
LOC102147795	LOC102147819	6282	D	Ch15	lncRNA	lncRNA
LOC102150720	PCBP1	42	D	Ch15	lncRNA	protein_coding
LOC111768103	FOXN2	163	D	Ch15	lncRNA	protein_coding
ITSN2	LOC100630511	5334	D	Ch15	protein_coding	protein_coding
RBKS	BABAM2	382	D	Ch15	protein_coding	protein_coding
LOC111768124	LOC102149932	523	D	Ch15	lncRNA	lncRNA
ABHD1	PREB	3	D	Ch15	protein_coding	protein_coding
ADRA2B	LOC106781674	1	D	Ch15	protein_coding	protein_coding
DZIP1L	CLDN18	3622	D	Ch16	protein_coding	protein_coding
ITPR1	LOC111768300	366	D	Ch16	protein_coding	lncRNA
CP	HPS3	11569	D	Ch16	protein_coding	protein_coding
TOPBP1	CDV3	10857	D	Ch16	protein_coding	protein_coding
GNAT1	LOC111768332	2888	D	Ch16	protein_coding	lncRNA
IGSF10	MED12L	150	D	Ch16	protein_coding	protein_coding
SLC4A7	LOC111768402	511	D	Ch16	protein_coding	protein_coding
ATP1B3	LOC111768274	172	D	Ch16	protein_coding	protein_coding
LOC106781851	WWTR1	818	D	Ch16	lncRNA	protein_coding
MKRN2	RAF1	113	D	Ch16	protein_coding	protein_coding
NPRL2	LOC100061714	237	D	Ch16	protein_coding	protein_coding
ACVR2B	LOC111768379	92	D	Ch16	protein_coding	lncRNA
LOC111768327	POC1A	92	D	Ch16	lncRNA	protein_coding
LOC111768277	ALDH1L1	141	D	Ch16	lncRNA	protein_coding
GLT8D1	SPCS1	592	D	Ch16	protein_coding	protein_coding
ABHD14B	ABHD14A	358	D	Ch16	protein_coding	protein_coding
NPHP3	UBA5	1823	D	Ch16	protein_coding	protein_coding
LOC106781834	LOC111768406	1019	D	Ch16	lncRNA	lncRNA
LOC111768417	TMEM108	85	D	Ch16	lncRNA	protein_coding
IL17RB	ACTR8	3395	D	Ch16	protein_coding	protein_coding
WDR6	DALRD3	478	D	Ch16	protein_coding	protein_coding
GPR62	PCBP4	50	D	Ch16	protein_coding	protein_coding
LOC111768326	NEK4	14401	D	Ch16	lncRNA	protein_coding
RNF123	GMPPB	30	D	Ch16	protein_coding	protein_coding
CEP63	ANAPC13	180	D	Ch16	protein_coding	protein_coding
LOC111768374	RPL14	3	D	Ch16	lncRNA	protein_coding
LOC102150170	DLEC1	14	D	Ch16	lncRNA	protein_coding
NKIRAS1	RPL15	1	D	Ch16	protein_coding	protein_coding
SEC61A1	LOC106781775	1	D	Ch16	protein_coding	lncRNA
LOC106781865	LOC111768558	1738	D	Ch17	lncRNA	lncRNA
STK24	FARP1	1632	D	Ch17	protein_coding	protein_coding
PCID2	PROZ	4610	D	Ch17	protein_coding	protein_coding
LOC111768712	ZMYM5	1407	D	Ch17	protein_coding	protein_coding
LOC111768597	PCDH8	3141	D	Ch17	lncRNA	protein_coding
PSPC1	MPHOSPH8	19640	D	Ch17	protein_coding	protein_coding
CARS2	NAXD	15626	D	Ch17	protein_coding	protein_coding
SUPT20H	EXOSC8	79	D	Ch17	protein_coding	protein_coding
CCDC122	LACC1	209	D	Ch17	protein_coding	protein_coding
LOC111768713	GJB2	3539	D	Ch17	protein_coding	protein_coding
MTIF3	GTF3A	57	D	Ch17	protein_coding	protein_coding
PAN3	FLT3	53	D	Ch17	protein_coding	protein_coding
KDELC1	LOC111768630	6911	D	Ch17	protein_coding	lncRNA
MRPL57	SKA3	35	D	Ch17	protein_coding	protein_coding
INTS6	LOC106781884	1093	D	Ch17	protein_coding	lncRNA
B3GLCT	LOC111768559	443	D	Ch17	protein_coding	lncRNA
LOC111768851	SATB2	3360	D	Ch18	protein_coding	protein_coding
NAB1	LOC102148954	6544	D	Ch18	protein_coding	protein_coding
LOC106781949	GALNT3	1251	D	Ch18	protein_coding	protein_coding
FAM168B	LOC111768858	233	D	Ch18	protein_coding	protein_coding
SCN9A	LOC111768915	52604	D	Ch18	protein_coding	lncRNA
NDUFS1	LOC111768810	5000	D	Ch18	protein_coding	lncRNA
LOC111768787	MAIP1	1889	D	Ch18	lncRNA	protein_coding
GCA	IFIH1	429	D	Ch18	protein_coding	protein_coding
LOC111768794	LOC111768795	2934	D	Ch18	lncRNA	lncRNA
LOC106781908	LOC111767394	1800	D	Ch18	protein_coding	protein_coding
LOC111768874	INHBB	249	D	Ch18	lncRNA	protein_coding
LOC106781959	LOC102148188	3035	D	Ch18	lncRNA	lncRNA
LOC102148665	DPP4	752	D	Ch18	lncRNA	protein_coding
HOXD4	LOC100629967	52	D	Ch18	protein_coding	lncRNA
FASTKD2	MDH1B	52	D	Ch18	protein_coding	protein_coding
TMEM37	SCTR	3924	D	Ch18	protein_coding	protein_coding
CERKL	ITGA4	28	D	Ch18	protein_coding	protein_coding
AOX4	LOC111768790	1704	D	Ch18	protein_coding	protein_coding
CFLAR	LOC111768797	8	D	Ch18	protein_coding	lncRNA
LOC102149442	LOC111768871	10978	D	Ch18	lncRNA	lncRNA
LOC106781942	TMEM163	5508	D	Ch18	lncRNA	protein_coding
TIMMDC1	CD80	326	D	Ch19	protein_coding	protein_coding
LOC111769040	AP2M1	194	D	Ch19	lncRNA	protein_coding
LOC111769074	TM4SF19	2203	D	Ch19	lncRNA	protein_coding
LOC106782011	MYLK	151	D	Ch19	lncRNA	protein_coding
LOC111769095	BOC	414	D	Ch19	lncRNA	protein_coding
ST3GAL6	DCBLD2	34513	D	Ch19	protein_coding	protein_coding
DGKG	LOC111769048	12796	D	Ch19	protein_coding	lncRNA
LOC111769059	GOLIM4	378	D	Ch19	protein_coding	protein_coding
SLC51A	PCYT1A	1207	D	Ch19	protein_coding	protein_coding
CLCN2	FAM131A	84	D	Ch19	protein_coding	protein_coding
LOC106781985	COL8A1	124	D	Ch19	lncRNA	protein_coding
CRYBG3	RIOX2	75	D	Ch19	protein_coding	protein_coding
LOC111769054	MASP1	5740	D	Ch19	lncRNA	protein_coding
CIP2A	DZIP3	75	D	Ch19	protein_coding	protein_coding
YEATS2	LOC111769082	586	D	Ch19	protein_coding	protein_coding
LOC111769057	GMNC	1960	D	Ch19	lncRNA	protein_coding
RFC4	EIF4A2	5	D	Ch19	protein_coding	protein_coding
ALG3	VWA5B2	1	D	Ch19	protein_coding	protein_coding
NEUROG2	LOC106782852	2261	D	Ch2	protein_coding	lncRNA
FAM160A1	GATB	1499	D	Ch2	protein_coding	protein_coding
LOC111772424	ECE1	758	D	Ch2	lncRNA	protein_coding
ZNF395	PNOC	308	D	Ch2	protein_coding	protein_coding
LDLRAD2	HSPG2	222	D	Ch2	protein_coding	protein_coding
C2H1orf167	MTHFR	559	D	Ch2	protein_coding	protein_coding
LOC100056417	LOC111772443	204	D	Ch2	protein_coding	lncRNA
TMEM53	C2H1orf228	868	D	Ch2	protein_coding	protein_coding
RBBP4	SYNC	6614	D	Ch2	protein_coding	protein_coding
ENO1	LOC111770416	2053	D	Ch2	protein_coding	protein_coding
DDX60L	LOC111772528	4785	D	Ch2	protein_coding	lncRNA
POMGNT1	LURAP1	289	D	Ch2	protein_coding	protein_coding
AZIN2	LOC111771596	8520	D	Ch2	protein_coding	lncRNA
PPA2	LOC111772601	916	D	Ch2	protein_coding	lncRNA
TMEM59	TCEANC2	1424	D	Ch2	protein_coding	protein_coding
HPCA	TMEM54	119	D	Ch2	protein_coding	protein_coding
LOC111770410	PLEKHM2	112	D	Ch2	protein_coding	protein_coding
CTPS1	SLFNL1	105	D	Ch2	protein_coding	protein_coding
AGO3	LOC111771495	19414	D	Ch2	protein_coding	lncRNA
C2H1orf50	LOC111771220	104	D	Ch2	protein_coding	lncRNA
LOC106782843	AADAT	22455	D	Ch2	lncRNA	protein_coding
LOC111771162	MPL	9874	D	Ch2	lncRNA	protein_coding
LOC100064020	LOC100063993	100	D	Ch2	protein_coding	protein_coding
LOC100050670	CASP9	6315	D	Ch2	protein_coding	protein_coding
PALLD	CBR4	62684	D	Ch2	protein_coding	protein_coding
PRPF38A	ZCCHC11	4671	D	Ch2	protein_coding	protein_coding
PLK3	TCTEX1D4	1289	D	Ch2	protein_coding	protein_coding
LZIC	NMNAT1	82	D	Ch2	protein_coding	protein_coding
FAM198B	LOC102147830	169	D	Ch2	protein_coding	lncRNA
LOC111772544	C2H4orf51	29162	D	Ch2	lncRNA	protein_coding
LOC111771169	TIE1	3991	D	Ch2	lncRNA	protein_coding
RAD54L	LRRC41	77	D	Ch2	protein_coding	protein_coding
LOC106782887	LOC111772567	9449	D	Ch2	lncRNA	lncRNA
EPB41	TMEM200B	74	D	Ch2	protein_coding	protein_coding
MTFR1L	AUNIP	1245	D	Ch2	protein_coding	protein_coding
EBNA1BP2	CFAP57	75	D	Ch2	protein_coding	protein_coding
TMEM234	EIF3I	63	D	Ch2	protein_coding	protein_coding
SAMD11	NOC2L	51	D	Ch2	misc_RNA	protein_coding
LRBA	LOC111770471	1462	D	Ch2	protein_coding	protein_coding
CCDC24	SLC6A9	45	D	Ch2	protein_coding	protein_coding
DNAJC8	ATP5IF1	42	D	Ch2	protein_coding	protein_coding
TAS1R3	DVL1	38	D	Ch2	protein_coding	protein_coding
VAMP3	LOC111770192	13077	D	Ch2	protein_coding	lncRNA
DNALI1	GNL2	35	D	Ch2	protein_coding	protein_coding
LOC111770838	SLC5A9	7173	D	Ch2	lncRNA	protein_coding
PLEKHN1	PERM1	28	D	Ch2	protein_coding	protein_coding
LOC106782784	LYPLA2	2719	D	Ch2	lncRNA	protein_coding
FBXO6	MAD2L2	598	D	Ch2	protein_coding	protein_coding
SGMS2	LOC111772598	10661	D	Ch2	protein_coding	lncRNA
LOC106782866	LOC111772590	2	D	Ch2	lncRNA	lncRNA
TMEM184C	PRMT9	3113	D	Ch2	protein_coding	protein_coding
LOC100146385	LOC100054146	1628	D	Ch20	protein_coding	protein_coding
SAYSD1	GLP1R	1402	D	Ch20	protein_coding	protein_coding
GTPBP2	POLH	938	D	Ch20	protein_coding	protein_coding
LOC102147535	FAM135A	920	D	Ch20	lncRNA	protein_coding
SRPK1	LHFPL5	381	D	Ch20	protein_coding	protein_coding
TNXB	LOC100059277	495	D	Ch20	protein_coding	protein_coding
ECI2	C20H6orf201	17845	D	Ch20	protein_coding	protein_coding
LOC102150517	DRA	139	D	Ch20	lncRNA	protein_coding
GPX6	LOC106782251	912	D	Ch20	protein_coding	lncRNA
LOC102150504	KIF13A	105	D	Ch20	protein_coding	protein_coding
BAK1	LOC111769307	73	D	Ch20	protein_coding	lncRNA
AGPAT1	LOC100051483	70	D	Ch20	protein_coding	protein_coding
ZNF165	LOC106782252	278	D	Ch20	protein_coding	lncRNA
LOC111769343	LOC111769342	62	D	Ch20	lncRNA	protein_coding
RNF39	PPP1R11	58	D	Ch20	protein_coding	protein_coding
LOC100049798	LOC111769192	1343	D	Ch20	protein_coding	lncRNA
LOC111769306	DAXX	418	D	Ch20	lncRNA	protein_coding
TRNAV-AAC	LOC111769176	30	D	Ch20	tRNA	lncRNA
BEND6	DST	65	D	Ch20	protein_coding	protein_coding
LOC111769297	LOC100050904	14	D	Ch20	protein_coding	protein_coding
LOC102148205	LOC100063291	38129	D	Ch20	lncRNA	protein_coding
PRICKLE4	FRS3	5332	D	Ch20	protein_coding	protein_coding
KLC4	LOC111769331	778	D	Ch20	protein_coding	lncRNA
LOC100063876	LOC111769197	972	D	Ch20	lncRNA	lncRNA
LOC111769656	RAB8A	471	D	Ch21	lncRNA	protein_coding
MTREX	PLPP1	1135	D	Ch21	protein_coding	protein_coding
LOC111769648	TTC23L	1304	D	Ch21	protein_coding	protein_coding
SYDE1	LOC111769622	6220	D	Ch21	protein_coding	lncRNA
RGS7BP	LOC111769723	4921	D	Ch21	protein_coding	lncRNA
NR2C2AP	RFXANK	495	D	Ch21	protein_coding	protein_coding
CHERP	C21H19orf44	2740	D	Ch21	protein_coding	protein_coding
CENPH	LOC111769704	8139	D	Ch21	protein_coding	lncRNA
LOC111769749	SETD9	2530	D	Ch21	lncRNA	protein_coding
ARMC6	SUGP2	83	D	Ch21	protein_coding	protein_coding
RICTOR	LOC102147447	1053	D	Ch21	protein_coding	lncRNA
LOC111769618	ISL1	211	D	Ch21	protein_coding	protein_coding
EMILIN3	LPIN3	625	D	Ch22	protein_coding	protein_coding
LOC106782445	DNAJC5	216	D	Ch22	lncRNA	protein_coding
SLA2	C22H20orf24	210	D	Ch22	protein_coding	protein_coding
ZNF133	LOC111769951	2670	D	Ch22	protein_coding	lncRNA
MROH8	LOC102150137	4615	D	Ch22	protein_coding	lncRNA
LOC111770065	EIF2S2	168	D	Ch22	protein_coding	protein_coding
TSHZ2	LOC111770037	3789	D	Ch22	protein_coding	lncRNA
DZANK1	POLR3F	320	D	Ch22	protein_coding	protein_coding
LOC100069564	ERGIC3	91	D	Ch22	protein_coding	protein_coding
TRIB3	LOC111769974	956	D	Ch22	protein_coding	lncRNA
RBPJL	MATN4	1363	D	Ch22	protein_coding	protein_coding
PLTP	CTSA	70	D	Ch22	protein_coding	protein_coding
LOC106782444	EEF1A2	1148	D	Ch22	protein_coding	protein_coding
LOC106782422	MMP24	51	D	Ch22	protein_coding	protein_coding
LOC111769888	MACROD2	46	D	Ch22	lncRNA	protein_coding
SNX5	MGME1	21	D	Ch22	protein_coding	protein_coding
NOP56	IDH3B	9	D	Ch22	protein_coding	protein_coding
LOC111770025	ARFGEF2	17313	D	Ch22	lncRNA	protein_coding
LOC111769955	SEL1L2	7114	D	Ch22	lncRNA	protein_coding
PDRG1	TTLL9	4	D	Ch22	protein_coding	protein_coding
TCFL5	COL9A3	2	D	Ch22	protein_coding	protein_coding
LOC111770178	SNAPC3	2436	D	Ch23	lncRNA	protein_coding
LOC106782459	LOC111770239	4732	D	Ch23	lncRNA	protein_coding
LOC102148834	PDCD1LG2	147	D	Ch23	lncRNA	protein_coding
DMRT3	LOC111770160	193	D	Ch23	protein_coding	lncRNA
ZCCHC6	LOC106782456	533	D	Ch23	protein_coding	protein_coding
LOC102150469	TRPM3	70325	D	Ch23	lncRNA	protein_coding
KIAA2026	MLANA	11997	D	Ch23	protein_coding	protein_coding
LOC102149850	IARS	30806	D	Ch23	lncRNA	protein_coding
KIF27	LOC102151118	29718	D	Ch23	protein_coding	lncRNA
VLDLR	LOC102147749	75	D	Ch23	protein_coding	lncRNA
LOC102149181	C23H9orf72	72	D	Ch23	lncRNA	protein_coding
LOC111770145	ZNF169	14710	D	Ch23	protein_coding	protein_coding
SH3GL2	LOC111770183	166	D	Ch23	protein_coding	lncRNA
LOC102149008	LOC111770194	9095	D	Ch23	lncRNA	lncRNA
RMI1	HNRNPK	771	D	Ch23	protein_coding	protein_coding
PTAR1	LOC106782493	7	D	Ch23	protein_coding	lncRNA
ZNF367	LOC106782452	411	D	Ch23	protein_coding	protein_coding
NMRK1	OSTF1	1	D	Ch23	protein_coding	protein_coding
PIGH	PLEKHH1	877	D	Ch24	protein_coding	protein_coding
MLH3	EIF2B2	831	D	Ch24	protein_coding	protein_coding
MAX	FNTB	430	D	Ch24	protein_coding	protein_coding
APOPT1	BAG5	449	D	Ch24	protein_coding	protein_coding
NEK9	ZC2HC1C	243	D	Ch24	protein_coding	protein_coding
RPS6KL1	DLST	219	D	Ch24	protein_coding	protein_coding
SERPINA10	PPP4R4	2120	D	Ch24	protein_coding	protein_coding
L3HYPDH	LOC111770289	200	D	Ch24	protein_coding	lncRNA
TIMM9	TOMM20L	569	D	Ch24	protein_coding	protein_coding
AK7	LOC111770408	228	D	Ch24	protein_coding	lncRNA
STON2	LOC102149522	3188	D	Ch24	protein_coding	lncRNA
ALDH6A1	BBOF1	17133	D	Ch24	protein_coding	protein_coding
ERG28	LOC100058017	89	D	Ch24	protein_coding	protein_coding
CLMN	LOC102149237	87	D	Ch24	protein_coding	lncRNA
LOC111770438	LOC111770436	1072	D	Ch24	lncRNA	lncRNA
CIPC	LOC102148208	165	D	Ch24	protein_coding	lncRNA
CEP128	LOC111770366	56285	D	Ch24	protein_coding	lncRNA
CEP170B	LOC106782533	1707	D	Ch24	protein_coding	lncRNA
TECPR2	CINP	4	D	Ch24	protein_coding	protein_coding
LOC111770579	ATP6V1G1	265	D	Ch25	lncRNA	protein_coding
FAM166A	TUBB4B	195	D	Ch25	protein_coding	protein_coding
PTRH1	CFAP157	172	D	Ch25	protein_coding	protein_coding
GNE	CLTA	1750	D	Ch25	protein_coding	protein_coding
LOC106782558	ZFP37	212	D	Ch25	lncRNA	protein_coding
PRPF4	CDC26	364	D	Ch25	protein_coding	protein_coding
LOC100067589	LOC102150413	122	D	Ch25	protein_coding	lncRNA
DENND1A	CRB2	88	D	Ch25	protein_coding	protein_coding
INPP5E	LOC111770657	1099	D	Ch25	protein_coding	protein_coding
CD72	TESK1	57	D	Ch25	protein_coding	protein_coding
LOC102150827	LOC111770568	11397	D	Ch25	lncRNA	lncRNA
ENTPD8	NOXA1	45	D	Ch25	protein_coding	protein_coding
LOC111770601	AK1	4206	D	Ch25	protein_coding	protein_coding
MRRF	RBM18	34	D	Ch25	protein_coding	protein_coding
SPOUT1	ENDOG	24	D	Ch25	protein_coding	protein_coding
LRSAM1	RPL12	20	D	Ch25	protein_coding	protein_coding
WDR34	SPTAN1	4	D	Ch25	protein_coding	protein_coding
TLN1	LOC111770676	2490	D	Ch25	protein_coding	lncRNA
WDR5	LOC111770629	1	D	Ch25	protein_coding	protein_coding
UCK1	POMT1	1	D	Ch25	protein_coding	protein_coding
LSS	LOC111770850	715	D	Ch26	protein_coding	lncRNA
LOC111770742	LOC102150103	929	D	Ch26	protein_coding	protein_coding
TTC3	PIGP	594	D	Ch26	protein_coding	protein_coding
SOD1	LOC102150273	101	D	Ch26	protein_coding	protein_coding
LOC111770753	TIAM1	367	D	Ch26	protein_coding	protein_coding
LTN1	N6AMT1	14253	D	Ch26	protein_coding	protein_coding
MIR9027	RWDD2B	118	D	Ch26	miRNA	protein_coding
FGL1	LOC102150673	18433	D	Ch27	protein_coding	lncRNA
DDHD2	NSD3	5865	D	Ch27	protein_coding	protein_coding
MFHAS1	LOC111770907	895	D	Ch27	protein_coding	lncRNA
TRMT9B	LOC111770951	294	D	Ch27	protein_coding	lncRNA
LOC111770877	CDKN2AIP	309	D	Ch27	protein_coding	protein_coding
LOC102147537	RNF170	17127	D	Ch27	lncRNA	protein_coding
SLC20A2	SMIM19	1556	D	Ch27	protein_coding	protein_coding
ENPP6	LOC111770925	34	D	Ch27	protein_coding	lncRNA
ARFGAP3	LOC111770989	519	D	Ch28	protein_coding	lncRNA
LOC111771129	LOC111771128	397	D	Ch28	lncRNA	protein_coding
LOC111771125	LOC100069858	397	D	Ch28	lncRNA	protein_coding
ANKS1B	APAF1	227	D	Ch28	protein_coding	protein_coding
TUBGCP6	SELENOO	1692	D	Ch28	protein_coding	protein_coding
E2F7	LOC111771123	158	D	Ch28	protein_coding	lncRNA
ST13	LOC102151062	1938	D	Ch28	protein_coding	lncRNA
GRAP2	ENTHD1	53133	D	Ch28	protein_coding	protein_coding
SERHL2	LOC102150472	561	D	Ch28	protein_coding	lncRNA
LOC111771021	C28H12orf50	2884	D	Ch28	lncRNA	protein_coding
PMCH	PARPBP	918	D	Ch28	protein_coding	protein_coding
SLC16A8	PICK1	87	D	Ch28	protein_coding	protein_coding
SYCP3	CHPT1	423	D	Ch28	protein_coding	protein_coding
LOC111771102	TMCC3	73	D	Ch28	protein_coding	protein_coding
ZBED4	LOC111771059	1924	D	Ch28	protein_coding	protein_coding
TRNAD-GUC	LOC111771080	62	D	Ch28	tRNA	lncRNA
LRRIQ1	TSPAN19	49	D	Ch28	protein_coding	protein_coding
LOC111771099	CPT1B	799	D	Ch28	lncRNA	protein_coding
ATP2B1	LOC111771111	43304	D	Ch28	protein_coding	lncRNA
DDX17	KDELR3	2	D	Ch28	protein_coding	protein_coding
ZNF438	LOC102149358	27568	D	Ch29	protein_coding	protein_coding
LOC106782743	SEPHS1	210	D	Ch29	lncRNA	protein_coding
CACNB2	NSUN6	12970	D	Ch29	protein_coding	protein_coding
LOC100065515	PDSS1	148	D	Ch29	protein_coding	protein_coding
CELF2	LOC111771188	15240	D	Ch29	protein_coding	lncRNA
NUDT5	CDC123	97	D	Ch29	protein_coding	protein_coding
MKX	LOC106782757	1505	D	Ch29	protein_coding	lncRNA
LOC106782752	WAC	749	D	Ch29	protein_coding	protein_coding
LOC100057416	AKR1E2	73	D	Ch29	protein_coding	protein_coding
ENKUR	THNSL1	903	D	Ch29	protein_coding	protein_coding
PPP2R2C	LOC111772973	510	D	Ch3	protein_coding	lncRNA
LOC102150541	NSUN7	551	D	Ch3	protein_coding	protein_coding
TMEM175	DGKQ	291	D	Ch3	protein_coding	protein_coding
LOC100053030	GAS8	1254	D	Ch3	protein_coding	protein_coding
ANKRD17	LOC111773001	1090	D	Ch3	protein_coding	protein_coding
LOC111772899	GNRHR	3144	D	Ch3	lncRNA	lncRNA
ADD1	MFSD10	153	D	Ch3	protein_coding	protein_coding
BMP2K	PAQR3	1137	D	Ch3	protein_coding	protein_coding
LOC102149407	ZFHX3	17898	D	Ch3	lncRNA	protein_coding
EMCN	LOC111772837	532	D	Ch3	protein_coding	lncRNA
LOC111772955	CPEB2	2020	D	Ch3	lncRNA	protein_coding
PIEZO1	CTU2	570	D	Ch3	protein_coding	protein_coding
MYLK3	ORC6	2076	D	Ch3	protein_coding	protein_coding
SPATA33	CHMP1A	125	D	Ch3	protein_coding	protein_coding
LOC102150625	CFDP1	134	D	Ch3	protein_coding	protein_coding
RCHY1	THAP6	587	D	Ch3	protein_coding	protein_coding
SEPSECS	LOC111772941	114	D	Ch3	protein_coding	lncRNA
MYL5	SLC49A3	213	D	Ch3	protein_coding	protein_coding
LOC111772792	FUK	7136	D	Ch3	lncRNA	protein_coding
LOC102150062	LOC102148114	15733	D	Ch3	protein_coding	lncRNA
SLC9A5	FHOD1	9957	D	Ch3	protein_coding	protein_coding
NCAPG	LCORL	87	D	Ch3	protein_coding	protein_coding
LYAR	LOC111772969	86	D	Ch3	protein_coding	lncRNA
FANCA	ZNF276	2262	D	Ch3	protein_coding	protein_coding
LOC102148574	LOC100050764	3026	D	Ch3	lncRNA	protein_coding
CENPN	CMC2	57	D	Ch3	protein_coding	protein_coding
PLEKHG4	LOC111773012	5147	D	Ch3	protein_coding	protein_coding
LOC100146271	RASSF6	9404	D	Ch3	protein_coding	protein_coding
SPIRE2	LOC111772828	49	D	Ch3	protein_coding	lncRNA
LRRC36	KCTD19	45	D	Ch3	protein_coding	protein_coding
GNAO1	LOC106782957	1134	D	Ch3	protein_coding	lncRNA
LOC111772776	CDH3	6904	D	Ch3	lncRNA	protein_coding
FBXL8	TRADD	89	D	Ch3	protein_coding	protein_coding
LOC111772927	LOC111772926	18980	D	Ch3	lncRNA	lncRNA
TK2	LOC102147996	1	D	Ch3	protein_coding	protein_coding
COQ9	CIAPIN1	1	D	Ch3	protein_coding	protein_coding
CDC42BPA	LOC111771287	1201	D	Ch30	protein_coding	protein_coding
CAMSAP2	LOC111771292	676	D	Ch30	protein_coding	protein_coding
KCTD3	USH2A	157	D	Ch30	protein_coding	protein_coding
LOC102147783	LOC100055507	196	D	Ch30	protein_coding	protein_coding
LOC102150223	LOC102149162	823	D	Ch30	lncRNA	protein_coding
LOC111771294	LOC106782911	13110	D	Ch30	lncRNA	lncRNA
LOC111771378	UST	793	D	Ch31	lncRNA	protein_coding
LOC102150056	ABRACL	5431	D	Ch31	lncRNA	protein_coding
LOC100064292	LOC106782931	1407	D	Ch31	lncRNA	lncRNA
OPRM1	IPCEF1	8771	D	Ch31	protein_coding	protein_coding
OPN1SW	CALU	943	D	Ch4	protein_coding	protein_coding
NAPEPLD	ARMC10	681	D	Ch4	protein_coding	protein_coding
CDCA7L	DNAH11	427	D	Ch4	protein_coding	protein_coding
SVOPL	TRIM24	209	D	Ch4	protein_coding	protein_coding
DNAJC2	PMPCB	425	D	Ch4	protein_coding	protein_coding
GLI3	LOC111773134	456	D	Ch4	protein_coding	lncRNA
TMEM176A	TMEM176B	3473	D	Ch4	protein_coding	protein_coding
LOC111773107	KBTBD2	291	D	Ch4	protein_coding	protein_coding
GATAD1	TMBIM7P	385	D	Ch4	protein_coding	protein_coding
LOC111773182	LRRC72	1688	D	Ch4	lncRNA	protein_coding
TRPV6	EPHB6	1375	D	Ch4	protein_coding	protein_coding
TMEM243	DMTF1	2012	D	Ch4	protein_coding	protein_coding
ZNRF2	LOC102148639	340	D	Ch4	protein_coding	lncRNA
LOC111773206	CPVL	96	D	Ch4	lncRNA	protein_coding
EGFR	LOC111773152	159	D	Ch4	protein_coding	lncRNA
LOC106783081	JAZF1	293	D	Ch4	lncRNA	protein_coding
CAMK2B	YKT6	65	D	Ch4	protein_coding	protein_coding
LOC102149774	FIGNL1	1142	D	Ch4	lncRNA	protein_coding
IGF2BP3	MALSU1	23262	D	Ch4	protein_coding	protein_coding
KEL	LLCFC1	11361	D	Ch4	protein_coding	protein_coding
TMEM213	ATP6V0A4	158	D	Ch4	protein_coding	protein_coding
PPP1R9A	LOC111773168	574	D	Ch4	protein_coding	lncRNA
GLCCI1	LOC111773172	680	D	Ch4	protein_coding	lncRNA
LOC102151002	PRKAG2	975	D	Ch4	protein_coding	protein_coding
LOC102147526	SKAP2	2161	D	Ch4	lncRNA	protein_coding
ZC3HAV1	LOC102147788	3	D	Ch4	protein_coding	lncRNA
THAP5	GPR141	11332	D	Ch4	protein_coding	protein_coding
LOC102149695	LOC102149659	2	D	Ch4	lncRNA	protein_coding
LOC111773589	TMED5	737	D	Ch5	lncRNA	protein_coding
TRMT13	LRRC39	1891	D	Ch5	protein_coding	protein_coding
NUDT17	PIAS3	408	D	Ch5	protein_coding	protein_coding
GPSM2	CLCC1	328	D	Ch5	protein_coding	protein_coding
LOC106783154	SERTAD4	1439	D	Ch5	protein_coding	protein_coding
LOC111773634	LOC106783220	7951	D	Ch5	protein_coding	lncRNA
MSTO1	LOC100057465	491	D	Ch5	protein_coding	protein_coding
PI4KB	LOC102149798	657	D	Ch5	protein_coding	protein_coding
LOC102150418	DENND4B	4961	D	Ch5	lncRNA	protein_coding
LOC111773493	UHMK1	184	D	Ch5	lncRNA	protein_coding
FCAMR	LOC106783136	3035	D	Ch5	protein_coding	lncRNA
ANKRD34A	POLR3GL	1196	D	Ch5	protein_coding	protein_coding
DNAJC6	LOC111773628	137	D	Ch5	protein_coding	lncRNA
AMIGO1	LOC102149563	414	D	Ch5	protein_coding	protein_coding
LOC102150260	LRRC52	526	D	Ch5	lncRNA	protein_coding
TOR1AIP1	TOR1AIP2	558	D	Ch5	protein_coding	protein_coding
LOC102148155	HAPLN2	5264	D	Ch5	lncRNA	protein_coding
LOC111773524	THEM5	9234	D	Ch5	lncRNA	protein_coding
TEDDM1	LOC111773462	97	D	Ch5	protein_coding	protein_coding
CRP	DUSP23	562	D	Ch5	protein_coding	protein_coding
CA14	APH1A	1762	D	Ch5	protein_coding	protein_coding
ANKRD13C	HHLA3	220	D	Ch5	protein_coding	protein_coding
LOC111773550	LOC111773551	4023	D	Ch5	lncRNA	lncRNA
HFM1	LOC111773651	1154	D	Ch5	protein_coding	protein_coding
LOC100059620	LOC111773445	73	D	Ch5	lncRNA	lncRNA
LOC102149775	CD55	62	D	Ch5	lncRNA	protein_coding
KYAT3	LOC106783229	500	D	Ch5	protein_coding	protein_coding
PIK3C2B	LOC106783128	5934	D	Ch5	protein_coding	lncRNA
NIT1	PFDN2	48	D	Ch5	protein_coding	protein_coding
WDR3	SPAG17	5985	D	Ch5	protein_coding	protein_coding
LOC111773539	ANKRD35	9226	D	Ch5	lncRNA	protein_coding
SERPINC1	ZBTB37	3360	D	Ch5	protein_coding	protein_coding
PIP5K1A	LOC111773528	7628	D	Ch5	protein_coding	lncRNA
ABL2	TOR3A	24718	D	Ch5	protein_coding	protein_coding
GLMN	RPAP2	21	D	Ch5	protein_coding	protein_coding
LOC111773652	SH3GLB1	304	D	Ch5	protein_coding	protein_coding
LOC111773531	PRPF3	13	D	Ch5	lncRNA	protein_coding
LOC111773481	HHAT	206	D	Ch5	lncRNA	protein_coding
SCYL3	C5H1orf112	9	D	Ch5	protein_coding	protein_coding
CRNN	LOC111773522	2734	D	Ch5	protein_coding	lncRNA
ZZZ3	LOC111773616	713	D	Ch5	protein_coding	lncRNA
LOC102148212	PCED1B	9357	D	Ch6	lncRNA	protein_coding
WNK1	RAD52	6842	D	Ch6	protein_coding	protein_coding
GLB1L	ANKZF1	1965	D	Ch6	protein_coding	protein_coding
LOC106783298	LOC100146471	9271	D	Ch6	protein_coding	protein_coding
CS	COQ10A	4695	D	Ch6	protein_coding	protein_coding
LOC111773835	RUFY4	7197	D	Ch6	lncRNA	protein_coding
ADIPOR2	CACNA2D4	163	D	Ch6	protein_coding	protein_coding
LOC106783331	KRT71	8827	D	Ch6	lncRNA	protein_coding
STAT2	IL23A	151	D	Ch6	protein_coding	protein_coding
CD63	RDH5	142	D	Ch6	protein_coding	protein_coding
LEMD3	LOC111774021	1493	D	Ch6	protein_coding	lncRNA
ING5	DTYMK	129	D	Ch6	protein_coding	protein_coding
ZBTB39	GPR182	120	D	Ch6	protein_coding	protein_coding
PIANP	LOC102147794	108	D	Ch6	protein_coding	lncRNA
AAMP	GPBAR1	104	D	Ch6	protein_coding	protein_coding
ZC3H10	LOC106783314	96	D	Ch6	misc_RNA	lncRNA
GUCY2C	LOC102150749	22106	D	Ch6	protein_coding	lncRNA
LOC111773872	RBM44	21322	D	Ch6	lncRNA	protein_coding
CROCC2	C6H2orf54	193	D	Ch6	protein_coding	protein_coding
ARPC2	LOC111773837	421	D	Ch6	protein_coding	lncRNA
TMEM169	PECR	73	D	Ch6	protein_coding	protein_coding
CNOT9	USP37	69	D	Ch6	protein_coding	protein_coding
ILKAP	ERFE	67	D	Ch6	protein_coding	protein_coding
DDIT3	MARS	60	D	Ch6	protein_coding	protein_coding
VAMP1	TAPBPL	59	D	Ch6	protein_coding	protein_coding
RNF41	LOC102147946	12001	D	Ch6	protein_coding	protein_coding
KRT81	LOC111773987	2471	D	Ch6	protein_coding	lncRNA
R3HDM2	LOC102150718	10780	D	Ch6	protein_coding	lncRNA
CASC1	LRMP	48	D	Ch6	protein_coding	protein_coding
DENND5B	LOC111773954	8643	D	Ch6	protein_coding	lncRNA
ANKRD52	SLC39A5	39	D	Ch6	protein_coding	protein_coding
GLS2	SPRYD4	34	D	Ch6	protein_coding	protein_coding
LOC102147529	KRT88	1566	D	Ch6	lncRNA	protein_coding
HOXC9	LOC106783334	24	D	Ch6	protein_coding	protein_coding
RASSF8	LOC111774044	275	D	Ch6	protein_coding	protein_coding
ITGB7	ZNF740	13	D	Ch6	protein_coding	protein_coding
SPX	LOC111773941	1379	D	Ch6	protein_coding	lncRNA
LARP4	FAM186A	5	D	Ch6	protein_coding	protein_coding
OS9	LOC111774010	588	D	Ch6	protein_coding	lncRNA
MCRS1	KCNH3	3	D	Ch6	protein_coding	protein_coding
C6H12orf56	LOC111774019	34029	D	Ch6	protein_coding	lncRNA
TREH	PHLDB1	740	D	Ch7	protein_coding	protein_coding
LOC100059925	LOC106783362	4293	D	Ch7	protein_coding	protein_coding
LOC111774440	LOC100060110	409	D	Ch7	lncRNA	protein_coding
LOC111774163	CNN2	324	D	Ch7	lncRNA	protein_coding
C7H19orf53	LOC106783385	279	D	Ch7	protein_coding	lncRNA
PANX3	LOC106783366	6228	D	Ch7	protein_coding	lncRNA
MSANTD2	LOC102150912	22313	D	Ch7	protein_coding	lncRNA
PLPPR3	PTBP1	182	D	Ch7	protein_coding	protein_coding
LOC111774140	ELAVL1	5493	D	Ch7	protein_coding	protein_coding
CCDC82	LOC106783358	20711	D	Ch7	protein_coding	lncRNA
C7H11orf1	ALG9	241	D	Ch7	protein_coding	protein_coding
KDM4B	LOC111774138	4069	D	Ch7	protein_coding	protein_coding
HEPACAM	HEPN1	128	D	Ch7	protein_coding	protein_coding
LOC100063146	LOC111774228	124	D	Ch7	protein_coding	protein_coding
COA4	PAAF1	2295	D	Ch7	protein_coding	protein_coding
LOC106783384	TNPO2	110	D	Ch7	lncRNA	protein_coding
YIPF2	LOC111774291	800	D	Ch7	protein_coding	lncRNA
WDR83	DHPS	103	D	Ch7	protein_coding	protein_coding
SPPL2B	LSM7	94	D	Ch7	protein_coding	protein_coding
COLCA2	COLCA1	6819	D	Ch7	protein_coding	protein_coding
TPH1	LOC111774373	7920	D	Ch7	protein_coding	lncRNA
PLIN4	HDGFL2	75	D	Ch7	protein_coding	protein_coding
TMEM259	GRIN3B	70	D	Ch7	protein_coding	protein_coding
LOC111774217	LOC106783350	69	D	Ch7	lncRNA	lncRNA
LOC111774158	LOC111774157	507	D	Ch7	lncRNA	protein_coding
SAFB	SAFB2	64	D	Ch7	protein_coding	protein_coding
LOC111774234	UBASH3B	31832	D	Ch7	lncRNA	protein_coding
LOC111774272	LOC111774273	53	D	Ch7	lncRNA	lncRNA
LOC100066133	ANAPC15	47	D	Ch7	lncRNA	protein_coding
LOC111774303	LOC100063871	5545	D	Ch7	lncRNA	protein_coding
C7H19orf66	ANGPTL6	41	D	Ch7	protein_coding	protein_coding
PUS3	HYLS1	8421	D	Ch7	protein_coding	protein_coding
PGM2L1	LOC111774339	2337	D	Ch7	protein_coding	lncRNA
RPS25	CCDC84	33	D	Ch7	protein_coding	protein_coding
TAF10	ILK	29	D	Ch7	protein_coding	protein_coding
RPS28	NDUFA7	21	D	Ch7	protein_coding	protein_coding
LOC111774196	ACSBG2	904	D	Ch7	lncRNA	protein_coding
P2RY11	EIF3G	4	D	Ch7	protein_coding	protein_coding
ELP4	IMMP1L	11	D	Ch7	protein_coding	protein_coding
MYO1H	KCTD10	881	D	Ch8	protein_coding	protein_coding
INPP5J	PLA2G3	358	D	Ch8	protein_coding	protein_coding
SETD1B	LOC102147544	489	D	Ch8	protein_coding	protein_coding
KIAA1328	TPGS2	227	D	Ch8	protein_coding	protein_coding
LOC111774636	TAOK3	212	D	Ch8	lncRNA	protein_coding
GREB1L	ESCO1	4897	D	Ch8	protein_coding	protein_coding
LOC111774680	TMEM132B	2810	D	Ch8	lncRNA	protein_coding
RMC1	NPC1	279	D	Ch8	protein_coding	protein_coding
FAM109A	LOC106783484	4533	D	Ch8	protein_coding	lncRNA
PIWIL1	LOC111774799	1402	D	Ch8	protein_coding	protein_coding
ZDHHC8	CCDC188	1392	D	Ch8	protein_coding	protein_coding
LOC102150463	LOC100056784	936	D	Ch8	lncRNA	protein_coding
LOC111774710	THOC1	414	D	Ch8	lncRNA	protein_coding
TCTN1	HVCN1	1464	D	Ch8	protein_coding	protein_coding
TXNL4A	HSBP1L1	80	D	Ch8	protein_coding	protein_coding
TRNAD-GUC	LOC111774677	71	D	Ch8	tRNA	lncRNA
KATNAL2	LOC111774744	255	D	Ch8	protein_coding	lncRNA
VPS29	RAD9B	61	D	Ch8	protein_coding	protein_coding
RPH3A	LOC111774649	567	D	Ch8	protein_coding	lncRNA
LOC102147986	CASTOR1	48	D	Ch8	lncRNA	protein_coding
LOC111774697	PPP4R1	666	D	Ch8	protein_coding	protein_coding
LOC102148291	LOC102148320	22106	D	Ch8	lncRNA	lncRNA
ADCYAP1	LOC111774712	1718	D	Ch8	protein_coding	lncRNA
LRRC43	IL31	30	D	Ch8	protein_coding	protein_coding
ZNF664	CCDC92	265	D	Ch8	protein_coding	protein_coding
LOC111774767	CNDP1	4189	D	Ch8	lncRNA	protein_coding
LOC111774824	LOC111774825	13	D	Ch8	protein_coding	lncRNA
LOC102147610	LOC111774771	12824	D	Ch8	lncRNA	lncRNA
LOC102149380	LOC111774761	3392	D	Ch8	protein_coding	lncRNA
CEP76	LOC100058028	326	D	Ch8	protein_coding	protein_coding
TBX5	LOC102148750	2106	D	Ch8	protein_coding	lncRNA
LOC111774593	LOC100054251	2495	D	Ch8	lncRNA	protein_coding
MRPL15	LOC111774958	269	D	Ch9	protein_coding	lncRNA
OPLAH	SMPD5	373	D	Ch9	protein_coding	protein_coding
PLEKHF2	LOC111774886	10920	D	Ch9	protein_coding	protein_coding
LOC102150557	LOC106780995	952	D	Ch9	lncRNA	protein_coding
SLC52A2	FBXL6	165	D	Ch9	protein_coding	protein_coding
LOC106780989	HAS2	5073	D	Ch9	lncRNA	protein_coding
LOC111774885	CCNE2	589	D	Ch9	protein_coding	protein_coding
GRINA	LOC102150439	568	D	Ch9	protein_coding	protein_coding
IMPAD1	LOC111774952	93	D	Ch9	protein_coding	lncRNA
LOC100052888	SDCBP	93	D	Ch9	protein_coding	protein_coding
LOC111775030	LOC111775029	623	D	Ch9	lncRNA	lncRNA
LOC111774900	LOC111774899	1454	D	Ch9	lncRNA	protein_coding
ZFP41	LOC106780997	193	D	Ch9	protein_coding	protein_coding
JPH1	LOC111774920	1290	D	Ch9	protein_coding	lncRNA
GRHL2	LOC111774993	48	D	Ch9	protein_coding	lncRNA
C9H8orf59	LOC102147744	24	D	Ch9	protein_coding	lncRNA
ESRP1	LOC111774978	23	D	Ch9	protein_coding	protein_coding
GPAA1	LOC106781017	20	D	Ch9	protein_coding	lncRNA
MTBP	MRPL13	5	D	Ch9	protein_coding	protein_coding
LOC111775048	LOC106781010	6440	D	Ch9	lncRNA	protein_coding
CDR1	LOC106781387	5780	D	ChX	protein_coding	protein_coding
FRMD7	STK26	453	D	ChX	protein_coding	protein_coding
TSC22D3	LOC106781373	314	D	ChX	protein_coding	lncRNA
LOC111771479	ZCCHC12	273	D	ChX	protein_coding	protein_coding
LOC100059263	PGRMC1	226	D	ChX	protein_coding	protein_coding
IKBKG	G6PD	4805	D	ChX	protein_coding	protein_coding
CXHXorf38	MPC1L	161	D	ChX	protein_coding	protein_coding
LOC111771526	LOC100053876	150	D	ChX	lncRNA	protein_coding
GTPBP6	PLCXD1	331	D	ChX	protein_coding	protein_coding
ZFX	LOC111771578	361	D	ChX	protein_coding	lncRNA
BTK	LOC111771659	11508	D	ChX	protein_coding	lncRNA
MAP3K15	PDHA1	1113	D	ChX	protein_coding	protein_coding
CFAP47	LOC111771660	151	D	ChX	protein_coding	lncRNA
PCYT1B	PDK3	20425	D	ChX	protein_coding	protein_coding
LOC100061399	UXT	61	D	ChX	protein_coding	protein_coding
OTC	RPGR	49	D	ChX	protein_coding	protein_coding
STS	PUDP	2489	D	ChX	protein_coding	protein_coding
ZBTB33	LOC102149305	27	D	ChX	protein_coding	protein_coding
MED14OS	MED14	18	D	ChX	protein_coding	protein_coding
SYN1	ARAF	5	D	ChX	protein_coding	protein_coding
NKAP	AKAP14	4	D	ChX	protein_coding	protein_coding
