# Supplementary material for: Landscape of Overlapping Gene Expression in The Equine Placenta
Source: Genes (Basel). 2019 Jul 2;10(7):503. doi: 10.3390/genes10070503 (PMC6678446; doi:10.3390/genes10070503)
Supplement: Supplementary file 1 [file genes-10-00503-s001.zip › Additional_Table_2.xlsx]

## Sheet: Sheet1
Supplementary Table 2.The list of annotated genes and their expression values (FPKM) for forward and reverse transcription in CA at different stages of pregnancy
tracking_id	gene_short_name	locus	45d_J1.F1R2	45d_E10.F1R2	45d_A9.F1R2	45d_733.F1R2	10mo_J45.F1R2	10mo_J43.F1R2	10mo_A28.F1R2	10mo_9915.F1R2	6mo_M87.F1R2	6mo_M68.F1R2	6mo_L57.F1R2	6mo_L44.F1R2	4mo_M77.F1R2	4mo_M66.F1R2	4mo_L49.F1R2	4mo_L40.F1R2	45d_J1.F2R1	45d_E10.F2R1	45d_A9.F2R1	45d_733.F2R1	10mo_J45.F2R1	10mo_J43.F2R1	10mo_A28.F2R1	10mo_9915.F2R1	6mo_M87.F2R1	6mo_M68.F2R1	6mo_L57.F2R1	6mo_L44.F2R1	4mo_M77.F2R1	4mo_M66.F2R1	4mo_L49.F2R1	4mo_L40.F2R1
gene0	SYCE1	CM009148.1:7-15580	0	0	0	0	0	0	0	0	0	0	0	0	0	0	0	0	1.68141	3.94238	2.0403	2.22195	6.05325	4.85474	3.92114	3.9204	1.60302	2.51808	3.33395	4.17876	4.28322	2.48478	5.38958	7.05497
gene1	LOC111772506	CM009148.1:27577-65523	18.9318	26.1261	10.8194	10.6369	14.5197	22.8063	15.827	19.8098	8.83585	11.2706	19.8307	23.6345	22.7243	12.8182	19.5713	22.0896	0	0	0	0	0	0	0	0	0	0	0	0	0	0	0	0
gene2	LOC100067086	CM009148.1:64306-78924	3.87854	5.28336	5.48423	5.45053	3.95856	5.6737	5.03747	5.13646	5.90262	4.68335	5.55258	6.43869	4.79213	3.7941	5.69956	4.96906	0	0	0	0	0	0	0	0	0	0	0	0	0	0	0	0
gene3	CYP2E1	CM009148.1:131450-143029	2.31707	0.386913	0	0	0	0	0	0	2.41436	0.577967	0	0	0	0	0	0	0	0	0	0	0	0	0	0	0	0	0	0	0	0	0	0
gene4	LOC100067067	CM009148.1:170977-171943	0	0	0	0	0	0	0	0	0	0	0	0	0	0	0	0	0	0	0	0	0	0	0	0	0	0	0	0	0	0	0	0
gene5	LOC100067042	CM009148.1:182998-183946	0	0	0	0	0	0	0	0	0	0	0	0	0	0	0	0	0	0	0	0	0	0	0	0	0	0	0	0	0	0	0	0
gene6	LOC100066894	CM009148.1:233421-234552	0	0	0	0	0	0	0	0	0	0	0	0	0	0	0	0	0	0	0	0	0	0	0	0	0	0	0	0	0	0	0	0
gene7	LOC111772516	CM009148.1:257739-262869	0	0	0	0	0	0	0	0	0	0	0	0	0	0	0	0	0	0	0	0	0	0	0	0	0	0	0	0	0	0	0	0
gene8	LOC100066808	CM009148.1:262974-270902	0	0	0	0	0	0	0	0	0	0	0	0	0	0	0	0	0	0	0	0	0	0	0	0	0	0	0	0	0	0	0	0
gene9	LOC100066831	CM009148.1:290883-294732	0	0	0	0	0	0	0	0	0	0	0	0	0	0	0	0	0.0268076	0.0257931	0	0	0	0	0	0	0	0	0	0.0260024	0.02898	0	0.0270694	0
gene10	LOC100066391	CM009148.1:328508-331465	0	0	0	0	0	0	0	0	0	0	0	0	0	0	0	0	0	0	0	0	0	0	0	0	0	0	0	0	0	0	0	0
gene11	LOC100066851	CM009148.1:347322-358608	0	0	0	0	0	0	0	0	0	0	0	0	0	0	0	0	0	0	0	0	0	0.237388	0.190294	0.0436671	0.0912485	0.139985	0.192112	0.205174	0.0979221	0	0.122016	0.46191
gene12	LOC100066869	CM009148.1:363882-366153	0	0	0	0	0	0	0	0	0	0	0	0	0	0	0	0	0	0	0	0	0	0	0	0	0	0	0	0	0	0	0	0
gene13	LOC100066787	CM009148.1:367812-369495	0	0	0	0	0	0	0	0	0	0	0	0	0	0	0	0	0	0	0	0	0	0	0	0	0	0	0	0	0	0	0	0
gene14	SPRN	CM009148.1:379186-383493	0	0	0	0	0	0	0	0	0	0	0	0	0	0	0	0	2.43331	5.72499	5.45149	6.90565	5.65679	6.18137	2.22255	3.94459	3.9765	3.22467	5.19762	5.3931	5.48787	4.11669	6.52784	5.72484
gene15	LOC106782052	CM009148.1:380854-383519	0	0	0	0	0	0	0	0	0	0	0	0	0	0	0	0	0.189762	1.55469e-06	0.209623	1.31658e-06	1.01466e-06	1.44735e-06	0.157487	6.07421e-07	1.05738e-06	6.93922e-07	7.21357e-07	1.23865e-06	3.33255e-06	1.81531e-06	1.67983e-05	1.00891e-05
gene16	MTG1	CM009148.1:383640-397915	6.06263	9.09902	11.4179	12.5775	10.0202	9.04399	8.47591	12.0825	7.70898	8.48918	9.28689	11.1203	9.05183	7.33018	8.61803	11.3412	0	0	0	0	0	0	0	0	0	0	0	0	0	0	0	0
gene17	PAOX	CM009148.1:400012-409829	0.715697	3.54393	2.25247	3.74175	4.056	3.30718	4.19144	3.74714	3.92705	2.97078	2.83255	2.73428	2.41215	2.29541	3.67646	2.39723	0	0	0	0	0	0	0	0	0	0	0	0	0	0	0	0
gene18	ECHS1	CM009148.1:414570-421931	0	0	0	0	0	0	0	0	0	0	0	0	0	0	0	0	98.9571	117.823	108.393	129.02	156.172	146.823	125.949	202.962	204.363	179.666	175.974	311.378	183.097	90.1054	155.001	137.84
gene19	FUOM	CM009148.1:422379-435955	0	0	0	0	0	0	0	0	0	0	0	0	0	0	0	0	70.6273	66.3604	55.4151	61.0451	41.4693	38.0984	26.9549	45.1995	48.4848	41.063	43.5403	64.4562	57.8727	27.0355	36.0925	38.4031
gene20	PRAP1	CM009148.1:432630-451303	0.0360091	0	0.0115999	6.20045	0.373693	0.498116	0	0.104906	0.374683	0.0528123	0.137879	2.49977	0.0606384	0.0831253	0.148336	0.127227	0	0	0	0	0	0	0	0	0	0	0	0	0	0	0	0
gene21	CALY	CM009148.1:444642-454720	0	0	0	0	0	0	0	0	0	0	0	0	0	0	0	0	0.410212	0.250905	0.650705	0	0.403522	0.63226	0.124497	0.388938	0.357031	0.125609	0.247316	0.26828	0.593956	0.585178	1.7929	0.323406
gene22	LOC106782066	CM009148.1:462624-468586	0	0.0233469	0.0231696	0.0922822	0.186442	0.198993	0.175113	0.185943	0.128155	0.0841991	0.0422978	0.109725	0.0484317	0.142153	0.204893	0.203089	0	0	0	0	0	0	0	0	0	0	0	0	0	0	0	0
gene23	LOC100146619	CM009148.1:500808-504217	0	0	0	0	0	0	0	0	0	0	0	0	0	0	0	0	0	0	0	0	0	0	0	0	0.0119054	0	0	0.0374147	0	0.0412313	0	0.0453673
gene24	ZNF511	CM009148.1:515160-526116	2.41462	4.31572	4.8081	4.7003	4.37601	3.97724	3.1361	4.37716	4.45512	4.95215	3.88237	3.88217	3.35059	3.81126	3.71548	3.77865	0	0	0	0	0	0	0	0	0	0	0	0	0	0	0	0
gene25	TUBGCP2	CM009148.1:526069-558503	0	0	0	0	0	0	0	0	0	0	0	0	0	0	0	0	18.2036	22.809	23.3853	28.0953	19.487	19.5216	12.3712	18.2022	17.5532	18.8811	20.2403	18.9366	18.5236	19.028	19.3826	18.0641
gene26	ADAM8	CM009148.1:560405-574640	0	0	0	0	0	0	0	0	0	0	0	0	0	0	0	0	18.6269	166.097	22.2901	15.2552	218.77	290.01	141.932	370.416	344.932	427.7	381.565	352.075	442.968	361.631	362.55	387.064
gene27	LOC111775984	CM009148.1:574490-587360	0	0	0	0	0	0	0	0	0	0	0	0	0	0	0	0	0	0	0	0	0	0	0	0	0.109174	0	0	0	0.128418	0.125944	0	0
gene28	VENTX	CM009148.1:598724-602000	0.153783	0.599146	0	0.148611	0	0	0	0	0	0	0	0	0	0	0	0	0	0	0	0	0	0	0	0	0	0	0	0	0	0	0	0
gene29	UTF1	CM009148.1:611673-613099	0	0	0	0	0	0	0	0	0	0	0	0	0	0	0	0	0	0	0	0	0	0	0	0	0	0	0	0	0	0	0	0
gene30	KNDC1	CM009148.1:617121-684237	0.554026	0.732166	0.740292	0.890612	0.106001	0.0636352	0.517889	0.026706	0.0121342	0	0.101273	0.0123308	0.125927	0.0801657	0.10357	0.0432967	0	0	0	0	0	0	0	0	0	0	0	0	0	0	0	0
gene31	ADGRA1	CM009148.1:696880-739643	0.0729113	0.14208	0.158582	0.210505	0	0	0.0166528	0	0	0	0.0160965	0.0333797	0.0368376	0.0180275	0.0519673	0	0	0	0	0	0	0	0	0	0	0	0	0	0	0	0	0
gene32	CFAP46	CM009148.1:920685-1057612	0	0	0	0	0	0	0	0	0	0	0	0	0	0	0	0	0.061054	0.0606143	0.0333929	0.160845	0.0114731	0.0542526	0.210986	0.0141389	0	0	0	0.0284145	0	0	0.074051	0
gene33	LOC111772576	CM009148.1:1058228-1062137	0	0	0	0	0	0	0	0	0	0	0	0	0	0	0	0	0	0	0	0	0	0	0	0	0	0	0	0	0	0	0	0
gene34	NKX6-2	CM009148.1:1070498-1073752	0	0	0	0	0	0	0	0	0	0	0	0	0	0	0	0	0	0	0	0	0	0	0.0590558	0.0628589	0	0.0604839	0	0.0636476	0	0.139863	0.0660351	0
gene35	INPP5A	CM009148.1:1073441-1309218	15.0787	20.881	20.5658	21.2484	23.6277	21.6611	12.7542	18.4349	21.4155	16.9925	23.9905	20.8292	21.1402	20.3991	21.6988	19.1735	0	0	0	0	0	0	0	0	0	0	0	0	0	0	0	0
gene36	PWWP2B	CM009148.1:1397691-1452467	12.1949	13.0637	12.2503	9.43771	15.5136	15.1283	10.0566	12.8659	10.7422	10.4198	11.4106	12.6556	10.6161	12.494	11.1324	12.0208	0	0	0	0	0	0	0	0	0	0	0	0	0	0	0	0
gene37	LOC111772596	CM009148.1:1412265-1413744	0	0	0	0	0	0	0	0	0	0	0	0	0	0	0	0	1.08703	1.44009	0.995877	1.04443	0.466245	0.942867	0.919818	1.38746	1.19636	1.21578	0.536421	1.16398	0.309266	1.65008	0.496362	0.718219
gene38	LRRC27	CM009148.1:1465193-1508593	3.80899	3.3838	3.45778	3.87945	2.08052	2.42116	2.53458	1.96036	2.01187	2.52632	3.1506	2.69819	3.33212	2.77398	2.99106	3.44395	0	0	0	0	0	0	0	0	0	0	0	0	0	0	0	0
gene39	STK32C	CM009148.1:1536065-1637372	0	0	0	0	0	0	0	0	0	0	0	0	0	0	0	0	1.53559	1.93945	1.40864	10.1409	5.64517	1.53408	0.906642	2.89755	2.19448	2.62608	1.98454	2.87785	2.11626	1.76932	2.07088	3.06548
gene40	DPYSL4	CM009148.1:1638846-1656102	1.88915	1.88224	2.57597	2.52491	2.6292	2.57726	1.17607	1.20548	1.07057	1.39162	2.19375	2.12465	1.86625	2.54446	2.73037	2.09059	0	0	0	0	0	0	0	0	0	0	0	0	0	0	0	0
gene41	LOC111772664	CM009148.1:1658624-1677900	0	0	0	0.0974742	0.0327897	0.0311315	0	0	0	0.0591656	0.0594723	0	0.0340859	0	0	0.0714252	0	0	0	0	0	0	0	0	0	0	0	0	0	0	0	0
gene42	JAKMIP3	CM009148.1:1678010-1793182	0	0	0.0161412	0	0.0162444	0	0.0152566	0	0.0312035	0.0146847	0	0.107334	0	0	0.0331571	0.0491492	0	0	0	0	0	0	0	0	0	0	0	0	0	0	0	0
gene43	LOC102149218	CM009148.1:1824860-1826993	0.46448	0.553025	0.39968	0.448059	1.00302	0.524468	0.329785	1.29801	0.55127	0.903048	0.63596	1.04077	0.626109	0.713321	1.27304	0.982946	0	0	0	0	0	0	0	0	0	0	0	0	0	0	0	0
gene44	LOC111772665	CM009148.1:1827427-1830291	2.69662	7.25996	5.83731	7.9443	8.95789	9.64692	5.81883	11.6703	7.76946	7.63831	7.46775	6.92067	8.12884	9.05297	9.07178	7.67893	0	0	0	0	0	0	0	0	0	0	0	0	0	0	0	0
gene45	BNIP3	CM009148.1:1830370-1844523	0	0	0	0	0	0	0	0	0	0	0	0	0	0	0	0	35.134	59.035	51.8209	81.4042	105.695	102.694	63.1717	109.145	98.8321	112.041	89.5559	102.111	108.032	84.7906	73.023	77.977
gene47	LOC106782054	CM009148.1:1841425-1843584	1.73563	1.99506	1.25581	1.7719	1.79559	1.79759	1.37105	2.55835	1.07389	1.30382	1.923	2.27759	0.680205	1.13847	0.848622	1.16905	0	0	0	0	0	0	0	0	0	0	0	0	0	0	0	0
gene46	LOC111772688	CM009148.1:1834780-1836427	0.188324	0	0.09132	0.091106	0	0.0871589	0	0	0.0836424	0	0.0825371	0.172877	0.190514	0	0	0.198896	0	0	0	0	0	0	0	0	0	0	0	0	0	0	0	0
gene48	LOC102149265	CM009148.1:1845569-1852311	0.625816	0.218427	0.53421	0.447155	0.0715796	0.258574	0.571489	0.427955	0.397459	0.688123	0.197399	0.566278	0.260468	0.386686	0.637381	0.428752	0	0	0	0	0	0	0	0	0	0	0	0	0	0	0	0
gene49	PPP2R2D	CM009148.1:1853483-1903215	20.3966	18.1698	19.3988	25.3335	17.3308	16.1552	11.8456	19.3473	20.2807	20.4562	15.7228	18.3666	15.7437	17.1719	17.9575	16.9753	0	0	0	0	0	0	0	0	0	0	0	0	0	0	0	0
gene50	LOC111772694	CM009148.1:1932337-1944540	0.0555214	0.108172	0.161273	0.235923	0.19827	0.256519	0	0.161066	0.0494124	0	0.0359434	0	0.112271	0.0548029	0.0387225	0.0863683	0	0	0	0	0	0	0	0	0	0	0	0	0	0	0	0
gene51	TCERG1L	CM009148.1:2422294-2468232	0	0	0	0	0	0	0	0	0	0	0	0	0	0	0	0	0	0	0	0	0	0	0	0	0.114167	0	0	0	0	0	0	0
gene52	LOC100051859	CM009148.1:2564409-2645779	0	0	0	0	0	0	0	0	0	0	0	0	0	0	0	0	0	0	0	0	0	0.0585113	0	0.0606589	0.0584636	0	0.114484	0	0	0	0	0
gene53	LOC111770418	CM009148.1:2774109-2784142	0	0	0	0	0	0	0	0	0	0	0	0	0	0	0	0	0	0	0	0	0	0	0	0	0	0	0	0	0	0	0	0
gene54	LOC111772702	CM009148.1:2784591-2802669	0	0	0	0	0	0	0	0	0	0	0	0	0	0	0	0	0	0	0	0	0	0	0	0	0	0	0	0	0	0	0	0
gene55	LOC111772713	CM009148.1:2870583-2878791	0	0	0	0	0	0	0	0	0	0	0	0	0	0	0	0	0	0	0	0	0	0	0	0	0	0	0	0	0	0	0	0
gene56	GLRX3	CM009148.1:3451058-3483419	86.7272	86.2841	78.8104	76.2305	66.2323	60.4865	45.2501	81.4402	56.309	66.7313	64.6509	70.6993	61.386	57.1091	53.8257	51.2719	0	0	0	0	0	0	0	0	0	0	0	0	0	0	0	0
gene57	LOC102149384	CM009148.1:3485864-3491143	0	0	0	0	0	0	0	0	0	0	0	0	0	0	0	0	0	0	0	0	0	0	0	0	0	0	0	0	0	0	0	0
gene58	LOC111772731	CM009148.1:3500373-3537458	0	0	0	0	0	0	0	0	0	0	0	0	0	0	0	0	13.1476	17.5929	19.064	23.3692	18.1121	19.5822	11.8987	19.1826	14.6138	19.4221	15.3258	21.1814	16.898	14.939	14.4103	12.9921
gene59	LOC111772734	CM009148.1:3516502-3521967	0	0	0	0	0	0	0	0	0	0	0	0	0	0	0	0	0.640698	0.671844	0.166833	0.698991	0.516398	0.43224	0.473311	0.50441	1.62006	2.48121	0.211547	0.850258	0.821092	1.18426	0.941551	0.755164
gene60	EBF3	CM009148.1:3614027-3734232	0	0	0	0	0	0	0	0	0	0	0	0	0	0	0	0	0.0816504	0.161006	0.0400882	0.0652422	0.364707	0.121032	0.151263	0.126099	0.0404082	0.0404921	0.0793022	0	0.070653	0.0466555	0.0440136	0.148477
gene61	LOC102149601	CM009148.1:3786315-3791405	0.588713	0.665361	1.13844	0.408081	0.0916107	0.0434556	0.580799	0.159895	0.0419808	0.248247	0.270195	0.129393	0.309363	0.0698494	0.391525	0.22453	0	0	0	0	0	0	0	0	0	0	0	0	0	0	0	0
gene62	MGMT	CM009148.1:3791530-4104739	23.9673	25.4741	40.7018	31.7902	10.9871	8.32397	18.9801	11.4242	6.24535	10.7086	8.75003	9.90622	16.2868	11.2811	10.477	10.1417	0	0	0	0	0	0	0	0	0	0	0	0	0	0	0	0
gene63	LOC111772761	CM009148.1:4608617-4630628	0	0	0	0	0	0	0	0	0	0	0	0	0	0	0	0	0	0	0	0	0	0	0	0	0	0	0	0	0	0	0	0
gene64	LOC111770432	CM009148.1:4889766-4893364	0	0	0	0	0	0	0	0	0	0	0	0	0	0	0	0	0	0	0	0	0	0	0	0	0	0	0	0	0	0	0	0
gene65	LOC111772763	CM009148.1:5211853-5245616	0	0	0	0	0	0	0	0	0	0	0	0	0	0	0	0	0	0	0	0	0	0	0	0	0	0	0	0	0	0	0	0
gene66	LOC111770447	CM009148.1:5311808-5315098	0	0	0	0	0	0	0	0	0	0	0	0	0	0	0	0	0	0	0	0	0	0	0	0	0	0	0	0	0	0	0	0
gene67	MKI67	CM009148.1:5339935-5368332	0	0	0	0	0	0	0	0	0	0	0	0	0	0	0	0	20.4769	18.2154	18.0598	12.5352	2.36069	1.4879	1.7926	0.613304	3.28514	3.55297	2.76109	4.16503	4.25946	6.50026	4.73551	3.96712
gene68	PTPRE	CM009148.1:5373396-5545569	3.466	1.9843	3.09775	2.1168	3.83038	4.05042	2.04495	1.8186	3.52289	2.67699	3.90287	2.96042	2.66195	2.88521	4.76229	3.10972	0	0	0	0	0	0	0	0	0	0	0	0	0	0	0	0
gene69	CLRN3	CM009148.1:5553124-5565987	0	0	0	0	0	0	0	0	0	0	0	0	0	0	0	0	0	0	0	17.361	0	0	0	0	0	0	0	0	0	0	0	0
gene70	FOXI2	CM009148.1:5659143-5661714	0	0	0	0	0	0	0	0	0	0	0	0	0	0	0	0	0	0	0	0	0	0	0	0	0	0	0	0	0	0	0	0
gene71	NPS	CM009148.1:5804568-5857781	0	0	0	0	0	0	0	0	0	0	0	0	0	0	0	0	0	0	0	0	0	0	0	0	0	0	0	0	0	0	0	0
gene72	DOCK1	CM009148.1:5898659-6402443	28.1859	45.7888	28.3345	26.1714	61.2943	55.0768	29.3599	42.4401	73.5491	61.0426	62.3581	55.3643	56.9802	53.7793	58.1132	46.307	0	0	0	0	0	0	0	0	0	0	0	0	0	0	0	0
gene73	FAM196A	CM009148.1:6141105-6198604	0	0	0	0	0	0	0	0	0	0	0	0	0	0	0	0	0.640311	0.727393	1.11155	0.0964699	0.0573405	0.053995	0.157673	0	0	0.107812	0	0	0	0	0	0.068607
gene74	C1H10orf90	CM009148.1:6580712-6796603	0	0	0	0	0	0	0	0	0	0	0	0	0	0	0	0	0.413764	0.393264	0.464367	0.116585	0.604342	0.432786	0.180302	1.0292	0.464166	0.619533	0.212404	0.161993	0.32552	0.250068	0.644331	0.602207
gene75	ADAM12	CM009148.1:6828827-7257355	0	0	0	0	0	0	0	0	0	0	0	0	0	0	0	0	9.75718	7.7866	10.2996	19.4437	24.3416	15.9109	5.60546	4.61266	11.176	10.9137	9.58561	12.0315	9.2968	14.2917	17.2497	8.85336
gene77	DHX32	CM009148.1:7344473-7402539	0	0	0	0	0	0	0	0	0	0	0	0	0	0	0	0	7.81408	11.6269	12.5201	9.8287	9.95158	7.37884	8.30127	9.30309	10.9358	11.0114	9.65019	10.665	11.2888	10.9302	9.41787	10.2864
gene76	FANK1	CM009148.1:7237920-7351687	0.463937	0.455056	0.464918	0.275568	0.24549	0.182861	0.633177	0.487674	0.270845	0.412109	0.128924	0.436821	0.110653	0.298144	0.3609	0.278891	0	0	0	0	0	0	0	0	0	0	0	0	0	0	0	0
gene78	BCCIP	CM009148.1:7402330-7417143	56.3386	44.1187	50.7405	52.5385	42.4424	41.4444	34.4869	42.1293	36.6585	34.7964	36.051	42.0336	31.9008	36.6853	33.732	25.7986	0	0	0	0	0	0	0	0	0	0	0	0	0	0	0	0
gene79	UROS	CM009148.1:7417381-7459087	0	0	0	0	0	0	0	0	0	0	0	0	0	0	0	0	5.9866	6.61525	7.28776	7.55575	7.96541	7.74729	7.29548	9.5137	7.39745	9.21596	6.88017	9.30646	7.71657	6.5118	8.45507	6.97647
gene80	MIR9043	CM009148.1:7448992-7449113	0	0	0	0	0	0	0	0	0	0	0	0	0	0	0	0	0	0	0	0	0	0	0	0	0	0	0	0	0	0	0	0
gene81	LOC106782034	CM009148.1:7462402-7463924	0	0	0	0	0	0	0	0	0.162224	0	0	0	0	0	0	0	0	0	0	0	0	0	0	0	0	0	0	0	0	0	0	0
gene82	MMP21	CM009148.1:7468188-7476026	0	0	0	0	0	0	0	0	0	0	0	0	0	0	0	0	0	0	0	0	0	0	0	0	0	0	0	0	0.0486871	0	0	0
gene83	EDRF1	CM009148.1:7478210-7526986	10.2979	14.0965	12.5344	11.9978	11.5821	10.2805	8.76207	8.28807	12.4093	12.3211	11.1214	11.9125	10.9142	13.2917	11.7335	13.4906	0	0	0	0	0	0	0	0	0	0	0	0	0	0	0	0
gene84	TEX36	CM009148.1:7566608-7577596	0	0	0	0	0	0	0	0	0	0	0	0	0	0	0	0	0	0	0	0	0	0	0	0	0	0	0	0	0	0	0.203473	0
gene85	LOC102150668	CM009148.1:7665808-7707697	0	0	0	0	0	0	0.057778	0	0	0	0	0	0	0	0	0	0	0	0	0	0	0	0	0	0	0	0	0	0	0	0	0
gene86	LOC111769863	CM009148.1:7701012-7701116	0	0	0	0	0	0	0	0	0	0	0	0	0	0	0	0	0	0	0	0	0	0	0	0	0	0	0	0	0	0	0	0
gene87	LOC106782033	CM009148.1:7725444-7727124	0	0	0	0	0	0	0	0	0	0	0	0	0	0	0	0	0	0	0	0	0	0	0	0	0	0	0	0	0	0	0	0
gene88	CTBP2	CM009148.1:8006174-8171974	0	0	0	0	0	0	0	0	0	0	0	0	0	0	0	0	25.0235	24.8683	30.219	32.2808	29.1197	29.7702	25.7721	22.6411	27.4065	30.1502	26.6498	31.3644	23.621	24.6279	26.8398	21.5096
gene89	ZRANB1	CM009148.1:8172278-8238110	11.7111	14.4249	14.2934	18.6546	14.1043	13.4999	10.8912	10.7429	13.4118	12.4466	13.6687	11.8207	11.7656	12.5398	13.2455	11.0947	0	0	0	0	0	0	0	0	0	0	0	0	0	0	0	0
gene90	LOC111772812	CM009148.1:8289560-8307885	0	0	0	0	0	0	0	0	0	0	0	0	0	0	0	0	0	0	0	0	0	0.0274894	0	0	0	0	0.0809819	0	0	0	0.0299806	0.13979
gene91	ABRAXAS2	CM009148.1:8303566-8326635	5.74428	11.8032	13.1341	15.3628	9.30808	12.9518	6.83552	9.04023	9.39746	11.74	10.8347	9.50449	8.26902	10.4751	7.90061	9.17918	0	0	0	0	0	0	0	0	0	0	0	0	0	0	0	0
gene92	EEF1AKMT2	CM009148.1:8332895-8420681	0	0	0	0	0	0	0	0	0	0	0	0	0	0	0	0	23.3857	26.3355	31.8208	31.898	18.8124	19.4911	14.0693	13.006	16.2456	18.9462	19.8934	21.9256	20.2298	20.2884	16.653	19.8005
gene93	FAM53B	CM009148.1:8406578-8488284	0	0	0	0	0	0	0	0	0	0	0	0	0	0	0	0	4.8252	6.49794	8.61558	13.223	10.9697	12.284	6.96668	7.36586	9.75578	8.69073	10.5647	10.5636	10.8754	10.7595	13.7951	11.838
gene94	LHPP	CM009148.1:8492370-8631456	15.8145	8.23954	13.1271	14.3878	14.8932	12.7412	13.7727	6.8685	7.01237	7.99644	6.20545	13.0377	14.2755	7.59835	10.0317	7.87543	0	0	0	0	0	0	0	0	0	0	0	0	0	0	0	0
gene95	LOC111772823	CM009148.1:8501465-8506069	0	0	0	0	0	0	0	0	0	0	0	0	0	0	0	0	0	0	0	0	0	0.0444832	0	0	0.0445534	0	0	0	0.0259704	0.0257198	0	0.0282789
gene96	NKX1-2	CM009148.1:8644251-8649079	0	0	0	0	0	0	0	0	0	0	0	0	0	0	0	0	0.0964192	0.0309184	0.0613263	0	0.0633527	0.0595265	0.0289307	0	0	0.119319	0.0584377	0.031192	0.0347625	0.0687964	0.0649135	0.113509
gene97	OAT	CM009148.1:8661515-8681512	0	0	0	0	0	0	0	0	0	0	0	0	0	0	0	0	101.62	77.1161	84.9955	69.3739	107.135	92.889	89.2225	45.3508	51.9448	61.6809	41.8909	67.7186	38.5748	47.4461	42.2254	44.3899
gene98	LOC106782035	CM009148.1:8686727-8694827	0	0	0	0	0	0	0	0	0	0	0	0	0	0	0	0	0	0.155274	0	0.485673	0.397935	0.300342	0.365854	0.233026	0.524596	0.298825	0.219932	0.315385	0.351367	0.172964	0.326769	0.476817
gene99	LOC111772832	CM009148.1:8771547-8777897	0	0	0	0	0	0	0	0	0	0	0	0	0	0	0	0	0	0	0	0	0	0	0	0	0	0	0	0	0	0	0	0
gene100	LOC111770569	CM009148.1:8855788-8859517	0	0	0	0	0	0	0	0	0	0	0	0	0.186507	0	0	0	0	0	0	0	0	0	0	0	0	0	0	0	0	0	0	0
gene101	CHST15	CM009148.1:8971671-9050668	0	0	0	0	0	0	0	0	0	0	0	0	0	0	0	0	2.10353	3.72879	4.27544	2.14538	8.48931	8.3126	5.17403	4.98841	9.14643	6.33223	9.68998	8.87628	6.17397	9.34044	8.92049	7.78252
gene102	LOC111772839	CM009148.1:9092773-9097751	0	0	0	0	0	0	0	0	0	0	0	0	0	0	0	0	0	0	0	0	0	0	0	0	0	0	0	0	0	0	0	0
gene103	CPXM2	CM009148.1:9131974-9262253	0	0	0	0	0	0	0	0	0	0	0	0	0	0	0	0	7.78303	12.6497	17.2755	33.6988	41.4271	28.1103	9.50728	11.3286	6.30269	4.22126	5.37005	7.43302	3.82592	4.21438	6.92764	6.44346
gene104	GPR26	CM009148.1:9312226-9339442	0	0	0	0	0	0	0	0	0	0	0	0	0	0	0	0	0	0	0	0	0	0	0	0	0	0	0	0	0	0	0	0
gene105	LOC111770577	CM009148.1:9490541-9528490	0	0	0	0	0	0	0	0	0	0	0.13061	0	0	0	0	0	0	0	0	0	0	0	0	0	0	0	0	0	0	0	0	0
gene106	LOC102147519	CM009148.1:9627434-9735027	0	0	0	0	0	0	0	0	0	0	0	0	0	0	0	0	0	0	0	0	0	0	0	0	0	0	0	0	0	0	0	0
gene107	BUB3	CM009148.1:9774012-9795792	82.475	76.6182	85.4454	66.2823	39.2525	40.0023	28.6938	38.2061	39.9016	38.7274	33.0702	38.2601	36.7186	40.5624	38.5143	33.7112	0	0	0	0	0	0	0	0	0	0	0	0	0	0	0	0
gene108	HMX2	CM009148.1:9799401-9801776	3.00187	12.157	5.43594	0.610808	2.30107	3.28821	0.720665	2.66744	2.73872	1.72097	2.49647	3.47904	2.7165	3.19298	2.09562	3.00553	0	0	0	0	0	0	0	0	0	0	0	0	0	0	0	0
gene109	HMX3	CM009148.1:9810490-9813990	0.0742382	0.216976	0	0	0.108259	0.0685402	0.0338965	0.0359578	0.0661294	0	0.0327182	0.0680177	0.187593	0	0.0352418	0	0	0	0	0	0	0	0	0	0	0	0	0	0	0	0	0
gene110	ACADSB	CM009148.1:9885614-9947494	11.002	11.2399	13.0283	29.0731	11.775	12.2654	9.09308	11.7472	9.0863	10.0162	10.5325	10.927	9.84947	6.77419	8.78758	9.22354	0	0	0	0	0	0	0	0	0	0	0	0	0	0	0	0
gene111	LOC111772864	CM009148.1:9946893-9947336	0.749906	0	2.96497	0	0	0	0	0	0	0	0	0	0	0	0	0	0	0	0	0	0	0	0	0	0	0	0	0	0	0	0	0
gene112	IKZF5	CM009148.1:9947614-9966727	0	0	0	0	0	0	0	0	0	0	0	0	0	0	0	0	5.70489	7.11178	6.66096	7.02103	5.55629	6.20583	4.61038	4.28209	9.64243	9.69769	7.94673	6.10897	7.53457	8.99769	7.92679	10.2414
gene113	PSTK	CM009148.1:9967229-10006168	2.3913	4.31531	3.91793	5.78225	3.88342	4.20342	4.21707	5.98724	2.94341	5.48596	4.66017	5.32854	5.30349	4.94634	4.30581	4.59198	0	0	0	0	0	0	0	0	0	0	0	0	0	0	0	0
gene114	C1H10orf88	CM009148.1:10006332-10028245	0	0	0	0	0	0	0	0	0	0	0	0	0	0	0	0	7.19712	9.67995	7.65576	9.07215	6.94122	8.58701	7.26323	6.95329	9.95705	11.321	9.99046	8.75298	8.72422	8.83032	9.50315	10.0787
gene115	LOC100050490	CM009148.1:10061068-10078349	3.34098	4.99209	3.75766	4.91916	4.47593	5.21227	4.00476	5.02567	4.40202	4.90263	5.3483	5.46171	3.81254	5.21618	5.21893	5.25642	0	0	0	0	0	0	0	0	0	0	0	0	0	0	0	0
gene116	LOC102148076	CM009148.1:10097148-10103234	0	0	0	0	0	0	0	0	0	0	0	0	0	0	0	0	0.0922561	0.088775	0.0439973	0.0230144	0.0227353	0	0.0207392	0.0444725	0.192429	0.128537	0.0629308	0.0223625	0.124619	0.0246859	0.0465755	0.135704
gene117	CUZD1	CM009148.1:10106429-10119042	0	0	0	0	0	0	0	0	0	0	0	0	0	0	0	0	0.0366608	0.105788	0.384791	0.292907	0.0361292	0.10188	0.132071	0.141274	0.169937	0.102038	0.0666438	0.177984	0.198351	0	0.111076	0.129503
gene118	LOC100058262	CM009148.1:10122028-10208595	0	0	0	0	0	0.0131916	0	0	0	0	0	0.0130943	0	0	0	0	0	0	0	0	0	0	0	0	0	0	0	0	0	0	0	0
gene119	LOC111769621	CM009148.1:10201945-10276398	0	0	0	0	0	0	0.0401682	0	0	0	0	0	0	0	0	0	0	0	0	0	0	0	0	0	0	0	0	0	0	0	0	0
gene120	C1H10orf120	CM009148.1:10264739-10267225	0	0	0	0	0	0	0	0	0	0	0	0	0	0	0	0	0.126195	0	0	0	0	0	0.171011	0	0	0	0	0	0	0	0	0
gene121	LOC102149122	CM009148.1:10309911-10339701	0	0	0	0	0	0	0	0	0	0	0	0	0	0	0	0	0.169012	0.487616	0.0806469	0.0422132	0.124908	0.117463	0	0.244159	0.0783449	0.0391824	0	0	0	0	0.170709	0.0995305
gene122	LOC102149178	CM009148.1:10347963-10354152	4.53581	7.94522	7.69042	2.66994	5.54505	2.54376	8.51198	2.57406	1.06443	0.766974	1.03992	3.07482	0.307091	0.589835	0.850005	0.316755	0	0	0	0	0	0	0	0	0	0	0	0	0	0	0	0
gene123	LOC111772890	CM009148.1:10368729-10370871	0	0	0	0	0	0	0	0	0	0	0	0	0	0	0	0	0	0	0	0	0	0	0	0	0	0	0	0	0	0	0	0
gene124	LOC111769627	CM009148.1:10395018-10418057	0	0	0	0	0	0	0	0	0	0	0	0	0	0	0	0	0	0	0	0	0.0460919	0	0	0	0	0	0	0	0	0	0	0
gene125	LOC111772889	CM009148.1:10435767-10442632	0	0	0	0	0	0	0	0	0	0	0	0	0	0	0	0	0.405138	1.16317	0.38842	0	2.38826	0.569064	0.186042	0.773556	0	0.741333	0.18269	1.00095	0	0.433218	0.205174	0
gene126	LOC111772887	CM009148.1:10474197-10516037	0.0315246	0.0614266	0	0	0.367832	0.116391	2.14498	0.12222	0.112356	0.165971	0.0556046	0.144389	0.0318613	0.0623124	0.209571	0.166931	0	0	0	0	0	0	0	0	0	0	0	0	0	0	0	0
gene127	HTRA1	CM009148.1:10553001-10604588	207.901	450.324	227.166	219.049	591.022	568.512	192.807	479.29	279.286	320.999	379.714	571.422	331.045	408.021	340.068	377.179	0	0	0	0	0	0	0	0	0	0	0	0	0	0	0	0
gene128	PLEKHA1	CM009148.1:10629493-10682297	18.6645	22.4025	22.19	20.8219	16.0307	20.0205	19.7288	12.5851	23.6668	21.1636	19.2067	19.416	15.8184	18.0347	16.4854	16.8585	0	0	0	0	0	0	0	0	0	0	0	0	0	0	0	0
gene129	BTBD16	CM009148.1:10719082-10764983	0.0551729	0.0537463	0.0989559	0.0532343	0	0.188876	0.352565	0.106712	0.294653	0.0894419	0.0899803	0.374515	0.0557819	0.21786	0.0523341	0.270425	0	0	0	0	0	0	0	0	0	0	0	0	0	0	0	0
gene130	TACC2	CM009148.1:10773197-10983265	16.5592	25.484	21.1783	18.3963	35.1284	32.6536	24.113	38.4311	29.0304	37.9453	27.5046	28.4184	32.78	34.1605	31.1472	26.5553	0	0	0	0	0	0	0	0	0	0	0	0	0	0	0	0
gene131	LOC111772912	CM009148.1:10895404-10899087	0.444447	0.288675	0.257905	0.199766	0.345743	0.191425	0.189436	0.229791	0.158419	0.28607	0.104544	0.108561	0.0898361	0.292865	0.337703	0.219674	0	0	0	0	0	0	0	0	0	0	0	0	0	0	0	0
gene132	NSMCE4A	CM009148.1:11008021-11021265	0	0	0	0	0	0	0	0	0	0	0	0	0	0	0	0	33.0705	34.3724	38.4348	37.3251	21.3038	19.0312	13.2587	17.1545	20.29	20.0714	20.0706	25.8448	21.103	18.0886	21.7853	20.6272
gene133	LOC111772923	CM009148.1:11021284-11048482	0.23864	0.374137	0.27733	0.240485	0.0997821	0.163123	0.274823	0.18323	0.224335	0.298999	0.208402	0.213979	0.163712	0.150874	0.144963	0.235945	0	0	0	0	0	0	0	0	0	0	0	0	0	0	0	0
gene134	ATE1	CM009148.1:11046719-11236533	0	0	0	0	0	0	0	0	0	0	0	0	0	0	0	0	15.1309	12.9386	14.9338	15.1605	8.80184	10.498	9.55722	7.7747	12.4107	11.1516	11.969	10.1871	9.93603	11.9171	12.5192	10.7358
gene135	FGFR2	CM009148.1:11323857-11426681	0	0	0	0	0	0	0	0	0	0	0	0	0	0	0	0	72.7062	100.967	93.8382	66.1151	65.7255	63.5233	48.3608	61.063	76.4381	72.7206	75.0739	62.9459	67.2755	68.42	57.3255	75.4935
gene136	LOC111772925	CM009148.1:11783522-11793447	0.235825	0.229766	0.250818	0.181631	0.435778	0.435184	4.58846	0.983624	0.147145	0.414339	0.166513	1.03664	0.142989	0.34975	0.179241	0.224853	0	0	0	0	0	0	0	0	0	0	0	0	0	0	0	0
gene137	LOC111772928	CM009148.1:11815285-11821186	0	0	0.374044	0.374185	1.67247	2.32105	0.873596	2.01577	1.0186	0.658556	2.50108	1.06121	0.972774	0.376382	0.723639	1.00975	0	0	0	0	0	0	0	0	0	0	0	0	0	0	0	0
gene138	LOC111772929	CM009148.1:11880388-11900965	0.0740475	0.288498	0	0.0715426	0.0719075	0	0.135119	0.357362	0.06584	0.0645723	0	0.0679278	0	0	0.140344	0	0	0	0	0	0	0	0	0	0	0	0	0	0	0	0	0
gene139	WDR11	CM009148.1:11922661-11980002	13.5609	18.2146	20.1571	19.4796	16.5269	15.8503	12.1246	14.2495	13.3719	15.0198	15.4883	11.5374	13.5902	15.4625	15.6172	15.6922	0	0	0	0	0	0	0	0	0	0	0	0	0	0	0	0
gene140	LOC111769851	CM009148.1:11934300-11934402	0	0	0	0	0	0	0	0	0	0	0	0	0	0	0	0	0	0	0	0	0	0	0	0	0	0	0	0	0	0	0	0
gene141	LOC111770583	CM009148.1:12001822-12013151	0	0	0	0	0	0	0	0	0	0	0	0	0	0	0	0	0	0	0	0	0	0	0	0	0	0	0	0	0	0	0	0
gene142	PLPP4	CM009148.1:12168458-12293777	2.7874	0.271472	2.36533	1.16857	0.270516	0.51599	0.254189	0.470505	0	0.0807901	0	0.0852732	0	0.0915298	0.0879511	0.66567	0	0	0	0	0	0	0	0	0	0	0	0	0	0	0	0
gene143	LOC111772936	CM009148.1:12404831-12421321	0	0	0	0	0	0	0.0288565	0.0306238	0.0844568	0.0554478	0.111459	0.0578858	0	0	0	0	0	0	0	0	0	0	0	0	0	0	0	0	0	0	0	0
gene144	SEC23IP	CM009148.1:12733148-12789854	22.402	21.1643	23.4442	23.6846	17.2181	18.9684	20.0567	17.6478	21.0483	21.7254	20.964	20.3765	22.1338	22.3139	21.0164	20.3711	0	0	0	0	0	0	0	0	0	0	0	0	0	0	0	0
gene145	MCMBP	CM009148.1:12790082-12834846	0	0	0	0	0	0	0	0	0	0	0	0	0	0	0	0	25.862	20.9943	21.6357	18.302	14.8873	14.3439	11.6438	9.81749	14.4386	15.6932	14.6223	13.9403	15.0553	15.7203	13.9622	14.1624
gene146	INPP5F	CM009148.1:12835523-12919430	14.8909	20.3575	17.2841	14.734	10.8502	8.75726	6.89306	7.69733	11.5648	10.2065	9.90204	9.05669	9.72586	11.5516	11.394	13.3615	0	0	0	0	0	0	0	0	0	0	0	0	0	0	0	0
gene147	LOC111772953	CM009148.1:12845778-12848452	0	0	0	0	0	0	0	0	0	0	0	0	0	0	0	0	0	0	0	0	0	0	0.0741134	0	0	0	0	0	0	0	0	0
gene148	MIR1244	CM009148.1:12877326-12877397	0	0	0	0	0	0	0	0	0	0	0	0	0	0	0	0	0	0	0	0	0	0	0	0	0	0	0	0	0	0	0	0
gene149	BAG3	CM009148.1:12964989-12989286	18.7718	16.3365	15.8306	23.0235	18.1498	17.8257	13.3518	12.912	15.9185	12.0425	14.4514	14.9597	12.4859	15.4336	13.976	14.6339	0	0	0	0	0	0	0	0	0	0	0	0	0	0	0	0
gene151	LOC106782030	CM009148.1:12989767-12991543	0	0	0	0	0	0	3.03634	0	0	0	0	0	0	0	0	0	0	0	0	0	0	0	0	0	0	0	0	0	0	0	0	0
gene150	LOC111772965	CM009148.1:12988422-12990355	0	0	0	0	0	0	0	0	0	0	0	0	0	0	0	0	1.43717	0.229807	1.83281	0.601195	3.53533	1.56159	0	0.4594	3.33189	2.75835	0.325292	2.46365	2.48264	3.20301	0.484531	0.7078
gene152	TIAL1	CM009148.1:13029729-13048334	0	0	0	0	0	0	0	0	0	0	0	0	0	0	0	0	52.7244	62.8693	68.752	70.1979	50.2993	55.0875	40.8365	66.1671	52.0502	59.8448	51.784	58.0202	50.4944	57.5407	56.4258	58.8284
gene153	LOC111772977	CM009148.1:13067580-13071030	0	0	0	0	0	0	0	0	0	0	0	0	0	0	0	0	0	0	0	0	0	0	0	0	0	0	0	0	0	0	0	0
gene154	RGS10	CM009148.1:13072804-13108228	0	0	0	0	0	0	0	0	0	0	0	0	0	0	0	0	11.3654	16.5013	25.4846	36.1653	17.5647	19.2625	25.1436	31.7219	14.7935	14.2952	18.6809	19.5403	15.7	18.724	21.1161	14.4886
gene155	GRK5	CM009148.1:13156198-13370973	3.39683	3.74033	6.25477	5.54582	8.64614	10.8774	7.00552	4.44353	5.42415	3.19599	5.78854	5.5768	4.67276	5.12698	6.59091	4.87371	0	0	0	0	0	0	0	0	0	0	0	0	0	0	0	0
gene156	LOC106782043	CM009148.1:13244722-13271562	0.00645224	0.00628707	0.00624045	0.0186347	0.075342	0.0595223	0.0471711	0.0188076	0.0287808	0.0340949	0.0342263	0.011811	0.0261132	0.0383619	0.0368124	0.00684078	0	0	0	0	0	0	0	0	0	0	0	0	0	0	0	0
gene157	LOC111772984	CM009148.1:13328630-13331239	0	0	0	0	0	0	0	0	0	0	0	0	0	0	0	0	0	0	0	0	0	0	0	0	0	0	0	0	0	0	0	0
gene158	PRDX3	CM009148.1:13392424-13401513	0	0	0	0	0	0	0	0	0	0	0	0	0	0	0	0	214.635	174.362	213.736	276.838	126.347	109.1	71.2825	103.775	142.665	134.734	147.28	138.154	142.628	143.822	101.821	131.634
gene159	SFXN4	CM009148.1:13404011-13426456	0	0	0	0	0	0	0	0	0	0	0	0	0	0	0	0	15.9333	18.3763	18.7885	21.1978	13.8666	13.0016	9.5261	19.9694	8.06416	9.65668	10.9726	17.5871	14.1196	13.0134	13.6795	17.1149
gene160	FAM45A	CM009148.1:13428220-13457556	27.0373	31.0688	35.3234	40.0338	27.078	24.8496	18.2949	20.7132	23.8889	23.2461	23.8712	26.2466	22.276	23.3582	19.4422	20.0762	0	0	0	0	0	0	0	0	0	0	0	0	0	0	0	0
gene161	EIF3A	CM009148.1:13474123-13507399	0	0	0	0	0	0	0	0	0	0	0	0	0	0	0	0	100.739	92.1733	91.038	107.161	51.4706	57.0723	59.7947	50.5998	71.3295	74.6893	71.9518	60.2882	68.1167	72.7931	74.9369	71.4302
gene162	LOC111769748	CM009148.1:13488946-13489076	0	0	0	0	0	0	0	0	0	0	0	0	0	0	0	0	0	0	0	0	0	0	0	0	0	0	0	0	0	0	0	0
gene163	LOC111769745	CM009148.1:13490009-13490139	0	0	0	0	0	0	0	0	0	0	0	0	0	0	0	0	0	0	0	0	0	0	0	0	0	0	0	0	0	0	0	0
gene164	NANOS1	CM009148.1:13510735-13512594	2.11055	3.26006	4.9637	10.0113	0.995908	1.33755	0.660429	0.641106	0.375576	0.948429	0.689411	0.663504	1.34137	1.54715	2.74487	1.84966	0	0	0	0	0	0	0	0	0	0	0	0	0	0	0	0
gene165	LOC102149370	CM009148.1:13682459-13687485	0	0	0	0	0	0	0	0	0	0	0	0	0	0	0	0.0339566	0	0	0	0	0	0	0	0	0	0	0	0	0	0	0	0
gene166	CACUL1	CM009148.1:13708525-13775828	0	0	0	0	0	0	0	0	0	0	0	0	0	0	0	0	10.9531	12.5517	13.4313	17.0626	9.63788	10.8962	10.6663	9.97846	12.9267	13.0909	13.2244	12.1333	11.7267	12.7911	13.6533	12.2982
gene167	LOC111770587	CM009148.1:13803268-13808720	0	0	0	0	0	0	0	0	0	0	0	0	0	0	0	0	0	0	0	0	0	0	0	0	0	0	0	0	0	0	0	0
gene168	PRLHR	CM009148.1:13852158-13855488	0	0	0	0	0	0	0	0	0	0	0	0	0	0	0	0	0	0	0	0	0	0	0	0	0	0	0	0	0	0	0	0
gene169	FAM204A	CM009148.1:14085458-14118796	0	0	0	0	0	0	0	0	0	0	0	0	0	0	0	0	59.8131	49.7879	60.9243	68.082	54.8005	57.5687	42.428	43.1322	54.9523	55.3573	55.6458	53.9943	45.5724	50.6045	51.457	42.6689
gene170	LOC111773011	CM009148.1:14169397-14185522	0	0	0	0	0	0	0	0	0	0	0	0	0	0	0	0	0	0	0	0	0	0	0	0	0	0	0	0	0	0	0	0
gene171	RAB11FIP2	CM009148.1:14361928-14403291	0	0	0	0	0	0	0	0	0	0	0	0	0	0	0	0	4.79006	9.05512	8.02722	7.87325	11.7638	12.1447	8.97553	11.5569	15.0899	13.8109	12.3529	10.1631	10.5437	12.9072	11.9443	11.027
gene172	LOC111770596	CM009148.1:14494852-14526397	0	0	0	0	0	0	0	0	0	0	0	0	0	0	0	0	0	0	0	0	0	0	0	0	0	0	0	0	0	0	0	0
gene173	LOC111770604	CM009148.1:14547735-14549836	0	0	0	0	0	0	0	0	0	0	0	0	0	0	0	0	0	0	0	0	0	0	0	0	0	0	0	0	0	0	0	0
gene174	LOC106782038	CM009148.1:14548196-14552989	0	0	0	0	0	0	0	0	0	0	0	0	0	0	0	0	0	0	0	0	0	0	0	0	0	0	0	0	0	0	0	0
gene175	LOC102149759	CM009148.1:14781464-14793388	0	0	0	0.0940335	0	0.00901452	0.0178669	0.0284882	0	0.00860545	0.00863998	0	0.00987714	0	0.0185894	0.0414552	0	0	0	0	0	0	0	0	0	0	0	0	0	0	0	0
gene176	EMX2	CM009148.1:14807154-14813849	0	0.615032	0.244359	3.81382	0.654572	0.291498	1.26817	0.407514	0.0749631	0.774347	0.519118	0.232132	0.255264	0.249436	0.399495	0.400971	0	0	0	0	0	0	0	0	0	0	0	0	0	0	0	0
gene177	LOC111773020	CM009148.1:14813877-14844478	0	0	0	0	0	0	0	0	0	0	0	0	0	0	0	0	0	0.317654	0.252535	1.12449	0.390689	0.184069	0.537711	0.699434	0.551652	0.244724	0.12001	0.386344	0.215233	0.212226	0.334007	0.233845
gene178	LOC106782037	CM009148.1:14857576-14880400	0	0	0	0	0	0	0	0	0	0	0	0	0	0	0	0	0	0.00658115	0.0130504	0.0887965	0.00674043	0	0.0122856	0	0	0	0.006222	0	0	0	0.013818	0.00803812
gene179	LOC111773022	CM009148.1:14936913-14952817	0	0	0	0	0	0	0	0	0	0	0	0	0	0.0487713	0	0	0	0	0	0	0	0	0	0	0	0	0	0	0	0	0	0
gene180	LOC111773071	CM009148.1:14957511-14960625	0	0	0	0.229421	0.173198	0	0.0542368	0	0.0528759	0.0519311	0.0522651	0.108973	0.480675	0.293217	0.0563559	0	0	0	0	0	0	0	0	0	0	0	0	0	0	0	0	0
gene181	PDZD8	CM009148.1:14961841-15048068	0	0	0	0	0	0	0	0	0	0	0	0	0	0	0	0	16.9312	16.4059	15.4377	13.5591	14.1601	15.0428	11.4207	12.2117	19.8808	20.2661	19.2587	15.628	17.9661	20.6089	19.9404	19.379
gene182	SLC18A2	CM009148.1:15050150-15086409	1.84821	3.52766	0.985276	3.48954	5.09691	4.07446	4.40876	2.99598	5.27483	6.64642	3.19149	3.66323	3.81249	7.00591	2.72155	5.95029	0	0	0	0	0	0	0	0	0	0	0	0	0	0	0	0
gene183	KCNK18	CM009148.1:15111707-15125837	0	0	0	0	0	0	0	0	0	0	0	0	0	0	0	0	0	0	0	0	0	0	0	0	0	0	0	0	0	0	0	0
gene184	VAX1	CM009148.1:15171894-15176424	0	0	0	0	0	0	0	0	0	0	0	0	0	0	0	0	0	0	0	0	0	0	0	0	0	0	0	0	0	0	0	0
gene185	SHTN1	CM009148.1:15290396-15386703	0	0	0	0	0	0	0	0	0	0	0	0	0	0	0	0	25.6228	51.6337	35.0923	36.3899	33.0334	31.1776	20.1246	44.1351	43.9855	47.1773	39.2403	41.0513	40.0114	41.3391	33.1065	47.5408
gene186	ENO4	CM009148.1:15388945-15414890	0.548955	0.458403	0.644948	1.32271	0.266824	0.36205	0.214831	0.303812	0.104774	0.458237	0.103665	0.179641	0.198172	0.309896	0.111672	0.16605	0	0	0	0	0	0	0	0	0	0	0	0	0	0	0	0
gene187	HSPA12A	CM009148.1:15414656-15583143	0	0	0	0	0	0	0	0	0	0	0	0	0	0	0	0	1.34279	1.82569	1.71665	3.48397	9.08512	8.3539	2.42046	5.12365	6.75419	4.07336	7.46791	5.15908	6.13226	5.01405	7.37754	6.08571
gene188	C1H10orf82	CM009148.1:15583988-15593732	0	0	0	0	0	0	0	0	0	0	0	0	0	0	0	0	1.3269	1.83719	3.47193	2.51001	2.82733	5.61743	3.04152	7.3087	5.5335	3.94852	5.97195	5.97523	6.16839	4.44594	7.16124	8.81031
gene189	PNLIPRP2	CM009148.1:15601501-15621477	0.522654	0.218169	0.868239	0.216416	0.290016	0.276198	0	0	0.39832	0.130198	0.721296	0.410971	0.0754955	0.294489	0.212255	0	0	0	0	0	0	0	0	0	0	0	0	0	0	0	0	0
gene190	PNLIPRP1	CM009148.1:15629936-15644581	0	0	0	0.422208	0.141471	0.134712	0	0	0	0.127057	0	0.0668154	0	0	0.06903	0.0769989	0	0	0	0	0	0	0	0	0	0	0	0	0	0	0	0
gene191	PNLIP	CM009148.1:15653372-15670389	0.0801872	0	0.0777353	0	0	0	0	0	0	0	0	0	0	0	0	0	0	0	0	0	0	0	0	0	0	0	0	0	0	0	0	0
gene192	PNLIPRP3	CM009148.1:15721025-15755695	0.134026	0.0870447	0.0864704	0.0430749	0.130268	1.27908	0.611843	1.25412	0.87518	1.0564	1.2723	0.0409425	0.406453	1.54429	1.90799	1.22944	0	0	0	0	0	0	0	0	0	0	0	0	0	0	0	0
gene193	CCDC172	CM009148.1:15802734-15867017	0.319114	0	0.334733	1.11133	0.664631	0.981521	1.46198	0.13237	2.6339	0.436497	2.97401	0.557189	0.368683	0.899656	0.0865219	0.289498	0	0	0	0	0	0	0	0	0	0	0	0	0	0	0	0
gene194	GFRA1	CM009148.1:15910887-16126212	0	0	0	0	0	0	0	0	0	0	0	0	0	0	0	0	0.0244646	0	0.127496	1.4647	0.0241152	0.0412271	0.180291	0.0859156	0.0680424	0.0206816	0.0222491	0.16608	0.0264409	0	0.0494076	0.0287905
gene195	ATRNL1	CM009148.1:16228557-16968740	5.24555	6.19344	5.66424	9.96164	3.10869	2.55881	2.82814	1.07519	2.14729	2.77454	3.38187	3.20164	3.43277	2.95018	6.49113	1.59103	0	0	0	0	0	0	0	0	0	0	0	0	0	0	0	0
gene196	LOC111773108	CM009148.1:16625272-16639522	0	0	0	0	0	0	0	0	0	0	0	0	0	0	0	0	0	0	0	0	0	0	0	0	0	0	0	0	0	0	0	0
gene197	TRUB1	CM009148.1:17068204-17101582	4.05515	7.29732	7.76914	9.62051	8.23877	8.25487	6.92285	4.51577	6.81919	5.651	7.39849	6.55767	6.61864	5.79783	7.97777	6.77972	0	0	0	0	0	0	0	0	0	0	0	0	0	0	0	0
gene198	FAM160B1	CM009148.1:17161106-17195758	5.39201	9.90986	11.3658	10.3435	8.54285	8.34248	8.73194	4.4805	9.58298	9.46549	8.71107	8.86683	7.78095	10.4159	9.56296	8.38914	0	0	0	0	0	0	0	0	0	0	0	0	0	0	0	0
gene199	ABLIM1	CM009148.1:17246427-17537427	0	0	0	0	0	0	0	0	0	0	0	0	0	0	0	0	30.0331	44.7841	42.3894	46.0613	37.739	38.2355	49.8262	27.1276	33.8942	32.7053	32.7137	34.0691	30.4236	31.5432	35.9334	28.1626
gene200	LOC106782047	CM009148.1:17364007-17367064	0.909908	0	0.890071	0	0.292722	0.283508	0	0.286854	0.800716	0.512812	0.521493	0.280384	0	0	0.28418	0	0	0	0	0	0	0	0	0	0	0	0	0	0	0	0	0
gene201	AFAP1L2	CM009148.1:17562125-17659365	0	0	0	0	0	0	0	0	0	0	0	0	0	0	0	0	22.7519	42.7267	32.5359	20.9661	45.0722	47.5884	53.2342	46.3986	38.1647	46.3863	40.763	50.7378	36.7848	33.1735	39.671	33.3735
gene202	VWA2	CM009148.1:17661833-17707829	0.0389905	0	0	0.413387	0.202583	0.160297	0.475789	0.0377622	0.104189	0.0683524	0.0343603	0.0714527	0.0788237	0.038518	0.0740313	0	0	0	0	0	0	0	0	0	0	0	0	0	0	0	0	0
gene203	TDRD1	CM009148.1:17715975-17761511	0	0.0973775	0.0483189	5.71414	0.0242958	0	0.182598	0.0242288	0.0222661	0.0438891	0.154357	0	0.0504987	0.0494029	0.142428	0.0794072	0	0	0	0	0	0	0	0	0	0	0	0	0	0	0	0
gene204	LOC106782039	CM009148.1:17763564-17764118	0	0	0	0	0	0	0	0	0	0	0	0	0	0	0	0	0	0	0	0	0	0	0	0	0	0	0	0	0	0	0	0
gene205	CCDC186	CM009148.1:17764645-17819207	0	0	0	0	0	0	0	0	0	0	0	0	0	0	0	0	6.85781	9.05066	7.02475	9.15187	5.68081	6.27793	6.65548	5.41472	10.9317	11.435	9.67501	8.42356	9.11419	10.8517	8.96454	11.5678
gene206	ADRB1	CM009148.1:17880435-17883374	6.16104	15.1823	16.8991	4.50498	9.01992	10.1714	3.80601	6.14435	10.9767	10.4234	12.4275	11.1233	11.0626	14.2878	14.4178	14.5052	0	0	0	0	0	0	0	0	0	0	0	0	0	0	0	0
gene207	LOC111773136	CM009148.1:17944414-17966603	0	0.502784	0	0	0	0	0	0	0	0	0	0	0	0	0	0.181197	0	0	0	0	0	0	0	0	0	0	0	0	0	0	0	0
gene208	NHLRC2	CM009148.1:18012803-18073052	3.21908	5.70744	5.33546	5.25185	6.28393	6.88088	5.90162	4.98675	8.37758	7.819	7.13033	6.285	6.02109	7.11599	6.95377	6.16602	0	0	0	0	0	0	0	0	0	0	0	0	0	0	0	0
gene209	LOC111773143	CM009148.1:18059368-18063810	0	0	0	0	0	0	0	0	0	0	0	0	0	0	0	0	0	0	0	0	0	0	0	0	0	0	0	0	0	0	0	0
gene210	DCLRE1A	CM009148.1:18073194-18093898	0	0	0	0	0	0	0	0	0	0	0	0	0	0	0	0	2.71615	7.5933	7.45706	7.59956	6.94742	7.69469	5.9818	5.75641	7.06562	8.39733	8.7923	7.65118	8.92901	9.32363	8.75339	6.21702
gene211	PLEKHS1	CM009148.1:18127903-18159295	0	0	0.018939	0	0.0190558	0	0.05276	0.0380305	0.0171449	0.0172209	0	0.0179393	0.0197961	0	0	0	0	0	0	0	0	0	0	0	0	0	0	0	0	0	0	0
gene212	CASP7	CM009148.1:18176170-18208377	7.53091	9.28239	9.27105	17.9305	12.3462	10.5127	13.8909	11.1357	11.1207	10.329	8.83152	12.5003	7.91352	10.2039	10.6971	9.88057	0	0	0	0	0	0	0	0	0	0	0	0	0	0	0	0
gene213	NRAP	CM009148.1:18217002-18286704	0	0	0	0	0	0	0	0	0	0	0	0	0	0	0	0	0.0194417	0.0374252	0.0357069	0.0559333	0.0383362	0.0539766	0.0174746	0	0.0180228	0.0347244	0.0176854	0.0942337	0.121267	0	0.0755189	0.258815
gene215	HABP2	CM009148.1:18286694-18320374	0.0984527	0.239773	0	6.36205	0	0	0.0898794	0	0.13147	0.215414	0	0	0	0	0	0	0	0	0	0	0	0	0	0	0	0	0	0	0	0	0	0
gene214	LOC111773159	CM009148.1:18254345-18257502	0	0	0	0	0	0	0	0	0	0	0	0	0	0	0	0	0	0	0	0	0	0	0	0	0	0	0	0	0	0	0	0
gene216	TCF7L2	CM009148.1:18651163-18844899	3.97043	7.3123	7.04388	6.35484	8.26811	9.2492	9.34051	5.05488	6.81238	7.04798	7.54578	8.46751	6.46466	7.36396	7.39017	5.83712	0	0	0	0	0	0	0	0	0	0	0	0	0	0	0	0
gene217	VTI1A	CM009148.1:18954787-19297028	7.07171	8.72033	8.08514	6.84839	7.39899	7.63173	5.75079	6.93755	6.67648	7.15467	6.33296	6.87808	7.13239	5.99142	6.03334	6.00559	0	0	0	0	0	0	0	0	0	0	0	0	0	0	0	0
gene218	ZDHHC6	CM009148.1:19297145-19310933	0	0	0	0	0	0	0	0	0	0	0	0	0	0	0	0	91.8981	94.5464	89.5711	64.927	87.8138	86.2016	50.5946	78.0229	85.0846	82.5034	90.0726	76.9892	85.9034	81.0683	66.124	71.2831
gene219	ACSL5	CM009148.1:19312245-19375250	19.0257	20.144	19.7379	31.8727	84.3692	74.3316	54.4109	76.8078	60.1665	50.2369	66.472	72.7217	55.278	45.101	40.6131	47.1882	0	0	0	0	0	0	0	0	0	0	0	0	0	0	0	0
gene220	LOC100068630	CM009148.1:19367657-19417247	0	0	0	0	0	0	0	0	0	0	0	0	0	0	0	0	0	0	0	0	0	0	0	0	0	0	0	0	0	0	0	0
gene221	TECTB	CM009148.1:19419910-19439146	0	0	0	0.0345006	0	0	0	0	0	0	0	0	0	0	0	0	0	0	0	0	0	0	0	0	0	0	0	0	0	0	0	0
gene222	GPAM	CM009148.1:19495339-19554821	0	0	0	0	0	0	0	0	0	0	0	0	0	0	0	0	10.1229	29.1118	13.9063	36.6081	33.0665	36.7463	31.7767	31.9468	44.9068	42.176	47.0547	38.3518	41.4677	43.9447	30.4986	28.7659
gene223	LOC111770635	CM009148.1:19682661-19685470	0	0	0	0	0	0	0	0	0	0	0	0	0	0	0	0	0	0	0	0	0	0	0	0	0	0	0	0	0	0	0	0
gene224	LOC106782041	CM009148.1:19769277-19801836	0	0	0	0	0	0	0	0	0	0	0	0	0	0	0	0	0	0	0	0	0	0	0	0	0	0	0	0	0	0	0	0
gene225	LOC111773205	CM009148.1:20091924-20140656	0	0	0	0	0	0	0.0768209	0	0	0	0	0	0	0	0	0	0	0	0	0	0	0	0	0	0	0	0	0	0	0	0	0
gene226	ADRA2A	CM009148.1:20478160-20481681	8.32202	5.95743	9.49102	3.21769	5.53986	4.54238	19.9693	4.22165	4.51852	3.92694	7.39322	4.61742	4.94391	4.2749	7.02581	5.40218	0	0	0	0	0	0	0	0	0	0	0	0	0	0	0	0
gene227	LOC102147728	CM009148.1:20481976-20501182	0.277699	0.126264	0.190231	0.0178144	0.234108	0.273246	1.50531	0.21265	0.126984	0.0612205	0.184481	0.0678031	0.193482	0.164786	0.492616	0.392355	0	0	0	0	0	0	0	0	0	0	0	0	0	0	0	0
gene228	SHOC2	CM009148.1:20507696-20605760	19.1113	14.5055	14.4701	15.5528	14.8042	15.8508	16.5533	8.1699	19.1402	18.3574	17.825	13.3643	13.1847	16.2756	16.1323	13.2351	0	0	0	0	0	0	0	0	0	0	0	0	0	0	0	0
gene229	LOC111773238	CM009148.1:20527888-20533384	0.309537	0.0804237	0.05985	0.0198629	0.0200716	0.0380756	0.150813	0	0.239157	0.126953	0.12753	0.170066	0.104264	0.0612192	0.137259	0.0874591	0	0	0	0	0	0	0	0	0	0	0	0	0	0	0	0
gene230	BBIP1	CM009148.1:20605030-20622093	0	0	0	0	0	0	0	0	0	0	0	0	0	0	0	0	15.12	17.1183	15.6741	21.3581	19.4114	24.2426	15.3973	29.2231	21.0182	29.4603	22.369	29.2145	30.9882	18.4843	21.2784	22.3054
gene231	PDCD4	CM009148.1:20622973-20649039	20.2653	28.8141	35.1953	71.3522	68.2176	70.6261	42.1968	42.564	56.0613	50.9224	58.3381	58.0631	45.3335	55.2844	49.8445	68.7014	0	0	0	0	0	0	0	0	0	0	0	0	0	0	0	0
gene232	LOC102147904	CM009148.1:20639675-20651644	0	0	0	0	0	0	0	0	0	0	0	0	0	0	0	0	0.807278	0	0	0	0	0	0	0	0	0	0	0	0	0	0.79853	0
gene233	RBM20	CM009148.1:20680721-20870130	0.552664	0.105185	0.0297854	0.310115	0.615124	0.839258	1.11063	0.314374	0.275022	0.339087	0.463175	0.705959	0.0934694	0.0457366	0.219848	0.0975642	0	0	0	0	0	0	0	0	0	0	0	0	0	0	0	0
gene234	LOC111773236	CM009148.1:20772794-20780354	0	0	0	0	0	0	0	0	0	0	0	0	0	0	0	0	0	0	0.0204732	0.0428347	0.253924	0.139053	0.0578949	0.0620912	0.0795967	0.0997047	0.175722	0.312138	0.139158	0.068926	0.0866931	0.12629
gene235	LOC106782056	CM009148.1:20829732-20832991	0.0592452	0	0	0	0	0	0	0	0	0	0	0	0	0	0	0	0	0	0	0	0	0	0	0	0	0	0	0	0	0	0	0
gene236	SMC3	CM009148.1:20910562-20943976	24.5631	33.5045	36.7541	35.905	22.0546	23.9931	18.4483	18.7819	23.1207	24.7344	26.8554	26.7902	24.4468	26.8357	25.5038	23.8133	0	0	0	0	0	0	0	0	0	0	0	0	0	0	0	0
gene237	DUSP5	CM009148.1:20984967-20997859	124.652	9.18994	3.35436	1.60747	3.07057	4.33573	3.48526	3.82278	5.31362	2.6517	3.67162	4.62403	5.23364	5.11353	5.3303	4.17975	0	0	0	0	0	0	0	0	0	0	0	0	0	0	0	0
gene238	LOC111770641	CM009148.1:21047309-21049434	0	0	0	0	0	0	0	0	0	0	0	0	0	0	0	0	0	0	0	0	0	0	0	0	0	0	0	0	0	0	0	0
gene239	LOC111773245	CM009148.1:21156891-21158763	0.191623	0.124438	0.061866	0	0	0.177129	0	0.185143	0.0568228	0	0.112308	0.234301	0.0645877	0.0630198	0	0.1351	0	0	0	0	0	0	0	0	0	0	0	0	0	0	0	0
gene240	SMNDC1	CM009148.1:21158916-21170278	0	0	0	0	0	0	0	0	0	0	0	0	0	0	0	0	34.0162	28.7897	23.513	22.8263	20.9343	21.9334	17.9599	16.8712	26.8094	27.8464	23.0988	23.3633	19.8111	24.0275	25.2172	18.7215
gene241	LOC111773248	CM009148.1:21165328-21165909	0	0	0	0	0	0	0	0	0	0	0	0	0	0	0	0	0	0	0	0	0	0	0	0	0	0	0	0	0	0	0	0
gene242	MXI1	CM009148.1:21174982-21256871	3.2515	4.58143	6.4595	6.52101	12.0717	11.2652	6.92572	7.21196	9.38463	7.63647	6.28343	10.1281	7.4147	7.3139	8.32614	7.249	0	0	0	0	0	0	0	0	0	0	0	0	0	0	0	0
gene243	LOC111773246	CM009148.1:21257006-21259486	0	0	0	0	0	0	0	0	0	0	0	0	0	0	0	0	0	0.128372	0.127575	0.066833	0.0657869	0	0.120736	0	0.0619283	0	0.0606231	0.0650607	0.0724906	0.0714729	0.0674926	0
gene244	ADD3	CM009148.1:21316937-21455756	32.4121	42.1556	34.1229	30.2291	36.0946	37.1309	27.1964	17.4028	40.1259	35.2018	32.9887	27.2351	30.6049	33.0972	42.8648	25.0296	0	0	0	0	0	0	0	0	0	0	0	0	0	0	0	0
gene245	LOC100629391	CM009148.1:21437089-21437566	0	0	0	0	0	0	0	0	0	0	0	0	0	0	0	0	0	0	0	0	0	0	0	0	0	0	0	0	0	0	0	0
gene246	XPNPEP1	CM009148.1:21535244-21589708	0	0	0	0	0	0	0	0	0	0	0	0	0	0	0	0	42.1597	55.7591	39.4273	42.4452	80.0675	73.6427	37.9028	79.977	61.7589	80.876	68.1152	73.3446	78.8021	77.7766	63.8563	82.4161
gene247	LOC100629407	CM009148.1:21697291-21698289	0	0	0	0	0	0	0	0	0	0	0	0	0	0	0	0	0	0	0	0	0	0	0	0	0	0	0	0	0	0	0	0
gene248	LOC102148475	CM009148.1:22030984-22033787	0	0	0	0	0	0	0	0	0	0	0	0	0	0	0	0	0	0	0	0	0	0	0	0	0	0	0	0	0	0	0	0
gene249	LOC106782040	CM009148.1:23316092-23327903	0	0	0	0	0	0	0	0	0	0	0	0	0	0	0	0	0	0	0	0	0	0	0	0	0	0	0	0	0	0	0	0
gene250	SORCS1	CM009148.1:23752080-24229042	0	0	0	0	0	0	0	0	0	0	0	0	0	0	0	0	0.0141301	0.0914572	0.0585945	0.014092	0.0418041	0.0392205	0.137581	0.0393517	0.056269	0.11544	0.0128572	0.0136874	0.0328086	0.0322823	0.0612933	0.159813
gene251	LOC111769865	CM009148.1:24768827-24768931	0	0	0	0	0	0	0	0	0	0	0	0	0	0	0	0	0	0	0	0	0	0	0	0	0	0	0	0	0	0	0	0
gene252	LOC111770674	CM009148.1:25087170-25101665	0	0	0	0	0	0	0	0	0	0	0	0	0	0	0	0	0	0	0	0	0	0	0	0	0	0	0	0	0	0	0	0
gene253	SORCS3	CM009148.1:25373272-25939997	0.460263	0.272276	0.0635553	0.0474528	0.687594	0.288081	0.0901097	0.0797799	0.410407	0.332481	0.37748	0.707355	0.63117	1.23567	0.37495	0.226462	0	0	0	0	0	0	0	0	0	0	0	0	0	0	0	0
gene254	LOC111770681	CM009148.1:26085932-26091365	0	0	0	0	0	0	0	0	0	0	0	0	0	0	0	0	0	0	0	0	0	0	0	0	0	0	0	0	0	0	0	0
gene255	CFAP58	CM009148.1:26101177-26201035	0	0.017629	0	0	0	0	0.0850904	0	0	0.0318152	0.0319594	0	0	0.030693	0	0.06578	0	0	0	0	0	0	0	0	0	0	0	0	0	0	0	0
gene256	LOC111773265	CM009148.1:26169753-26177954	0	0	0	0	0	0	0	0	0	0	0	0	0	0	0	0	0	0	0	0	0	0	0	0	0	0	0	0	0	0	0	0
gene257	ITPRIP	CM009148.1:26214398-26242214	0	0	0	0	0	0	0	0	0	0	0	0	0	0	0	0	9.02711	18.1586	4.67377	4.14835	46.631	54.9951	23.8802	66.298	68.1097	65.6163	64.4598	62.7519	63.2988	56.8078	46.4465	58.4999
gene258	GSTO2	CM009148.1:26250067-26274318	0	1.14567	0.228427	1.0262	0.29718	0.218029	0	0.452314	0.25682	0.101945	0.337878	0.216171	0.595303	0.462988	0.222494	0	0	0	0	0	0	0	0	0	0	0	0	0	0	0	0	0
gene259	CFAP43	CM009148.1:26274396-26407682	0	0	0	0	0	0	0	0	0	0	0	0	0	0	0	0	0.0211207	0.0565749	0.0402956	0.50581	1.58303	1.36511	0.45587	0.631535	0.590507	0.846149	0.654229	0.122884	1.0501	0.516729	1.30903	1.70539
gene260	GSTO1	CM009148.1:26275334-26287551	35.3597	76.9051	46.7028	350.742	184.568	217.453	107.749	462.25	274.794	262.677	371.534	306.295	359.784	235.425	152.171	247.172	0	0	0	0	0	0	0	0	0	0	0	0	0	0	0	0
gene261	SFR1	CM009148.1:26405801-26410692	4.14153	5.91947	7.21605	6.80354	4.39688	5.48494	3.62354	6.25643	4.65879	5.76021	6.43672	7.41506	4.45103	4.97256	4.00774	5.60138	0	0	0	0	0	0	0	0	0	0	0	0	0	0	0	0
gene262	COL17A1	CM009148.1:26457303-26508580	0	0	0	0	0	0	0	0	0	0	0	0	0	0	0	0	0.016165	0.0155583	0	0.338588	5.83283	6.01161	0.551907	1.79294	0.689313	0.841321	0.88242	1.20597	0.122197	0.7267	0.130559	0.399342
gene263	SLK	CM009148.1:26509679-26565290	35.5778	33.0248	25.2458	25.8504	23.8116	26.6576	20.4404	22.6535	35.9261	39.6376	35.9099	30.8673	30.4452	35.1436	33.5596	34.0072	0	0	0	0	0	0	0	0	0	0	0	0	0	0	0	0
gene264	STN1	CM009148.1:26607842-26652630	0	0	0	0	0	0	0	0	0	0	0	0	0	0	0	0	24.2875	33.7872	21.8065	17.7197	16.4965	17.2965	13.5726	46.2287	18.1882	23.5967	30.3684	25.7306	28.3306	21.2206	17.378	23.0428
gene265	SH3PXD2A	CM009148.1:26681214-26927273	0	0	0	0	0	0	0	0	0	0	0	0	0	0	0	0	9.78987	13.5483	17.28	17.0643	21.3135	20.0826	15.2233	11.2387	18.8013	15.1615	20.3826	20.3577	17.7094	18.4801	26.875	16.8142
gene266	LOC111773295	CM009148.1:26735711-26738374	0	0	0.0130161	0	0	0	0	0	0	0	0	0	0	0	0	0	0	0	0	0	0	0	0	0	0	0	0	0	0	0	0	0
gene267	LOC111773297	CM009148.1:26797314-26810410	0	0	0	0	0	0	0	0	0	0	0	0	0	0	0	0	0	0	0	0	0	0	0	0	0	0	0	0	0	0	0	0
gene268	NEURL1	CM009148.1:26928339-27008552	2.19597	3.04835	2.07405	4.27014	0.819476	0.795656	0.886315	1.13913	0.887575	0.695185	1.08157	0.6548	1.0838	1.11074	0.946031	1.89346	0	0	0	0	0	0	0	0	0	0	0	0	0	0	0	0
gene269	CALHM3	CM009148.1:27024579-27031485	0	0	0	0	0	0	0	0	0	0	0	0	0	0	0	0	0.123228	0.532969	0.882494	0.184893	0.910381	0.800341	0.556536	0.652034	0.171377	0.684509	0.6153	0.359901	0.334179	0.263733	1.49409	0.435797
gene270	CALHM1	CM009148.1:27042078-27049028	0	0	0	0	0	0	0	0	0	0	0	0	0	0	0	0	0.02257	0.0434375	0.215272	0.0450416	0.289232	0.396876	0.0811752	0.0870424	0.272	0.209649	0.348978	0.109412	0.487778	0.386516	0.364621	0.743648
gene271	CALHM2	CM009148.1:27051731-27054253	0	0	0	0	0	0	0	0	0	0	0	0	0	0	0	0	0.910319	3.59259	4.83458	3.85427	7.467	8.3739	4.03866	5.2432	4.22065	4.19981	6.04926	5.73526	4.46105	6.06002	7.05656	5.4948
gene272	PDCD11	CM009148.1:27056208-27100181	9.06344	10.4172	12.0135	11.6071	9.93944	9.516	9.41914	10.2063	10.2083	9.57795	10.2873	10.5761	10.2595	10.3166	10.7172	10.2688	0	0	0	0	0	0	0	0	0	0	0	0	0	0	0	0
gene273	ATP5MD	CM009148.1:27100219-27105758	0	0	0	0	0	0	0	0	0	0	0	0	0	0	0	0	259.639	264.332	268.648	284.526	213.55	225.678	145.604	329.596	195.392	217.379	238.361	306.943	231.436	222.082	188.416	188.388
gene275	TAF5	CM009148.1:27105753-27119787	1.84653	3.511	3.45651	3.34666	3.06981	3.84828	2.42097	2.68507	2.76008	2.58786	3.07365	3.6965	2.408	2.88486	3.22471	3.3121	0	0	0	0	0	0	0	0	0	0	0	0	0	0	0	0
gene274	MIR1307	CM009148.1:27102413-27102538	0	0	0	0	0	0	0	0	0	0	0	0	0	0	0	0	0	0	0	0	0	0	0	0	0	0	0	0	0	0	0	0
gene276	PCGF6	CM009148.1:27150777-27179439	0	0	0	0	0	0	0	0	0	0	0	0	0	0	0	0	3.81486	4.52866	4.81213	4.42431	4.68691	4.32204	2.88788	2.63009	3.86244	3.53618	4.96325	2.65527	3.41962	4.38503	4.32925	3.43994
gene277	INA	CM009148.1:27187277-27199732	0.0324743	0	0.031411	0.15642	0.0315752	0.0299755	0.326241	0.0314726	0	0	0.0286372	0	0	0	0.0616783	0	0	0	0	0	0	0	0	0	0	0	0	0	0	0	0	0
gene278	NT5C2	CM009148.1:27199638-27338468	0	0	0	0	0	0	0	0	0	0	0	0	0	0	0	0	60.6198	26.5923	41.0038	52.6209	26.3256	25.4837	25.9823	16.8841	16.4389	18.0304	15.9522	21.721	14.7121	16.4239	18.6343	17.2944
gene279	CNNM2	CM009148.1:27343215-27496081	1.80406	1.7152	2.63309	6.67998	1.98773	1.77008	1.4842	1.04499	1.08983	1.25104	1.16242	0.934618	1.05031	1.14055	1.71696	1.57769	0	0	0	0	0	0	0	0	0	0	0	0	0	0	0	0
gene280	LOC111773377	CM009148.1:27496630-27526467	0	0	0	0	0	0	0	0	0	0	0	0	0	0	0	0	0	0	0	4.85028	0.46383	0	0	0	0	0	0	0	0	0	0	0
gene281	AS3MT	CM009148.1:27506542-27522255	2.25736	1.01233	3.46628	4.41932	1.98562	1.72011	1.27613	0.93729	2.04284	0.754099	2.46378	2.16661	0.905401	0.885106	1.02063	0.872612	0	0	0	0	0	0	0	0	0	0	0	0	0	0	0	0
gene282	BORCS7	CM009148.1:27526447-27535824	63.1768	37.5523	88.8057	54.8442	39.2349	34.9638	17.6698	27.902	30.5042	33.3574	22.9213	28.3204	25.3128	26.2079	15.7205	22.4895	0	0	0	0	0	0	0	0	0	0	0	0	0	0	0	0
gene283	LOC111769649	CM009148.1:27557088-27568527	0	0	0	0	0	0	0	0	0	0	0	0	0	0	0	0	5.06004	5.51674	8.16678	7.45729	6.42426	4.74036	2.07095	2.41018	3.86911	4.30171	3.5061	4.56609	4.52271	3.90776	4.37398	4.73303
gene284	CYP17A1	CM009148.1:27571464-27577548	0	0	0	0	0	0	0	0	0	0	0	0	0	0	0	0	1009.99	332.699	1372.5	723.017	107.005	52.9323	21.1837	21.1274	14.6632	21.1384	16.833	32.5296	19.5682	30.6253	23.2365	47.5236
gene285	WBP1L	CM009148.1:27584455-27638450	20.5539	55.1955	45.0076	53.5181	59.7207	55.8386	35.4842	60.1772	51.0766	50.6853	51.4946	45.1123	42.3077	46.2383	42.5044	47.3432	0	0	0	0	0	0	0	0	0	0	0	0	0	0	0	0
gene286	SFXN2	CM009148.1:27641686-27661963	18.03	20.403	21.8215	17.6092	12.7387	14.5153	17.0243	21.073	14.2456	17.3997	15.1238	17.1855	20.8208	20.1041	11.6198	14.8085	0	0	0	0	0	0	0	0	0	0	0	0	0	0	0	0
gene287	ARL3	CM009148.1:27662121-27694625	0	0	0	0	0	0	0	0	0	0	0	0	0	0	0	0	27.9379	29.8537	36.1809	38.5617	31.4451	27.0896	17.9912	33.1545	29.4549	27.3584	25.1456	33.9721	29.1718	25.4239	28.4075	28.6119
gene288	TRIM8	CM009148.1:27707654-27722322	11.7118	20.3102	16.865	20.0769	27.1216	27.6429	23.2513	20.9606	20.0572	18.1992	20.5373	24.9038	20.4459	18.8793	24.3155	21.9892	0	0	0	0	0	0	0	0	0	0	0	0	0	0	0	0
gene289	SUFU	CM009148.1:27731441-27837049	3.94959	7.65214	9.38108	9.66732	10.2203	10.6166	7.66177	6.65446	8.83793	7.77937	7.3848	8.86515	8.25889	7.74646	7.82652	7.46946	0	0	0	0	0	0	0	0	0	0	0	0	0	0	0	0
gene290	ACTR1A	CM009148.1:27838651-27855339	0	0	0	0	0	0	0	0	0	0	0	0	0	0	0	0	65.5773	65.6123	68.105	70.7228	83.6574	71.9904	47.3624	77.7732	68.1844	73.8654	67.5019	78.6037	67.8943	65.81	61.5622	64.9627
gene291	MFSD13A	CM009148.1:27856834-27869480	4.30662	5.40272	6.01624	14.8051	14.1993	11.7941	30.856	10.3796	9.63527	7.83081	8.72505	9.73862	6.64787	7.82618	5.17677	6.25121	0	0	0	0	0	0	0	0	0	0	0	0	0	0	0	0
gene292	LOC111773378	CM009148.1:27874057-27887206	0	0	0	0	0	0	0	0	0	0	0	0	0	0	0	0	0	0.0549647	0.1874	0.157595	0.155267	0.553962	0.728577	0.151736	0.0974357	0.194744	0.623088	0.529127	0.156015	0.117424	0.376359	0.649793
gene293	MIR146B	CM009148.1:27882544-27882618	0	0	0	0	0	0	0	0	0	0	0	0	0	0	0	0	0	0	0	0	0	0	0	0	0	0	0	0	0	0	0	0
gene294	CUEDC2	CM009148.1:27892913-27900533	0	0	0	0	0	0	0	0	0	0	0	0	0	0	0	0	28.0889	31.1989	36.1791	47.9822	38.6214	33.8202	18.2476	36.8124	28.0217	29.1686	28.1045	29.7303	32.5785	33.3913	26.6465	26.7929
gene295	FBXL15	CM009148.1:27900649-27909986	2.41471	6.38722	6.35349	8.20045	9.39336	9.71228	9.01921	14.5774	6.08907	5.51849	6.5374	7.87017	8.9802	4.26975	8.87896	9.05756	0	0	0	0	0	0	0	0	0	0	0	0	0	0	0	0
gene296	PSD	CM009148.1:27904040-27920141	0	0	0	0	0	0	0	0	0	0	0	0	0	0	0	0	7.01929	5.62373	6.97576	7.24589	3.65677	3.28666	1.65639	1.54353	1.65789	1.28873	2.37832	1.76071	2.07739	1.59963	3.96162	1.61236
gene297	NFKB2	CM009148.1:27920247-27928067	32.9004	17.8965	19.9599	19.5644	24.1911	21.5447	17.3577	22.1257	17.7164	18.1154	21.0717	19.3848	16.3601	18.2097	14.7658	16.6076	0	0	0	0	0	0	0	0	0	0	0	0	0	0	0	0
gene298	GBF1	CM009148.1:27933491-28046472	15.2498	15.6807	17.4846	17.5179	18.5053	19.1369	14.9074	15.9738	18.7292	18.5964	18.428	18.0737	19.5047	18.7258	18.492	19.1936	0	0	0	0	0	0	0	0	0	0	0	0	0	0	0	0
gene299	LOC111767454	CM009148.1:28050088-28063653	0	0	0	0	0	0	0	0	0	0	0	0	0	0	0	0	0	0.0118814	0.0117694	0.00615418	0.0243395	0.0399555	0.0443405	0.00595364	0.0114421	0.0286884	0.0112319	0.0179314	0.0166556	0.0198179	0.0560726	0.0362946
gene300	LOC111773424	CM009148.1:28064133-28065475	10.753	6.66058	7.44909	18.6011	9.85573	14.7364	5.52957	25.821	14.5419	11.779	12.8358	24.5104	19.9614	10.6674	13.129	8.91276	0	0	0	0	0	0	0	0	0	0	0	0	0	0	0	0
gene301	LOC111773426	CM009148.1:28071271-28074647	0.358066	0.610391	0.231164	0.460804	0.695736	1.2961	0.408505	0.605673	1.64611	0.782255	0.603593	1.39533	0.603404	0.942278	1.1885	0.789042	0	0	0	0	0	0	0	0	0	0	0	0	0	0	0	0
gene302	PITX3	CM009148.1:28072814-28075555	0	0	0	0	0	0	0	0	0	0	0	0	0	0	0	0	0.0539657	0.933843	0.41215	0.782344	1.27598	0.925855	0.535718	0.597309	0.350233	0.524939	0.343075	0.813676	0.95055	0.25988	0.681487	0.476959
gene303	ELOVL3	CM009148.1:28076210-28088802	24.2601	26.2025	22.5951	48.9157	31.6684	40.4492	18.8425	77.3501	32.2863	38.9187	25.8294	83.3302	41.2806	26.7418	18.8849	23.7945	0	0	0	0	0	0	0	0	0	0	0	0	0	0	0	0
gene304	NOLC1	CM009148.1:28126806-28137422	37.7707	23.1004	22.1516	21.0424	18.4713	17.2773	17.0991	16.7661	18.6377	20.8661	18.3471	20.3427	16.5773	17.4629	16.1474	14.9211	0	0	0	0	0	0	0	0	0	0	0	0	0	0	0	0
gene305	PPRC1	CM009148.1:28138944-28154121	30.0674	26.0624	26.5561	16.8207	13.4349	13.3477	12.7468	11.353	15.7047	16.5018	15.8225	14.8452	17.2625	16.9917	18.8408	16.0804	0	0	0	0	0	0	0	0	0	0	0	0	0	0	0	0
gene306	LDB1	CM009148.1:28164616-28177944	0	0	0	0	0	0	0	0	0	0	0	0	0	0	0	0	47.2604	74.707	85.6245	102.841	63.6873	61.6618	37.8989	62.4516	63.6003	64.5155	64.0518	67.461	62.2472	62.0267	67.0454	70.5571
gene307	HPS6	CM009148.1:28200269-28203460	1.0278	3.45623	4.32947	5.04669	3.77163	4.28464	3.90602	4.36967	3.51516	4.36279	3.94676	4.25217	3.18342	3.0471	3.90405	2.8088	0	0	0	0	0	0	0	0	0	0	0	0	0	0	0	0
gene308	C1H10orf76	CM009148.1:28207961-28381092	0	0	0	0	0	0	0	0	0	0	0	0	0	0	0	0	10.0581	14.3445	11.3648	13.2584	15.4359	13.7192	11.2298	15.852	15.0292	17.9631	16.9444	16.2616	14.0342	15.3952	13.8971	15.9282
gene309	KCNIP2	CM009148.1:28382768-28400217	0	0	0	0	0	0	0	0	0	0	0	0	0	0	0	0	1.64148	5.57243	6.02086	9.09881	7.08231	6.61434	4.51399	8.43936	5.57419	6.28913	5.57224	9.76465	6.54448	7.6812	5.73493	8.32162
gene310	MGEA5	CM009148.1:28403512-28429879	0	0	0	0	0	0	0	0	0	0	0	0	0	0	0	0	22.5812	31.0296	30.5488	48.8673	45.5249	41.6308	38.6572	39.5175	46.2786	46.836	46.8865	45.7398	43.0287	44.5401	43.8282	51.8118
gene311	NPM3	CM009148.1:28430890-28432927	0	0	0	0	0	0	0	0	0	0	0	0	0	0	0	0	54.9352	83.1365	88.6636	92.5677	44.31	57.8213	47.3846	81.1605	53.3057	60.9076	70.9855	73.3475	73.0337	45.1664	70.0162	60.9871
gene312	FGF8	CM009148.1:28438100-28444321	0	0	0	0	0	0	0	0	0	0	0	0	0	0	0	0	0.0792392	0.532825	0.0757013	0	0.390141	0.956864	0	0.228475	0.440831	0.293003	0	0.23186	0.34442	0.254359	0.160175	0
gene313	MIR9057	CM009148.1:28446049-28446188	0	0	0	0	0	0	0	0	0	0	0	0	0	0	0	0	0	0	0	0	0	0	0	0	0	0	0	0	0	0	0	0
gene314	LOC106782032	CM009148.1:28465502-28498352	0.0953428	0.325082	0.0922811	0.597652	0.0926608	0.220167	1.13157	0.138397	0.0424424	0.250389	0.125928	0.349541	0.192769	0.141222	0.135709	0.151352	0	0	0	0	0	0	0	0	0	0	0	0	0	0	0	0
gene315	FBXW4	CM009148.1:28497717-28582047	0	0	0	0	0	0	0	0	0	0	0	0	0	0	0	0	8.06286	12.3655	9.48191	15.7314	17.6619	18.1128	11.5511	17.755	15.547	16.5286	14.4247	19.1468	15.3104	15.625	15.7884	18.5999
gene316	LOC111773464	CM009148.1:28566205-28571332	0.146458	0.427788	0.142357	0	0	0.271773	0.266791	0.421119	0.259527	0	0.510906	0	0	0	0.138289	0.154326	0	0	0	0	0	0	0	0	0	0	0	0	0	0	0	0
gene317	DPCD	CM009148.1:28576232-28595356	8.87143	9.88336	12.1212	9.19063	11.2681	6.79334	6.4317	15.7038	10.6819	9.36498	5.48978	12.8809	10.4754	7.22562	5.41737	5.8906	0	0	0	0	0	0	0	0	0	0	0	0	0	0	0	0
gene318	POLL	CM009148.1:28595368-28606330	0	0	0	0	0	0	0	0	0	0	0	0	0	0	0	0	2.42265	7.0729	13.4595	7.96624	9.02554	8.30874	6.06001	7.54452	7.37578	7.73208	7.66396	7.35177	8.93046	7.84692	8.96242	9.34555
gene319	BTRC	CM009148.1:28624346-28791038	8.39326	10.5932	10.8984	10.6192	9.58833	9.08929	7.35117	8.29077	9.61959	9.71622	8.95961	9.50808	8.60446	8.81889	8.46954	8.60407	0	0	0	0	0	0	0	0	0	0	0	0	0	0	0	0
gene320	LOC111769837	CM009148.1:28776320-28776427	0	0	0	0	0	0	0	0	0	0	0	0	0	0	0	0	0	0	0	0	0	0	0	0	0	0	0	0	0	0	0	0
gene321	LOC106782070	CM009148.1:28882853-28892065	0	0	0	0	0	0	0	0	0	0	0.039972	0	0	0	0	0	0	0	0	0	0	0	0	0	0	0	0	0	0	0	0	0
gene322	LBX1	CM009148.1:28890801-28894937	0	0	0	0	0	0	0	0	0	0	0	0	0	0	0	0	0	0	0	0	0	0	0	0	0	0.0402307	0	0	0	0	0.0438242	0
gene323	TLX1	CM009148.1:28958416-28965565	0	0	0	0	0	0	0.105395	0	0	0	0	0	0	0	0	0	0	0	0	0	0	0	0	0	0	0	0	0	0	0	0	0
gene324	KAZALD1	CM009148.1:29022088-29025163	14.6295	25.3626	15.7967	14.9054	73.6556	77.8614	32.0274	124.061	57.9588	59.6342	63.5786	39.144	52.1848	50.0462	42.8147	57.9028	0	0	0	0	0	0	0	0	0	0	0	0	0	0	0	0
gene325	SFXN3	CM009148.1:29045117-29053348	16.7092	16.8587	14.2708	44.8892	34.454	31.1294	15.8103	25.4584	16.3539	21.4737	23.7096	21.3687	20.7828	14.6438	25.017	14.9486	0	0	0	0	0	0	0	0	0	0	0	0	0	0	0	0
gene326	PDZD7	CM009148.1:29053505-29072398	0	0	0	0	0	0	0	0	0	0	0	0	0	0	0	0	0.100479	0.810563	0.0575924	7.11326	3.08362	4.41582	1.16624	1.78992	4.63931	14.2477	6.97199	0.711168	5.74498	5.26232	3.98384	7.21768
gene327	LZTS2	CM009148.1:29072326-29083191	10.4402	27.8904	27.2543	37.9435	39.17	39.2346	28.9912	30.6432	29.4359	28.4933	30.5686	34.485	28.5699	28.7511	31.3261	33.0441	0	0	0	0	0	0	0	0	0	0	0	0	0	0	0	0
gene328	TWNK	CM009148.1:29084814-29089988	1.68584	7.34791	7.95198	8.14709	5.66569	5.62316	4.83539	7.05332	6.77336	6.48989	6.96574	7.45006	7.74182	5.78825	6.01149	6.35904	0	0	0	0	0	0	0	0	0	0	0	0	0	0	0	0
gene329	MRPL43	CM009148.1:29090099-29091738	0	0	0	0	0	0	0	0	0	0	0	0	0	0	0	0	26.6721	32.297	35.0577	35.3732	31.1981	31.7611	22.9025	45.906	34.0988	33.1447	31.8168	38.3193	36.1029	30.2687	21.9752	28.3706
gene330	SEMA4G	CM009148.1:29091979-29105647	4.63484	10.1701	8.48173	14.9681	6.33883	5.22661	3.99274	5.56513	7.64992	8.57938	7.27617	7.34347	8.81327	9.87219	8.63564	10.4977	0	0	0	0	0	0	0	0	0	0	0	0	0	0	0	0
gene331	SLF2	CM009148.1:29110169-29152387	4.25323	11.4014	14.0606	15.2013	7.54145	8.17618	7.67956	6.35228	11.5936	11.3081	10.6203	9.75073	8.38194	10.3678	10.5366	9.47752	0	0	0	0	0	0	0	0	0	0	0	0	0	0	0	0
gene332	PAX2	CM009148.1:29224778-29312593	0	0	0	0	1.15974	1.39159	5.08951	0.609338	0.559165	1.15698	0.387038	1.38239	0.191225	0.0620945	0.654295	0	0	0	0	0	0	0	0	0	0	0	0	0	0	0	0	0
gene333	HIF1AN	CM009148.1:29460005-29473971	17.7571	21.4439	21.2573	26.773	20.9323	18.275	15.4667	17.9535	19.516	19.6005	19.1829	16.9036	18.7178	16.593	18.6572	16.2654	0	0	0	0	0	0	0	0	0	0	0	0	0	0	0	0
gene334	NDUFB8	CM009148.1:29479762-29484408	0	0	0	0	0	0	0	0	0	0	0	0	0	0	0	0	211.064	200.508	232.165	201.782	140.199	136.622	91.0613	230.046	126.307	131.863	141.549	182.515	149.063	121.936	119.991	120.732
gene335	SEC31B	CM009148.1:29486837-29516976	0	0	0	0	0	0	0	0	0	0	0	0	0	0	0	0	0.537179	1.30713	1.14166	2.89969	1.84289	2.28278	2.56995	2.095	2.56027	2.1772	2.51637	2.38098	1.87368	2.80981	2.00011	1.98253
gene336	WNT8B	CM009148.1:29517071-29544163	0	0	0	0	0	0	0	0	0	0	0	0	0	0	0	0	0	0	0	0	0	0	0	0	0	0	0	0	0	0	0	0
gene337	SCD	CM009148.1:29610092-29625174	198.807	144.796	205.22	901.036	89.7002	72.3691	51.2089	48.6297	49.081	66.5769	48.9524	54.9809	71.8624	64.8675	41.4519	35.2926	0	0	0	0	0	0	0	0	0	0	0	0	0	0	0	0
gene338	PKD2L1	CM009148.1:29650107-29700261	0	0	0	0	0	0	0	0	0	0	0	0	0	0	0	0	0.65098	0.119288	0.650625	0.371375	0.0305527	0.229638	0.0837006	0.17924	0.316116	0.230191	0.140917	0.210569	0.5364	0.928972	0.219129	1.56914
gene339	BLOC1S2	CM009148.1:29701551-29708186	0	0	0	0	0	0	0	0	0	0	0	0	0	0	0	0	17.2232	34.8697	32.5665	27.2735	26.7302	25.0315	16.6246	30.8497	22.6689	27.0064	25.9658	31.8668	24.1326	25.4393	21.6873	22.7429
gene340	CWF19L1	CM009148.1:29710665-29737330	0	0	0	0	0	0	0	0	0	0	0	0	0	0	0	0	12.7712	15.5116	16.2086	15.9216	13.2755	13.9906	11.0251	13.8685	12.7811	14.1647	13.6397	14.5718	14.6932	10.2308	13.1124	12.8621
gene341	LOC111769756	CM009148.1:29733321-29733467	0	0	0	0	0	0	0	0	0	0	0	0	0	0	0	0	0	0	0	0	0	0	0	0	0	0	0	0	0	17.5677	13.1392	18.7603
gene342	CHUK	CM009148.1:29740476-29777066	0	0	0	0	0	0	0	0	0	0	0	0	0	0	0	0	17.5529	14.6186	14.9424	13.948	13.5616	13.8965	10.8658	12.8743	16.5453	17.2801	15.1033	15.4457	14.1048	15.4517	14.0933	15.2046
gene343	ERLIN1	CM009148.1:29780071-29814715	0	0	0	0	0	0	0	0	0	0	0	0	0	0	0	0	46.5999	66.5299	57.9792	91.5406	52.7082	50.1017	29.6653	60.0457	55.2929	56.9657	54.2515	60.3026	54.3353	54.5282	55.3288	58.2643
gene344	LOC100070400	CM009148.1:29822330-29848385	0	0	0	0	0	0	0	0	0	0	0	0	0	0	0	0	0.781586	0.312968	0	0	0	0	0	0	0.42272	0.180845	0	0	0	0	0	0
gene345	CPN1	CM009148.1:29870463-29895247	0	0	0	0	0	0	0	0	0	0	0	0	0	0	0	0	0	0	0	7.35438	0.127029	0	10.1962	0	0.119572	0.0596837	0	0	0.0699674	0	0	0
gene346	DNMBP	CM009148.1:29909676-30006391	0	0	0	0	0	0	0	0	0	0	0	0	0	0	0	0	8.45916	11.0724	13.0044	17.9534	16.0826	16.2689	9.15445	14.6139	15.5019	15.2976	13.782	14.8998	14.137	15.0316	13.0397	13.3902
gene348	LOC111773515	CM009148.1:29995980-29996865	0.818707	1.59661	0	0	0	2.33984	0	0	1.42422	0	0	3.82749	0	0	0	0	0	0	0	0	0	0	0	0	0	0	0	0	0	0	0	0
gene347	LOC111773512	CM009148.1:29954073-29957278	0	0	0	0.0317903	0	0	0	0	0	0	0	0	0	0	0	0	0	0	0	0	0	0	0	0	0	0	0	0	0	0	0	0
gene349	LOC111769654	CM009148.1:30008663-30012656	0	0	0	0	0	0	0	0	0	0	0	0	0	0	0	0	0.0686733	0.0660591	0.0982835	0.205723	0.236881	0.0954068	0.278246	0.330836	0.350156	0.286765	0.234096	0.0666637	0.11144	0.183745	0.0346767	0.12128
gene350	ABCC2	CM009148.1:30014411-30077557	0.203603	0.303413	0.219913	0.817996	0.372872	0.625878	0.766042	0.721097	1.02544	0.800986	0.433893	1.00867	0.689758	0.710938	0.705893	0.812466	0	0	0	0	0	0	0	0	0	0	0	0	0	0	0	0
gene351	CUTC	CM009148.1:30095478-30132813	5.30059	9.71196	10.562	9.78285	11.3674	12.5139	9.48347	15.1486	12.9079	14.0641	14.3725	11.4316	11.7943	14.0468	15.6258	20.1071	0	0	0	0	0	0	0	0	0	0	0	0	0	0	0	0
gene352	COX15	CM009148.1:30132838-30150244	0	0	0	0	0	0	0	0	0	0	0	0	0	0	0	0	13.531	17.8774	18.7409	24.8747	14.4476	13.421	17.1357	12.9327	13.7285	14.3231	14.8838	14.8681	14.3064	15.3533	13.8823	13.2395
gene353	ENTPD7	CM009148.1:30154612-30194611	10.8843	14.5528	11.7116	8.15137	6.91661	7.9322	13.9578	5.11542	11.8481	13.3558	11.3449	8.99764	10.2038	13.3795	12.4903	10.9634	0	0	0	0	0	0	0	0	0	0	0	0	0	0	0	0
gene354	LOC111773518	CM009148.1:30162130-30163543	0	0	0	0	0	0	0	0	0	0	0	0	0	0	0	0	0	0	0	0	0	0	0	0	0	0	0	0	0	0	0	0
gene355	SLC25A28	CM009148.1:30214635-30224165	0	0	0	0	0	0	0	0	0	0	0	0	0	0	0	0	23.0855	38.4847	35.4585	47.8589	54.3486	54.0851	34.8574	83.7057	54.8009	48.0897	40.5968	74.598	50.9786	38.3371	43.0461	39.8548
gene356	LOC100629812	CM009148.1:30267044-30267486	0	0	0	0	0	0	0	0	0	0	0	0	0	0	0	0	0	0	0	0	0	0	0	0	0	0	0	0	0	0	0	0
gene357	NKX2-3	CM009148.1:30288284-30292056	0.0969446	0.0472203	0	4.34759	0	0	0	0	0	0	0	0	0.0490024	0	0	0	0	0	0	0	0	0	0	0	0	0	0	0	0	0	0	0
gene358	LOC106782027	CM009148.1:30323179-30323991	0	0	0	0	0	0	0	0	0	0	0	0	0	0	0	0	0	0	0	0	0	0	0	0	0	0	0	0	0	0	0	0
gene359	GOT1	CM009148.1:30375631-30405684	0	0	0	0	0	0	0	0	0	0	0	0	0	0	0	0	43.8379	31.0895	33.6314	77.3666	48.3177	46.3549	35.5395	98.5227	53.9615	52.8383	49.1226	53.3825	53.7899	45.6413	34.5456	37.9869
gene360	CNNM1	CM009148.1:30408600-30469490	0.0375547	0.0182936	0.0363041	1.17494	0.0365298	0.0173203	0.0514658	0.0182212	0	0.0330147	0.0157687	0	0	0.0371409	0.0178429	0.0198956	0	0	0	0	0	0	0	0	0	0	0	0	0	0	0	0
gene361	HPSE2	CM009148.1:30532684-31150013	0	0	0	0	0	0	0	0	0	0	0	0	0	0	0	0	0.00728863	0	0.0138976	0.593941	0.0143737	0.080866	0.43698	0.00703319	0	0.0135582	0	0	0.0157283	0.00780183	0.0223683	0.0387911
gene362	LOC111769742	CM009148.1:31046259-31046377	0	0	0	0	0	0	0	0	0	0	0	0	0	0	0	0	0	0	0	0	0	0	0	0	0	0	0	0	0	0	0	0
gene363	HPS1	CM009148.1:31158640-31184382	0	0	0	0	0	0	0	0	0	0	0	0	0	0	0	0	12.7676	18.0567	18.9834	14.3934	24.7684	25.6926	16.0701	33.1197	21.6209	24.9687	26.6251	23.0595	21.24	16.6712	22.6313	24.9263
gene364	PYROXD2	CM009148.1:31184553-31217943	0	0	0	0	0	0	0	0	0	0	0	0	0	0	0	0	1.88413	4.7647	5.07295	6.40244	5.64003	7.28831	6.32919	7.24061	4.75919	4.82214	6.57678	7.41077	4.66593	3.96737	5.0929	4.91404
gene365	LOC111770705	CM009148.1:31234633-31235592	0	0.164426	0.16433	0.164287	0	0.156869	0	0	0	0.145283	0.146979	0.155441	0	0.16572	0	0.177799	0	0	0	0	0	0	0	0	0	0	0	0	0	0	0	0
gene366	R3HCC1L	CM009148.1:31264194-31438269	6.5718	7.89108	7.84691	9.47984	10.9669	9.35717	7.30137	12.8122	8.52568	8.81282	9.88005	10.9741	9.12253	8.58357	8.86152	8.83508	0	0	0	0	0	0	0	0	0	0	0	0	0	0	0	0
gene367	LOC106782050	CM009148.1:31299365-31303897	0.177457	0.461045	0.343251	0.113945	0.0575197	0.0272969	0.189094	0.0573441	0.158133	0.0259596	0.260889	0.0270911	0.119565	0.204635	0.196638	0.281928	0	0	0	0	0	0	0	0	0	0	0	0	0	0	0	0
gene368	LOXL4	CM009148.1:31319292-31340060	0	0	0	0	0	0	0	0	0	0	0	0	0	0	0	0	13.879	4.63201	10.5545	14.0795	5.54961	6.59466	3.36908	3.58198	2.94935	1.59429	4.51848	2.51276	5.23568	3.88693	7.78983	7.45618
gene369	CRTAC1	CM009148.1:31521462-31662488	0	0	0	0	0	0	0	0	0	0	0	0	0	0	0	0	0.201918	0.242671	0.481867	0.100914	0.0994661	0.140406	0.0455309	0.194376	0.187203	0.308577	0	0.196344	0.206074	0.152631	1.93848	0.11895
gene370	GOLGA7B	CM009148.1:31668653-31683643	0	0.36666	0.283259	0.403124	0.487794	0.154469	0	0.647867	0.186212	0.146557	0.110531	0.229925	0.253631	0.0826148	0	0	0	0	0	0	0	0	0	0	0	0	0	0	0	0	0	0
gene371	LOC106782058	CM009148.1:31679186-31694557	0	0	0	0	0	0	0	0	0	0	0	0	0	0	0	0	0	0.137671	0.0341046	0.136704	0.0653277	0.0496301	0.0321374	0	0.0644495	0.0812238	0.0488002	0.0327144	0.109389	0.0744153	0.0722104	0.0397191
gene372	SFRP5	CM009148.1:31740257-31749011	0	0	0	0	0	0	0	0	0	0	0	0	0	0	0	0	0.143069	0	0.13645	22.4608	0.0201481	0.170215	0.0918629	0	0	0.0379767	0.0185912	0.0198113	0.0441617	0.0656279	0	0.0240482
gene373	ZFYVE27	CM009148.1:31755284-31776440	26.6046	27.9723	21.7909	23.959	23.7463	24.5984	18.7418	33.2612	25.0837	25.7166	25.7253	26.1531	23.8148	23.8363	22.7283	25.95	0	0	0	0	0	0	0	0	0	0	0	0	0	0	0	0
gene374	MARVELD1	CM009148.1:31788201-31792120	35.9126	48.231	51.8802	62.763	59.3917	57.4409	26.238	40.8506	39.8001	33.225	39.3603	45.5981	41.0463	41.4591	50.9305	37.5321	0	0	0	0	0	0	0	0	0	0	0	0	0	0	0	0
gene375	AVPI1	CM009148.1:31805831-31813520	0	0	0	0	0	0	0	0	0	0	0	0	0	0	0	0	50.7175	47.6604	51.9488	81.6049	50.4244	47.0173	27.2448	48.5799	58.6037	53.2147	47.3412	59.9927	61.0633	55.5544	64.5048	52.0753
gene376	PI4K2A	CM009148.1:31814806-31844266	27.0922	33.2539	23.8676	26.4827	50.1548	43.7157	23.4903	54.8472	40.2313	42.1278	35.7902	38.6346	40.815	30.5786	32.0473	32.677	0	0	0	0	0	0	0	0	0	0	0	0	0	0	0	0
gene377	MORN4	CM009148.1:31848768-31860660	0	0	0	0	0	0	0	0	0	0	0	0	0	0	0	0	11.1872	35.3928	25.2527	21.5036	47.622	46.9107	18.1619	56.5371	52.4132	66.1939	56.8115	68.923	59.6904	44.5266	43.3701	51.2244
gene378	HOGA1	CM009148.1:31860678-31883815	0.16116	0.31402	0.19492	24.2429	1.10405	1.29643	10.941	0.896413	0.770801	0.838488	1.01563	0.515091	0.520764	0.318406	0.827409	0.414686	0	0	0	0	0	0	0	0	0	0	0	0	0	0	0	0
gene379	C1H10orf62	CM009148.1:31878002-31879282	0	0	0.0907949	1.26813	0	0.0866577	0.768418	0	0.0831656	0	0.164138	0.0859422	0.284132	0	0.177271	0	0	0	0	0	0	0	0	0	0	0	0	0	0	0	0	0
gene380	ANKRD2	CM009148.1:31883951-31894873	1.44367	0.666974	1.47949	0.673559	0.324733	0.294183	0.531766	0.143238	0.297629	0.176681	0.388015	0.649564	0.353517	0.4009	0.199423	0.287762	0	0	0	0	0	0	0	0	0	0	0	0	0	0	0	0
gene381	UBTD1	CM009148.1:31895359-31947964	33.5042	28.6585	40.6335	43.8836	18.7745	18.2408	13.5729	24.4884	12.3933	14.2134	11.1862	18.5833	16.1325	14.9916	16.8758	14.8679	0	0	0	0	0	0	0	0	0	0	0	0	0	0	0	0
gene382	MMS19	CM009148.1:31948312-31978918	0	0	0	0	0	0	0	0	0	0	0	0	0	0	0	0	14.8693	19.7398	24.49	23.6236	15.865	16.8421	7.35987	14.3524	12.2884	13.4924	15.5111	15.5828	14.3664	12.8365	15.9499	14.9366
gene383	ZDHHC16	CM009148.1:31979153-31988347	23.1026	30.7158	28.2706	29.0544	20.4332	21.0296	12.609	27.5845	17.37	21.1711	19.6424	23.7388	23.6996	19.773	18.7197	18.1513	0	0	0	0	0	0	0	0	0	0	0	0	0	0	0	0
gene384	EXOSC1	CM009148.1:31988442-31995275	0	0	0	0	0	0	0	0	0	0	0	0	0	0	0	0	29.3556	40.2406	43.8899	40.192	31.8457	32.6882	25.3222	37.8311	32.0235	37.3555	34.3279	44.8416	38.3387	30.293	30.0553	32.673
gene385	PGAM1	CM009148.1:31998212-32004710	193.554	162.303	179.256	236.695	108.707	82.723	84.8691	108.323	46.3875	57.661	42.0475	72.5133	65.7461	55.912	61.4318	42.3031	0	0	0	0	0	0	0	0	0	0	0	0	0	0	0	0
gene386	RRP12	CM009148.1:32022415-32051939	0	0	0	0	0	0	0	0	0	0	0	0	0	0	0	0	11.3552	11.1282	10.4534	10.1932	9.15192	9.26044	7.84644	9.24258	8.90879	10.1076	9.0366	10.7017	8.92674	10.1364	11.5124	11.4183
gene387	FRAT2	CM009148.1:32071466-32074016	0	0	0	0	0	0	0	0	0	0	0	0	0	0	0	0	1.38051	2.25299	2.99421	4.05393	2.22604	2.01577	2.75206	2.498	1.55134	2.40529	2.01476	2.76363	1.99279	2.46241	2.32394	3.0055
gene388	FRAT1	CM009148.1:32082522-32086558	0.0257896	0.15076	0.523698	0.595983	0.576853	0.999517	0.541811	0.600251	0.436724	0.656807	0.455144	0.826687	0.625506	0.407935	0.612482	0.710302	0	0	0	0	0	0	0	0	0	0	0	0	0	0	0	0
gene389	ARHGAP19	CM009148.1:32099662-32159330	0	0	0	0	0	0	0	0	0	0	0	0	0	0	0	0	3.9738	4.95781	6.42073	5.68197	2.60961	2.71881	2.08441	1.17058	3.99141	3.98143	3.42981	3.43516	4.29122	4.28517	4.50385	3.67279
gene390	SLIT1	CM009148.1:32195043-32379709	0	0	0	0	0	0	0	0	0	0	0	0	0	0	0	0	0	0.0125103	0	0.920206	0.025628	0.120209	0.151749	0.0626867	0	0.0120824	0.0118263	0.0503525	0.0420929	0	0.0656028	0.107009
gene391	LCOR	CM009148.1:32381913-32512901	9.45638	11.8504	10.0197	10.3231	6.54446	8.1923	6.83163	5.07691	11.8366	11.9771	10.0199	8.10398	8.9591	10.5345	9.70048	11.7994	0	0	0	0	0	0	0	0	0	0	0	0	0	0	0	0
gene392	LOC100070788	CM009148.1:32588692-32589226	0	0	0	0	0	0	0	0	0	0	0	0	0	0	0	0	0	0	0	0	0	0	0	0	0	0	0	0	0	0	0	0
gene393	PIK3AP1	CM009148.1:32650105-32762245	0	0	0	0	0	0	0	0	0	0	0	0	0	0	0	0	45.8555	60.8005	44.0569	26.466	33.5873	42.674	19.1819	34.1112	33.977	43.0899	42.3316	27.7933	44.2344	48.3661	33.2694	43.4063
gene394	TM9SF3	CM009148.1:32765339-32826351	0	0	0	0	0	0	0	0	0	0	0	0	0	0	0	0	132.609	134.141	108.243	117.663	103.733	106.084	89.728	88.0064	119.014	125.58	120.718	98.7004	99.8669	138.401	114.139	112.975
gene395	LOC111773607	CM009148.1:32799151-32801123	0	0	0	0	0	0	0	0	0	0	0	0	0	0	0	0	0.599145	0.143905	0	0.074977	0	0	0	0	0.0694411	0.0692586	0.0679496	0	0.406737	0.160276	0	0.176682
gene396	TLL2	CM009148.1:32826765-32968193	0	0	0	0	0	0	0	0	0	0	0	0	0	0	0	0	2.61227	2.36358	3.27546	3.26072	3.80833	3.48793	2.62686	2.60014	3.88553	4.01687	3.4881	3.11554	3.89274	3.69088	3.536	3.44149
gene397	OPALIN	CM009148.1:32972025-32984556	0	0	0	0	0	0	0	0	0	0	0	0	0	0	0	0	0.170173	0	0	0	0	0	0	0	0	0	0	0	0	0	0	0
gene398	DNTT	CM009148.1:32999541-33033007	0	0	0	0	0	0.0395808	0	0	0.0381513	0	0	0	0	0	0	0	0	0	0	0	0	0	0	0	0	0	0	0	0	0	0	0
gene399	LOC111770755	CM009148.1:33038269-33039405	0	0	0	0	0	0	0	0	0	0	0	0	0	0	0	0	0	0	0	0	0	0	0	0	0	0	0.121405	0	0	0	0	0
gene400	BLNK	CM009148.1:33069343-33151681	0	0	0	0	0	0	0	0	0	0	0	0	0	0	0	0	11.6936	8.70309	16.9995	14.5727	7.71308	5.6245	8.38444	5.48759	3.35673	6.48448	3.64453	5.80339	4.77069	5.86441	4.15166	6.11025
gene401	ZNF518A	CM009148.1:33171834-33197258	1.93076	7.12606	5.14873	6.19973	2.08409	2.40113	3.2552	2.16698	4.56646	6.23608	4.46228	4.14042	4.43292	5.86183	4.65693	5.42549	0	0	0	0	0	0	0	0	0	0	0	0	0	0	0	0
gene402	LOC102148846	CM009148.1:33227891-33270083	0	0	0	0	0	0	0	0	0	0	0	0	0	0	0	0	0.28581	0.365903	0.728556	0.286498	0.909424	0.620162	0.518413	0.914956	1.76701	1.0555	1.55454	0.651618	0.933288	1.0194	0.577951	1.23741
gene403	CCNJ	CM009148.1:33253224-33273418	12.8949	12.3782	11.1473	10.5797	7.22711	7.97229	6.09973	5.32468	9.32339	8.89331	8.76902	7.72184	6.73689	8.19034	7.29239	6.26408	0	0	0	0	0	0	0	0	0	0	0	0	0	0	0	0
gene404	CC2D2B	CM009148.1:33279509-33384920	0	0.0297531	0	0.190862	0.118828	0.0562473	0.0278998	0.0296444	0.068077	0.0268586	0.0209386	0.0279571	0	0.0151023	0.0145114	0	0	0	0	0	0	0	0	0	0	0	0	0	0	0	0	0
gene405	LOC106782071	CM009148.1:33384956-33471611	0	0	0	0	0	0	0	0	0	0	0	0	0	0	0	0	0.394062	1.34615	0.362134	3.19619	0.645297	0.19923	0.265983	0.499175	1.0556	1.30849	0.398222	0.977985	0.337197	0.0780605	0.143849	0.244421
gene406	ENTPD1	CM009148.1:33436690-33539015	3.28176	3.67048	6.38316	5.39274	5.94919	6.44953	3.47026	2.62483	3.22575	3.41372	4.47147	4.25073	3.45726	4.42537	7.06791	4.52982	0	0	0	0	0	0	0	0	0	0	0	0	0	0	0	0
gene407	LOC111773640	CM009148.1:33479866-33492236	0	0	0	0	0	0	0	0	0	0	0	0	0	0	0	0	0	0.0165984	0.0328936	0.670911	0.102014	0	0	0.0388094	0.0159874	0.032054	0.0313798	0	0	0.0184596	0	0
gene408	LOC102148935	CM009148.1:33539187-33546029	0	0	0	0	0	0	0	0	0	0	0	0	0	0	0	0	0.865594	1.80427	0.0868048	0.0908357	0	0.028084	0	0	0	0	0	0	0	0	0	0
gene409	TCTN3	CM009148.1:33568241-33593369	0	0	0	0	0	0	0	0	0	0	0	0	0	0	0	0	6.48022	6.19813	6.50944	6.58371	5.7412	5.8564	3.42606	4.24245	4.55779	4.4213	4.57444	5.86621	5.09172	5.57465	5.59603	5.74893
gene410	LOC111773635	CM009148.1:33583442-33605007	0	0.0851993	0	0	0.0850676	0.0483939	0	0	0	0.0461288	0.0301989	0.0160069	0	0.0345897	0	0	0	0	0	0	0	0	0	0	0	0	0	0	0	0	0	0
gene411	LOC111769660	CM009148.1:33605125-33605808	0.297004	0	0	0	0	0	0	0	0	0	0	0	0	0	0	0	0	0	0	0	0	0	0	0	0	0	0	0	0	0	0	0
gene412	ALDH18A1	CM009148.1:33605139-33649037	0	0	0	0	0	0	0	0	0	0	0	0	0	0	0	0	26.0674	35.5292	30.0072	70.2451	41.6815	34.3084	33.6001	33.9763	27.411	33.0971	25.1856	24.555	33.4878	39.4346	27.7833	35.9527
gene413	LOC102149234	CM009148.1:33626736-33629486	0	0	0	0	0	0	0	0	0	0	0	0	0	0	0	0	35.4101	34.0393	27.9466	33.8875	32.5235	26.2408	24.0755	26.6042	26.6695	29.9002	25.1299	30.4434	27.8833	27.614	24.9702	26.0305
gene414	SORBS1	CM009148.1:33680703-33900216	0	0	0	0	0	0	0	0	0	0	0	0	0	0	0	0	6.05891	5.02209	8.31173	6.74594	20.7061	19.3119	8.43578	6.54243	11.1073	13.0168	11.5338	9.49658	10.2098	12.056	9.63012	10.3141
gene415	LOC106782046	CM009148.1:33801381-33807415	0.111609	0.0543692	0.0269833	0	0.217067	0.205999	0.0764561	0.162322	0.0745973	0.0489924	0.0492326	0.0511125	0.0281986	0.0275814	0.132517	0.0295544	0	0	0	0	0	0	0	0	0	0	0	0	0	0	0	0
gene416	PDLIM1	CM009148.1:33916357-33958847	0	0	0	0	0	0	0	0	0	0	0	0	0	0	0	0	94.0498	50.361	69.5891	159.091	179.201	135.177	89.6595	149.75	82.4908	90.3917	81.5651	124.236	91.7133	68.0807	90.3201	73.2863
gene417	LOC100061367	CM009148.1:33986986-34021292	0	0	0	0	0	0	0	0	0	0	0	0	0	0	0	0	1.30902	0.786507	0.312421	1.03614	1.31647	1.46691	0.639932	1.10236	1.82046	1.01052	1.0402	1.06119	0.88686	0.758788	1.37756	0.80345
gene418	LOC100061400	CM009148.1:34075204-34107648	0	0	0	0	0	0	0	0	0	0	0	0	0	0	0	0	0.0647407	0	0	0	0.0318843	0.180242	0	0.0622734	0.0600256	0.119843	0	0	0	0	0.327085	0.0381649
gene419	CYP2C92	CM009148.1:34162615-34204789	0	0	0	0	0	0	0	0	0	0	0	0	0	0	0	0	0.356759	0.228609	0	0.475747	8.81519	7.55706	2.30886	8.2383	11.5218	8.3964	9.87951	10.0989	9.9308	6.29927	4.1452	11.6694
gene420	LOC100146919	CM009148.1:34225427-34230439	0	0	0	0	0	0	0	0	0	0	0	0	0	0	0	0	0	0	0	0	0	0	0	0	0	0	0	0	0	0	0	0
gene421	LOC100630259	CM009148.1:34231153-34485445	0	0	0	0	0	0	0	0	0	0	0	0	0	0	0	0	0	0	0	0	0	0	0	0	0	0	0	0	0	0	0	0
gene422	LOC100061470	CM009148.1:34315187-34347114	0	0	0	0	0	0	0	0	0	0	0	0	0	0	0	0	0.105066	0.0505049	0.0501487	0.227576	0.0517557	0.0974258	0.0948012	0	0.194819	0.146018	0.238563	0.153281	0.0569342	0.168655	0	0.247608
gene423	LOC100061502	CM009148.1:34416028-34452918	0	0	0	0	0	0	0	0	0	0	0	0	0	0	0	0	0.139974	0.336608	0.367274	3.26149	0.24141	0.356532	0.850771	0.522587	0.324414	0.292235	0.413516	0.781352	0.227159	0.430697	0.247383	0.164806
gene424	LOC100061542	CM009148.1:34554448-34581941	0	0	0	0	0	0	0	0	0	0	0	0	0	0	0	0	1.0481	0.888869	2.11934	10.5662	4.82808	5.23414	3.56411	2.1946	2.37222	2.51146	2.63068	2.22081	1.40445	3.10083	3.14583	2.39841
gene425	LOC100071061	CM009148.1:34598159-34625977	0	0	0	0	0	0	0	0	0	0	0	0	0	0	0	0	0.187583	0.360573	0	0	0	0	0	0	0.115947	0.115768	0	0	0	0	0	0
gene426	LOC111773808	CM009148.1:34613854-34647243	0	0	0	0	0	0	0	0	0	0	0	0	0	0	0	0	0	0	0	0	0	0	0	0	0	0	0	0	0	0	0	0
gene427	LOC100071072	CM009148.1:34652912-34678450	0	0	0	0	0	0	0	0	0	0	0	0	0	0	0	0	0	0	0	0	0	0	0	0	0	0	0	0	0	0	0	0
gene428	LOC100071087	CM009148.1:34693901-34695772	0	0	0	0	0	0	0	0	0	0	0	0	0	0	0	0	0	0	0	0	0	0	0	0	0	0	0	0	0	0	0	0
gene429	CYP2C113	CM009148.1:34698523-34748015	0	0.0770049	0	1.37543	0	0	0.216373	0	0	0.0688935	0	0	0	0	0.149807	0	0	0	0	0	0	0	0	0	0	0	0	0	0	0	0	0
gene430	LOC100061609	CM009148.1:34789162-34820940	0.351463	0.195667	0.388815	0.120963	0	0.0927657	0.0916714	0	0.111473	0.0878731	0	0.0574483	0.253797	0	0.0476383	0.0662592	0	0	0	0	0	0	0	0	0	0	0	0	0	0	0	0
gene431	HELLS	CM009148.1:34842965-34881856	8.52859	8.80236	8.13608	5.8771	1.70334	1.183	1.17037	0.364331	1.02906	1.44809	1.52582	2.16162	2.48702	2.89802	2.43272	1.93606	0	0	0	0	0	0	0	0	0	0	0	0	0	0	0	0
gene432	TBC1D12	CM009148.1:34889196-34970200	6.41604	8.49839	9.68721	7.52082	11.2901	11.2267	5.89416	6.84097	10.7952	11.7905	10.2675	10.7573	10.4657	10.2635	8.67819	11.7987	0	0	0	0	0	0	0	0	0	0	0	0	0	0	0	0
gene433	NOC3L	CM009148.1:34995919-35032168	0	0	0	0	0	0	0	0	0	0	0	0	0	0	0	0	14.4704	10.2669	11.3105	10.664	7.35973	6.46882	7.2964	4.30049	8.91845	9.35496	10.0516	7.01824	8.656	8.25368	10.0442	8.17433
gene434	PLCE1	CM009148.1:35036650-35335165	1.15426	0.611452	1.47006	1.22479	0.633622	1.31401	2.20431	0.678467	1.64919	0.800727	3.11842	0.32827	1.24548	0.789758	1.66236	0.855277	0	0	0	0	0	0	0	0	0	0	0	0	0	0	0	0
gene435	LOC111773834	CM009148.1:35151538-35159181	0	0	0	0	0	0	0	0	0	0	0	0	0	0	0	0	0	0	0	0	0	0	0	0	0	0	0	0	0	0	0	0
gene436	SLC35G1	CM009148.1:35413408-35422169	0.104566	0.662106	0.607366	0.554804	1.16821	0.676061	3.48311	0.303432	0.791137	0.823275	0.644222	0.191706	0.739809	1.18715	0.396806	0.608361	0	0	0	0	0	0	0	0	0	0	0	0	0	0	0	0
gene437	LGI1	CM009148.1:35489056-35529202	0	0	0.0183795	0	0	0	0	0	0	0	0	0	0	0	0	0	0	0	0	0	0	0	0	0	0	0	0	0	0	0	0	0
gene438	FRA10AC1	CM009148.1:35567459-35602548	0	0	0	0	0	0	0	0	0	0	0	0	0	0	0	0	11.9195	14.3833	15.5858	17.0645	19.0585	18.3127	17.8594	19.5727	17.092	23.0507	19.7288	19.2806	22.2572	19.6678	19.0248	18.1095
gene439	PDE6C	CM009148.1:35604930-35654034	0	0	0.0162999	0.211049	0	0.03111	0.269309	0	0.0300255	0	0.0891474	0	0	0	0	0	0	0	0	0	0	0	0	0	0	0	0	0	0	0	0	0
gene440	RBP4	CM009148.1:35661607-35670556	0	0	0	0	0	0	0	0	0	0	0	0	0	0	0	0	6.07412	4.70688	1.91098	1019.14	41.079	21.8044	1250.8	18.4155	25.929	34.725	16.4501	38.1253	16.6883	6.65137	12.3577	5.13685
gene441	FFAR4	CM009148.1:35671736-35695432	0.0140309	0.1367	0.0814135	0.959382	1.68734	1.74376	10.7031	1.37128	0.716891	1.28517	0.932503	0.822484	0.614466	0.836791	0.3976	0.519663	0	0	0	0	0	0	0	0	0	0	0	0	0	0	0	0
gene442	LOC111774416	CM009148.1:35702869-35730716	0	0	0.0266373	0.0398191	0	0	0.100453	0	0	0	0.108936	0.0252224	0	0	0	0	0	0	0	0	0	0	0	0	0	0	0	0	0	0	0	0
gene443	LOC111773844	CM009148.1:35738213-35747236	0	0	0	0	0	0	0	0	0	0	0	0	0	0	0	0	7.0667	5.14403	2.03041	1152.26	46.7318	24.7764	1416.26	20.1303	29.7178	39.6659	18.6263	44.4461	19.1347	7.92688	13.9305	5.89704
gene444	LOC111773841	CM009148.1:35748416-35771691	0.0159832	0.155718	0.061838	0.654364	1.09563	1.2245	7.88939	0.738918	0.465206	0.612373	0.657782	0.502688	0.471157	0.550228	0.435125	0.494258	0	0	0	0	0	0	0	0	0	0	0	0	0	0	0	0
gene445	CEP55	CM009148.1:35791330-35822224	8.41745	3.06853	4.40512	5.71351	1.2666	1.18864	1.3763	0.71785	1.47037	1.07799	1.35903	1.91101	0.69779	2.18817	1.40349	1.54853	0	0	0	0	0	0	0	0	0	0	0	0	0	0	0	0
gene446	MYOF	CM009148.1:35830654-35983128	0	0	0	0	0	0	0	0	0	0	0	0	0	0	0	0	7.69409	3.62731	5.2043	33.7431	20.9845	17.5016	19.6987	7.71904	6.81178	5.74185	6.14762	6.22112	5.72408	5.3927	7.86541	7.29697
gene447	LOC100071214	CM009148.1:36084176-36084761	0	0	0	0	0	0	0	0	0	0	0	0	0	0	0	0	0	0.523924	0	4.86298	0	0	0	0	0	0	0	0	0	0	0	0
gene448	CYP26A1	CM009148.1:36158742-36164867	5.10128	2.51157	4.47699	5.05027	0.443711	1.91488	0.424187	0.610555	1.34123	0.0489449	0.552935	1.06602	0.406033	0.906338	0.270983	0.121595	0	0	0	0	0	0	0	0	0	0	0	0	0	0	0	0
gene449	LOC100071239	CM009148.1:36165354-36176907	0.0388217	0	0.0938238	0.0560466	0	0	0	0	0.12114	0	0	0	0.0196146	0	0	0	0	0	0	0	0	0	0	0	0	0	0	0	0	0	0	0
gene450	EXOC6	CM009148.1:36177006-36383345	5.80362	6.80505	6.60897	8.82265	8.15294	6.99787	6.45031	6.14687	6.73411	6.03202	6.5258	6.98362	5.62549	6.45712	5.38411	6.7028	0	0	0	0	0	0	0	0	0	0	0	0	0	0	0	0
gene451	HHEX	CM009148.1:36495515-36501379	8.2721	13.3671	8.88163	6.62461	8.65834	9.78041	6.32017	6.25743	13.5767	10.024	9.52705	12.5256	5.9654	8.09806	9.84944	5.56075	0	0	0	0	0	0	0	0	0	0	0	0	0	0	0	0
gene452	KIF11	CM009148.1:36518497-36566729	24.68	16.749	17.7354	12.3086	2.63501	2.13164	1.51039	0.347915	3.35637	2.73129	2.72602	3.61145	4.48865	6.53993	5.56491	3.96798	0	0	0	0	0	0	0	0	0	0	0	0	0	0	0	0
gene453	IDE	CM009148.1:36580366-36682483	0	0	0	0	0	0	0	0	0	0	0	0	0	0	0	0	10.7868	8.60779	9.20166	11.4902	8.66649	8.73343	11.3018	7.48944	9.63521	9.22804	8.26321	8.6221	8.41275	9.80398	8.44021	8.72111
gene454	MIR9053	CM009148.1:36688610-36688753	0	0	0	0	0	0	0	0	0	0	0	0	0	0	0	0	0	0	0	0	0	0	0	0	0	0	0	0	0	0	0	0
gene455	MIR9052-1	CM009148.1:36704794-36704909	0	0	0	0	0	0	0	0	0	0	0	0	0	0	0	0	0	0	0	0	0	0	0	0	0	0	0	0	0	0	0	0
gene456	2019-03-05	CM009148.1:36741099-36793016	17.9899	18.5495	17.7597	23.6551	21.3235	20.9352	20.9483	14.6681	19.4003	20.2652	19.6457	17.9946	15.6394	15.898	19.8328	16.3363	0	0	0	0	0	0	0	0	0	0	0	0	0	0	0	0
gene457	CPEB3	CM009148.1:36793044-37018607	0	0	0	0	0	0	0	0	0	0	0	0	0	0	0	0	1.13749	1.03559	1.24631	4.3229	2.25873	2.08689	2.39455	1.4038	1.82241	1.96013	2.17531	2.05732	1.70015	1.79719	2.13036	1.37959
gene458	BTAF1	CM009148.1:36993477-37086554	13.2966	7.15906	6.91562	8.02182	5.2938	5.34485	5.58768	4.32546	6.73939	7.44593	6.9204	5.89335	5.71619	7.45468	7.14669	6.16158	0	0	0	0	0	0	0	0	0	0	0	0	0	0	0	0
gene459	FGFBP3	CM009148.1:37096117-37098346	0	0	0	0	0	0	0	0	0	0	0	0	0	0	0	0	0	0.0568738	0.22598	0	0	0.109781	0	0	0	0.164373	0.0537236	0.057589	0	0.0633184	0.35869	0.209231
gene460	TNKS2	CM009148.1:37142522-37204125	18.9389	21.2311	20.876	25.2432	13.6283	15.7681	16.6195	9.45833	18.7605	16.8856	18.0462	14.762	14.4799	16.7749	18.5916	14.8823	0	0	0	0	0	0	0	0	0	0	0	0	0	0	0	0
gene461	LOC111773875	CM009148.1:37203984-37209026	0	0	0	0	0	0	0	0	0	0	0	0	0	0	0	0	1.47713	1.60719	1.03544	1.18479	0.387742	0.732704	0.893355	0.661822	0.913143	1.09062	0.446231	0.481226	0.857697	1.05358	1.0952	0.813983
gene462	PPP1R3C	CM009148.1:37319421-37324066	0	0	0	0	0	0	0	0	0	0	0	0	0	0	0	0	9.4169	8.47114	4.41575	28.5861	3.67987	3.68572	3.51105	1.83748	0.940765	0.602331	1.62301	0.670281	7.90903	0.825368	1.63986	9.46501
gene463	LOC111774425	CM009148.1:37401949-37402348	0	0	0	0	0	0	0	0	0	0	0	0	0	0	0	0	0	0	0	0	0	0	0	0	0	0	0	0	0	0	0	0
gene464	HECTD2	CM009148.1:37425307-37503357	10.8081	3.43205	3.52556	2.8309	2.49946	2.58479	1.98481	0.965783	2.72529	1.68752	3.26643	1.92905	1.73114	2.51563	3.40455	2.92057	0	0	0	0	0	0	0	0	0	0	0	0	0	0	0	0
gene465	LOC102147384	CM009148.1:37503522-37509630	0	0	0	0	0	0	0	0	0	0	0	0	0	0	0	0	0.479301	0.0511973	0.163287	0	0.148886	0.210605	0.136785	0.218006	0	0	0.137164	0.110945	0	0	0.0575908	0
gene466	PCGF5	CM009148.1:37616650-37733609	16.3028	18.2494	20.4575	14.0437	11.3187	12.8958	8.50624	6.88479	13.9327	12.5964	13.7818	10.0919	9.01507	13.1989	15.7739	10.3289	0	0	0	0	0	0	0	0	0	0	0	0	0	0	0	0
gene467	LOC111773883	CM009148.1:37681489-37687473	0	0	0	0	0	0	0	0	0	0	0	0	0	0	0	0	0	0	0	0	0	0	0	0	0	0	0	0	0	0	0	0
gene468	LOC100071470	CM009148.1:37742442-37743541	0	0	0	0	0	0	0	0	0	0	0	0	0	0	0	0	0	0.121324	0	0	0	0	0	0	0	0	0	0	0	0	0	0.149548
gene469	LOC111773886	CM009148.1:37909706-37911108	0	0	0	0	0	0	0	0	0	0	0	0	0	0	0	0	4.30372	2.05582	1.03318	0	0.527943	1.01184	0.497753	1.53619	0.249556	0	0.241838	0.267598	0.595552	0.862567	1.09028	0.320018
gene470	ANKRD1	CM009148.1:37919596-37928618	0	0	0	0	0	0	0	0	0	0	0	0	0	0	0	0	273.044	24.1637	8.94078	8.41094	11.7505	10.2363	3.50095	8.89481	1.88013	1.60158	3.84479	4.29588	3.493	2.36151	2.95276	4.14787
gene471	RPP30	CM009148.1:37930097-37956365	13.3916	16.6624	18.114	19.0281	18.6768	16.2052	11.4662	13.4954	13.953	13.2588	15.7537	15.9624	15.6559	15.0187	13.604	13.7349	0	0	0	0	0	0	0	0	0	0	0	0	0	0	0	0
gene472	HTR7	CM009148.1:37969904-38049836	0	0	0	0	0	0	0	0	0	0	0	0	0	0	0	0	0.641096	0.523705	1.10134	1.31086	1.07521	1.03792	0.634154	0.658311	0.713907	0.773555	0.554066	0.342542	0.311723	1.06283	1.13186	1.16925
gene473	LOC111770784	CM009148.1:38193701-38202538	0	0	0	0	0	0	0	0	0	0	0	0	0	0	0	0	0.152513	0	0	0	0	0	0	0	0	0	0	0	0	0	0	0
gene474	LOC100071513	CM009148.1:38575364-38576544	0	0.201592	0.301251	0	0.200842	0.191687	0.283097	0.39846	0.0918957	0.359486	0.453202	0.570249	0.628313	0.101902	0.195877	0.546331	0	0	0	0	0	0	0	0	0	0	0	0	0	0	0	0
gene475	MIR9052-2	CM009148.1:38774939-38775054	0	0	0	0	0	0	0	0	0	0	0	0	0	0	0	0	0	0	0	0	0	0	0	0	0	0	0	0	0	0	0	0
gene476	LOC111773887	CM009148.1:38777103-38805206	0	0	0	0	0	0	0	0	0	0	0	0	0	0	0	0	0	0	0	0	0	0	0.0129395	0	0	0	0	0	0	0	0	0
gene477	KIF20B	CM009148.1:38821702-38897967	8.9268	9.86788	11.5005	8.6172	1.72861	1.29239	1.01367	1.01158	1.69911	2.6824	2.00796	3.16142	2.86201	3.94749	2.59935	2.79622	0	0	0	0	0	0	0	0	0	0	0	0	0	0	0	0
gene478	PANK1	CM009148.1:38955831-39008647	0	0	0	0	0	0	0	0	0	0	0	0	0	0	0	0	16.0074	13.0342	21.3401	26.278	7.30629	7.3728	6.987	7.11938	10.3487	11.6824	8.31086	8.84517	9.6684	13.2117	7.77628	8.0379
gene479	MIR107B	CM009148.1:38999015-38999096	0	0	0	0	0	0	0	0	0	0	0	0	0	0	0	0	0	0	0	0	0	0	0	0	0	0	0	0	0	0	0	0
gene480	SLC16A12	CM009148.1:39053224-39136122	0	0	0	0	0	0	0	0	0	0	0	0	0	0	0	0	0.4644	0.846678	1.74855	11.3421	1.95154	2.55646	10.1556	3.13389	1.49547	2.76943	1.51156	2.79685	0.739667	0.601696	1.28335	0.94922
gene481	IFIT5	CM009148.1:39149436-39163649	2.15463	5.67323	8.46634	15.0014	18.9461	17.5472	16.4044	5.35531	7.33247	8.24966	6.20836	6.50735	4.89248	7.62101	7.94059	6.26906	0	0	0	0	0	0	0	0	0	0	0	0	0	0	0	0
gene482	LOC111773897	CM009148.1:39163064-39187143	0	0	0	0	0	0	0	0	0	0	0	0	0	0	0	0	0	0	0	0.0867615	0.0852651	0.0804813	0.392265	0	0	0	0	0.253597	0	0	0	0
gene483	LOC100058990	CM009148.1:39167689-39181144	0.117272	0.163212	0.68406	1.76981	2.99979	2.72572	1.90914	1.78919	0.85348	1.68252	1.00089	1.19124	0.684143	1.23461	0.722014	0.954175	0	0	0	0	0	0	0	0	0	0	0	0	0	0	0	0
gene484	LOC111774455	CM009148.1:39205868-39207263	0	0	0	0	0.0819002	0	0	0.0813479	0	0	0	0.0774184	0	0.0831448	0	0	0	0	0	0	0	0	0	0	0	0	0	0	0	0	0	0
gene485	LOC100059068	CM009148.1:39234027-39246899	1.22421	2.10083	4.25125	8.89129	8.78433	7.44198	8.1195	2.73817	2.97544	3.13887	2.74922	3.14724	1.81365	2.78699	3.44889	1.9156	0	0	0	0	0	0	0	0	0	0	0	0	0	0	0	0
gene486	LOC100630879	CM009148.1:39251533-39282425	2.8301	2.39441	5.94989	37.6558	62.0309	65.5008	31.291	43.9386	19.1535	32.8494	18.3352	39.9344	14.2824	23.6043	11.2563	19.6712	0	0	0	0	0	0	0	0	0	0	0	0	0	0	0	0
gene487	LOC111773909	CM009148.1:39280952-39286451	0	0	0	0	0	0	0	0	0	0	0	0	0	0	0	0	0.0522216	0.100412	0.0997023	0.313231	0.565943	0.14527	0.282708	0.0502661	0.048416	0.0967713	0.142292	0	0.169785	0.223541	0.105511	0.184603
gene488	LOC102147759	CM009148.1:39288299-39295954	0	0	0	0	0	0	0	0	0.041794	0.0616453	0.0413363	0.0215113	0	0	0	0	0	0	0	0	0	0	0	0	0	0	0	0	0	0	0	0
gene489	IFIT3	CM009148.1:39322191-39339010	0.501576	0.879508	2.34668	10.208	14.1355	15.5686	10.5772	11.6463	6.34036	6.5399	6.13748	9.19503	3.09315	6.58649	3.04574	5.20143	0	0	0	0	0	0	0	0	0	0	0	0	0	0	0	0
gene490	LOC100071611	CM009148.1:39344822-39351018	0.271264	0.0880875	0.262526	4.35927	2.98807	4.71842	1.03194	5.33891	7.80976	9.12587	6.72941	5.36568	4.15897	1.2502	2.18824	1.62695	0	0	0	0	0	0	0	0	0	0	0	0	0	0	0	0
gene491	LOC111774523	CM009148.1:39384278-39389413	0	0	0	0	0	0	0	0	0	0	0	0	0	0	0	0	0	0	0	0	0	0	0	0	0	0	0.0839457	0	0	0.148326	0	0
gene492	LIPA	CM009148.1:39401823-39440645	0	0	0	0	0	0	0	0	0	0	0	0	0	0	0	0	9.51908	7.80154	9.5276	25.4534	49.9565	42.081	36.1321	51.5524	81.3343	42.6459	41.0597	26.8575	20.7992	11.8313	19.1408	12.3977
gene493	CH25H	CM009148.1:39447917-39449880	0	0	0	0	0	0	0	0	0	0	0	0	0	0	0	0	2.07288	0.376988	0.106973	0.280099	0.386341	0.675504	0.40457	0.593062	0.519419	0.155676	0.50875	0.981165	0.182216	0.539578	0.792405	0.462184
gene494	LOC102147963	CM009148.1:39598497-39604689	0.0998355	0.0324217	0	0	0	0	0	0	0.118597	0	0	0	0	0	0	0	0	0	0	0	0	0	0	0	0	0	0	0	0	0	0	0
gene495	FAS	CM009148.1:39638242-39662484	6.10936	5.53809	6.53624	4.27143	4.54963	3.5791	7.19743	6.20699	5.50432	5.62626	5.06353	4.05839	5.09109	3.05869	4.04161	3.67157	0	0	0	0	0	0	0	0	0	0	0	0	0	0	0	0
gene496	LOC111773917	CM009148.1:39659521-39692348	0	0	0	0	0	0	0	0	0	0	0	0	0	0	0	0	0	0.011227	0	0	0.0229987	0	0.0209471	0.0112516	0.0216232	0.0108437	0.0106134	0	0	0	0.0117739	0
gene497	ACTA2	CM009148.1:39695532-39712114	0	0	0	0	0	0	0	0	0	0	0	0	0	0	0	0	642.481	404.719	520.908	380.417	756.854	653.18	224.115	317.984	205.145	205.627	210.734	312.393	212.499	197.661	267.556	237.85
gene498	STAMBPL1	CM009148.1:39697130-39770206	2.68264	2.29204	3.3229	3.39103	1.70062	2.95805	3.2069	2.64444	1.43302	2.30999	2.0545	2.26245	2.8922	2.07916	1.99681	1.43352	0	0	0	0	0	0	0	0	0	0	0	0	0	0	0	0
gene499	ANKRD22	CM009148.1:39803821-39832364	0	0	0	0	0	0	0	0	0	0	0	0	0	0	0	0	22.4264	11.1637	7.89817	15.7394	6.28628	3.42186	14.2284	5.19119	2.42853	4.69003	1.70741	2.79487	5.51571	2.6273	1.98548	2.99384
gene500	LIPM	CM009148.1:39831867-39871272	0	0	0	0.0270781	0	0	0.0256808	0.0272611	0	0.0246838	0	0.0257529	0	0	0	0	0	0	0	0	0	0	0	0	0	0	0	0	0	0	0	0
gene501	LIPN	CM009148.1:39882424-39911382	0	0	0.460102	0.119967	0	0.176428	0.0567065	0.120087	0	0	0	0.171729	0.062827	0.15424	0.0893143	0	0	0	0	0	0	0	0	0	0	0	0	0	0	0	0	0
gene502	LOC100062243	CM009148.1:39924348-39973756	1.19864	1.05572	2.10395	1.59629	1.82887	1.10859	0.676826	2.09563	0.203034	0.299182	0.301071	0.470658	1.4114	0.844464	0.456736	1.14647	0	0	0	0	0	0	0	0	0	0	0	0	0	0	0	0
gene503	LOC100071675	CM009148.1:40014360-40028200	0	0	0	0	0	0	0	0	0	0	0	0	0	0	0	0	0	0	0	0	0	0	0	0	0	0	0	0	0	0	0	0
gene504	LOC111774540	CM009148.1:40061777-40063030	0	0	0	0	0	0	0	0	0	0	0	0	0	0	0	0	0	0	0	0	0	0	0	0	0	0	0	0	0	0	0	0
gene505	LOC100062284	CM009148.1:40108578-40119241	0	0	0	0	0	0	0	0	0	0	0	0	0	0	0	0	0	0	0	0	0	0	0	0	0	0	0	0	0	0	0	0
gene506	LOC100071694	CM009148.1:40165092-40189504	0	0	0	0	0	0	0	0	0	0	0	0	0	0	0	0	0	0	0.0967929	0	0	0	0	0	0	0	0	0	0	0	0	0
gene507	LOC111770868	CM009148.1:40221582-40223469	0.321768	0	0	0	0	0	0	0	0	0	0	0	0	0	0	0	0	0	0	0	0	0	0	0	0	0	0	0	0	0	0	0
gene508	LOC100071699	CM009148.1:40230611-40248866	0	0	0	0	0	0	0	0	0	0	0	0	0	0	0	0	0	0	0	0	0	0	0	0	0	0	0	0	0	0	0	0
gene509	LOC100071706	CM009148.1:40275672-40315166	0	0	0	0	0	0	0	0	0	0	0	0	0	0	0	0	0	0	0	0	0	0	0	0	0	0	0	0	0	0	0	0
gene510	RNLS	CM009148.1:40316852-40565057	0	0	0	0	0	0	0	0	0	0	0	0	0	0	0	0	0.954665	0.693995	0.975474	1.60434	0.355507	0.63774	0.767522	0.947941	0.912006	0.669536	0.65584	0.477408	0.751748	0.596635	1.00683	0.814321
gene511	EQUCABV1R-PS901	CM009148.1:40589937-40590822	0	0	0	0	0	0	0	0	0	0	0	0	0	0	0	0	0	0	0	0	0	0	0	0	0	0	0	0	0	0	0	0
gene512	LOC106782068	CM009148.1:40600924-40611018	0	0.0612228	0	0	0	0	0.0573595	0	0	0.0548981	0.0552603	0	0	0.0620137	0.0595953	0.265883	0	0	0	0	0	0	0	0	0	0	0	0	0	0	0	0
gene513	LOC100062349	CM009148.1:40625795-40627138	0	0	0	0	0	0	0	0	0	0	0	0	0	0	0	0	0.0873022	0.104803	0.0417119	0.218671	0	0.101422	0.0197738	0	0.047221	0.161298	0.0791618	0.021306	0.0949425	0	0	0
gene514	LOC102148796	CM009148.1:40722520-40731149	0	0	0	0	0	0	0	0	0	0	0	0	0	0	0	0	0	0.0407767	0	0	0	0	0	0	0	0	0	0	0	0	0	0
gene515	LOC102148875	CM009148.1:40779488-40805586	0	0	0	0	0.037067	0.0704082	0.0696359	0.0369324	0.101888	0	0	0.0698707	0.07708	0.150681	0	0	0	0	0	0	0	0	0	0	0	0	0	0	0	0	0	0
gene516	LOC111773935	CM009148.1:40789290-40791060	0	0	0	0	0	0	0	0	0	0	0	0	0	0	0	0	0	0	0	0.273887	0	0	0	0	0	0	0	0	0	0	0	0
gene517	PTEN	CM009148.1:40850969-40941794	15.7373	17.0991	19.7115	19.0279	22.8681	26.5428	22.5556	12.2773	27.7041	26.7826	25.0454	23.3623	25.1744	27.5468	28.6339	21.1738	0	0	0	0	0	0	0	0	0	0	0	0	0	0	0	0
gene518	KLLN	CM009148.1:40942532-40948100	0	0	0	0	0	0	0	0	0	0	0	0	0	0	0	0	0.054512	0.122414	0.190618	0.126882	0.0537401	0.100871	0.130638	0.0700931	0.0168445	0.135078	0.0661208	0.0176089	0.0588795	0.213939	0.183454	0.128266
gene519	MIR9048	CM009148.1:40945769-40945898	0	0	0	0	0	0	0	0	0	0	0	0	0	0	0	0	0	0	0	0	0	0	0	0	0	0	0	0	0	0	0	0
gene520	ATAD1	CM009148.1:40981273-41033523	0	0	0	0	0	0	0	0	0	0	0	0	0	0	0	0	32.7113	41.9647	35.7952	47.0452	35.2731	35.3664	28.1741	38.3721	47.7972	46.9735	46.3719	44.0898	42.2137	47.2493	48.0757	44.9475
gene521	PAPSS2	CM009148.1:41040404-41118906	38.9179	27.2833	32.3961	59.5036	85.8787	89.3888	312.612	138.365	74.5756	102.267	59.2151	112.708	61.9346	46.6091	38.8755	36.4066	0	0	0	0	0	0	0	0	0	0	0	0	0	0	0	0
gene524	LOC111774599	CM009148.1:41118885-41119617	0	0	0	0	0	0	0	0	0	0	0	0	0	0	0	0	0	1.10221	0	0	0	0	0	0	0	0	0	0	0.656117	0	0	0
gene522	LOC111769763	CM009148.1:41049586-41049712	0	0	0	0	0	0	0	0	0	0	0	0	0	0	0	0	0	0	0	0	0	0	0	0	0	0	0	0	0	0	0	0
gene523	LOC106782048	CM009148.1:41082206-41083904	0.0669246	0.0651892	0.0648289	0	0.520036	0.371227	2.01535	0.90499	0.714329	0.292107	0.176455	0.429652	0.13535	0.330093	0.190334	0.778428	0	0	0	0	0	0	0	0	0	0	0	0	0	0	0	0
gene525	MINPP1	CM009148.1:41216182-41267059	12.134	14.3423	12.3043	10.2322	16.2473	16.9968	14.4402	10.3675	15.0598	12.4967	13.0205	11.8571	12.9235	16.2487	19.4675	13.2614	0	0	0	0	0	0	0	0	0	0	0	0	0	0	0	0
gene526	LOC111773948	CM009148.1:41267058-41274335	0	0	0	0	0	0	0	0	0	0	0	0	0	0	0	0	0	0	0.0430873	0	0	0	0	0	0	0	0	0.0438742	0.048892	0.0483143	0	0
gene527	SGMS1	CM009148.1:41379323-41657894	0	0	0	0	0	0	0	0	0	0	0	0	0	0	0	0	27.5468	19.522	22.421	43.0778	24.2126	20.3625	19.4201	12.038	18.7347	18.6862	17.5806	16.0489	15.265	18.775	19.3496	19.387
gene528	LOC111773953	CM009148.1:41462098-41491037	0	0	0	0	0	0	0	0	0	0	0	0	0	0	0	0	0	0	0	0	0	0	0	0	0	0	0	0	0	0	0	0
gene529	ASAH2	CM009148.1:41673747-41780122	0	0	0	0	0	0	0	0	0	0	0	0	0	0	0	0	0.0196389	0	0	0.0412911	0.387923	0.0545169	0.0531322	0.0378757	0.0546177	0.0128224	0	0.07614	0.0212155	0.0210203	0	0
gene530	A1CF	CM009148.1:41813428-41889961	0	0	0	3.81414	0	0.0248648	0.221499	0.0522544	0.0240132	0.047317	0.0475467	0	0	0	0	0	0	0	0	0	0	0	0	0	0	0	0	0	0	0	0	0
gene531	LOC111773955	CM009148.1:41976746-41988597	0	0	0	0	0	0	0	0	0	0	0	0	0	0	0	0	0	0	0	0	0	0	0	0	0	0	0	0	0	0	0	0
gene532	PRKG1	CM009148.1:41993825-43184232	0	0	0	0	0	0	0	0	0	0	0	0	0	0	0	0	3.65225	5.20719	6.24069	7.98415	4.33134	5.0469	2.6934	1.85545	4.63466	4.68029	5.73063	4.86835	4.5261	5.77312	9.4713	4.49645
gene533	CSTF2T	CM009148.1:42646623-42649248	10.4543	20.629	21.9372	23.4343	17.2559	21.0486	15.8348	16.9914	21.1041	22.8476	21.4931	16.0036	19.7673	20.8564	20.6645	18.1412	0	0	0	0	0	0	0	0	0	0	0	0	0	0	0	0
gene534	LOC111769047	CM009148.1:42852380-42858105	0	0	0	0	0	0	0	0	0	0	0	0	0	0	0	0	0.0176513	0.0169881	0.0504999	0.0176073	0.0174015	0	0	0.0170229	0.0327259	0.0656113	0	0.0342092	0.0571935	0.0566792	0.0712832	0.124597
gene535	LOC102149457	CM009148.1:43098729-43102960	0	0	0	0	0	0	0	0	0	0	0	0	0	0	0	0	0	0	0	0	0	0	0	0	0	0	0	0	0	0	0	0
gene536	DKK1	CM009148.1:43205005-43208327	0	0	0	0	0	0	0	0	0	0	0	0	0	0	0	0	0.767069	0.178131	0.244314	0.0853792	0.587426	1.18801	26.0893	0.655111	0.632227	1.57497	2.21638	1.77043	1.8534	1.78175	1.80918	1.20698
gene537	MBL2	CM009148.1:43586904-43591632	0.381084	0	0	0	0	0.177141	0	0	0.239311	0	0	0	0	0.132667	0.359034	0.200389	0	0	0	0	0	0	0	0	0	0	0	0	0	0	0	0
gene538	LOC111770892	CM009148.1:43624266-43627834	0	0	0	0	0	0	0	0	0	0	0	0	0	0	0	0	0	0	0	0	0	0	0	0	0	0	0	0	0	0	0	0
gene539	LOC106782067	CM009148.1:43829577-43838604	0	0	0	0	0.0381787	0	0.286899	0	0	0	0	0	0	0	0.0372836	0	0	0	0	0	0	0	0	0	0	0	0	0	0	0	0	0
gene540	LOC100071940	CM009148.1:43999272-44000929	0	0	0	0	0	0	0	0	0	0	0	0	0	0	0	0	0	0	0	0	0	0	0	0	0	0	0	0	0	0	0	0
gene541	PCDH15	CM009148.1:44472977-45371562	0	0.0158516	0.0629014	0.0365278	0	0	0.0445917	0	0	0	0.0143694	0	0	0	0	0	0	0	0	0	0	0	0	0	0	0	0	0	0	0	0	0
gene543	LOC111773961	CM009148.1:44544965-44623761	0	0	0	0	0	0	0	0	0	0	0	0	0	0	0	0	0	0	0	0	0	0	0	0	0	0	0	0	0	0.0346279	0	0
gene542	LOC111769805	CM009148.1:44478175-44478313	0	0	0	0	0	0	0	0	0	0	0	0	0	0	0	0	0	0	0	0	0	0	0	0	0	0	0	0	0	0	0	0
gene544	LOC100072003	CM009148.1:45668932-45673310	0	0	0	0	0	0	0	0	0	0	0	0	0	0	0	0	0	0	0	0	0	0	0	0	0	0	0	0	0	0	0	0
gene545	LOC111773962	CM009148.1:45858438-45869971	0	0	0	0	0	0	0	0	0	0	0	0	0	0	0	0	0	0	0	0	0	0	0	0	0	0	0	0	0	0	0	0
gene546	LOC100072051	CM009148.1:46504835-46505672	0	0	0	0	0	0	0	0	0	0	0	0	0	0	0	0	0	0	0	0	0	0	0	0	0	0	0	0	0	0	0	0
gene547	ZWINT	CM009148.1:46764307-46783553	12.4019	8.42509	7.459	7.15224	1.20996	0.606566	0.998276	0.648734	1.34081	1.30013	1.31178	1.96499	1.33046	2.80619	2.37238	1.23689	0	0	0	0	0	0	0	0	0	0	0	0	0	0	0	0
gene548	LOC106782059	CM009148.1:46783591-46819371	0	0	0	0	0	0	0	0	0	0	0	0	0	0	0	0	0.367923	0.713326	0.909634	0.786666	0.230749	0.588568	0.515342	0.245011	0.620166	0.434564	0.516904	0.618488	0.25327	0.357977	0.879729	0.433163
gene549	LOC106782069	CM009148.1:46862663-46877054	0	0	0	0	0	0	0	0	0	0	0	0	0	0	0	0	0.0400411	0.25047	0.439164	0.179763	0.177627	0.148205	0.467899	0.173748	0.35263	0.297613	0.291384	0.213459	0.0865142	0.257146	0.0606411	0.329785
gene550	LOC111770920	CM009148.1:47260834-47264710	0.205786	0.350818	0.39842	0.446644	0.799898	0.427757	0.375713	1.59255	0.412154	0.270068	1.04152	0.33011	0.624137	1.01583	0.585713	0.97986	0	0	0	0	0	0	0	0	0	0	0	0	0	0	0	0
gene551	LOC111770929	CM009148.1:48146374-48147518	0	0	0	0	0	0	0	0	0	0	0	0	0	0	0	0	0	0	0	0	0	0	0	0	0	0	0	0	0	0	0	0
gene552	LOC100629663	CM009148.1:48150012-48164877	0	0	0	0	0	0	0	0	0	0	0	0	0	0	0	0	0	0	0	0	0	0	0	0	0	0	0	0	0	0	0	0
gene553	LOC100629685	CM009148.1:48266436-48311259	0	0	0	0	0	0	0	0	0	0	0	0	0	0	0	0	0	0	0	0	0	0	0	0	0	0	0	0	0	0	0	0
gene554	IPMK	CM009148.1:48337337-48377043	7.41849	8.34839	7.77485	6.75792	4.38434	5.40135	5.07958	4.07149	8.24298	9.80752	6.97234	7.5301	5.53206	8.1186	5.21988	7.6818	0	0	0	0	0	0	0	0	0	0	0	0	0	0	0	0
gene555	CISD1	CM009148.1:48378210-48396032	0	0	0	0	0	0	0	0	0	0	0	0	0	0	0	0	63.1592	67.9166	82.9388	106.1	71.7382	75.7571	79.9618	91.0364	66.3363	80.1768	66.7765	89.8392	69.2652	56.7091	51.1186	54.6767
gene556	UBE2D1	CM009148.1:48443261-48473994	0	0	0	0	0	0	0	0	0	0	0	0	0	0	0	0	53.0343	10.3733	12.4727	11.6285	11.4258	13.0362	5.48548	6.29449	12.5903	11.8542	9.56141	8.01527	8.1846	10.1347	9.37293	7.85995
gene557	TFAM	CM009148.1:48496528-48513637	0	0	0	0	0	0	0	0	0	0	0	0	0	0	0	0	19.8931	17.9917	17.9873	16.5072	9.30096	9.81813	10.0855	6.20455	12.0921	13.3694	12.3915	8.95737	9.28983	12.0296	10.8216	9.73365
gene558	LOC111773973	CM009148.1:48569123-48592305	0	0	0	0	0	0	0	0	0	0	0	0	0	0	0	0	0	0	0.0257933	0.0809639	0.026652	0.0250317	0.0243251	0.0260632	0.0501333	0.0502137	0.0737637	0.0262279	0.0876937	0	0	0.127298
gene559	BICC1	CM009148.1:48603997-48867307	0	0	0	0	0	0	0	0	0	0	0	0	0	0	0	0	5.84103	4.29851	6.38483	9.19788	4.66922	6.51201	6.91389	2.29247	3.8815	3.58393	3.6294	4.14648	3.65694	4.45266	6.58644	3.0515
gene560	LOC111773977	CM009148.1:49141694-49161039	0	0	0.0754049	0	0	0	0	0	0	0	0	0	0	0	0	0	0	0	0	0	0	0	0	0	0	0	0	0	0	0	0	0
gene561	PHYHIPL	CM009148.1:49193710-49258857	0	0	0	0	0	0	0	0	0	0	0	0	0	0	0	0	11.1765	19.2665	14.6108	11.234	91.4583	106.706	44.5632	127.742	76.2009	68.2098	100.038	83.9567	83.3702	81.5167	56.83	54.2083
gene562	FAM13C	CM009148.1:49258842-49377385	1.40122	1.95176	2.31109	0.95149	6.26465	8.65782	3.27234	2.10326	6.30568	4.92893	5.54518	5.01604	4.21296	6.55717	7.70222	6.35164	0	0	0	0	0	0	0	0	0	0	0	0	0	0	0	0
gene563	LOC111769810	CM009148.1:49283316-49283423	0	0	0	0	0	0	0	0	0	0	0	0	0	0	0	0	0	0	0	0	0	0	0	0	0	0	0	0	0	0	0	0
gene564	LOC111770940	CM009148.1:49472668-49483627	0	0	0	0	0	0	0	0	0	0	0	0	0	0	0	0	0	0	0	0	0	0	0	0	0	0	0	0	0	0	0	0
gene565	MIR9058A	CM009148.1:49613126-49613247	0	0	0	0	0	0	0	0	0	0	0	0	0	0	0	0	0	0	0	0	0	0	0	0	0	0	0	0	0	0	0	0
gene566	SLC16A9	CM009148.1:49621755-49679273	37.6331	15.7574	7.90302	43.1822	27.628	32.6104	26.1938	30.5921	17.852	19.5081	17.1386	22.6698	28.6131	25.4104	16.0638	13.0807	0	0	0	0	0	0	0	0	0	0	0	0	0	0	0	0
gene567	MRLN	CM009148.1:49694488-49705423	0	0	0	0.48542	0	0	0	0.459069	0.250375	0	0	0.788039	0.57725	0.277488	0.266652	0	0	0	0	0	0	0	0	0	0	0	0	0	0	0	0	0
gene568	CCDC6	CM009148.1:49722416-49829726	18.4665	27.9467	24.2277	20.6721	30.3581	28.0862	34.0103	37.9297	35.5997	38.6409	32.7885	32.3196	36.698	27.1043	27.1531	22.1968	0	0	0	0	0	0	0	0	0	0	0	0	0	0	0	0
gene569	ANK3	CM009148.1:49914423-50250248	25.017	28.3435	21.8211	26.0121	14.1591	10.9442	11.0985	10.9722	9.41339	9.90339	8.87884	11.0238	11.4173	13.9922	11.0163	12.6545	0	0	0	0	0	0	0	0	0	0	0	0	0	0	0	0
gene570	LOC111769153	CM009148.1:49942705-49956566	0	0	0	0	0	0	0	0	0	0	0	0	0	0	0	0	0	0	0	0	0	0	0	0	0	0	0	0	0	0	0	0
gene571	LOC102150134	CM009148.1:50541570-50554633	0	0	0	0	0	0	0	0	0	0	0	0	0	0	0	0	0	0	0.0693395	0.145329	0	0	0.0656561	0	0.201926	0.0671454	0	0.212266	0.0788322	0	0	0
gene572	CDK1	CM009148.1:50583431-50606406	0	0	0	0	0	0	0	0	0	0	0	0	0	0	0	0	39.5659	23.9784	27.3382	21.5125	5.09983	2.43981	2.7357	1.12696	4.36666	4.47928	3.90718	7.09044	5.69227	8.1381	5.8153	4.47798
gene573	RHOBTB1	CM009148.1:50669065-50733099	7.46306	8.95627	11.8401	36.225	16.6596	17.0091	8.51348	7.87946	11.4629	8.90637	13.607	10.7872	11.0166	11.3526	14.7718	11.7517	0	0	0	0	0	0	0	0	0	0	0	0	0	0	0	0
gene574	LOC111773990	CM009148.1:50732437-50768338	0	0	0	0	0	0	0	0	0	0	0	0	0	0	0	0	0	0	0	0	0	0	0	0	0	0.025497	0	0	0	0	0	0
gene575	LOC111774661	CM009148.1:50772622-50788907	0	0	0	0	0	0.588678	0.857164	0	0	0.531449	0	0	0	0	0.294702	0	0	0	0	0	0	0	0	0	0	0	0	0	0	0	0	0
gene576	LOC111773991	CM009148.1:50804206-50813063	0	0	0	0	0	0	0	0	0	0	0	0	0	0	0	0	0	0	0	0	0	0	0	0	0	0	0	0	0	0	0	0
gene577	LOC111773994	CM009148.1:51092210-51098777	0	0.390346	0	0.377927	0	0	0	0	0	0	0	0	0.19648	0.0924886	0	0	0	0	0	0	0	0	0	0	0	0	0	0	0	0	0	0
gene578	LOC102150395	CM009148.1:51104837-51123402	0	0.629416	0.251135	0.877768	0	0	0.588988	1.11704	0.573199	0	0.225867	0.712906	0.654262	0.254221	0.488698	0	0	0	0	0	0	0	0	0	0	0	0	0	0	0	0	0
gene579	TMEM26	CM009148.1:51140322-51178975	4.18946	6.00935	5.98601	3.7644	4.3915	4.10172	2.01981	0.970818	6.05802	3.7419	4.70438	3.58085	5.85658	8.74486	5.66095	6.41109	0	0	0	0	0	0	0	0	0	0	0	0	0	0	0	0
gene580	CABCOCO1	CM009148.1:51348949-51470947	0	0	0	0	0	0	0	0	0	0	0	0	0	0	0	0	0.0996568	0.159778	0.443712	0.199013	0.523829	0.338413	0.299059	0.25607	0.277165	0.339114	0.452976	0.386917	0.359336	0.46219	0.335472	0.391089
gene581	LOC111770950	CM009148.1:51498943-51536050	0	0	0	0	0.0770117	0.146736	0.144715	0.0765184	0	0.138227	0	0.0727739	0.0802205	0	0.0751449	0	0	0	0	0	0	0	0	0	0	0	0	0	0	0	0	0
gene582	ARID5B	CM009148.1:51606973-51782499	0	0	0	0	0	0	0	0	0	0	0	0	0	0	0	0	29.6309	18.8866	13.5189	20.1665	20.278	20.1986	16.8655	17.1864	19.8216	24.9831	22.9371	20.3002	22.4027	17.0394	17.1765	21.0823
gene583	LOC111773999	CM009148.1:51850407-51857645	0.778462	0.446175	0.708159	0.778396	0.282132	0.183021	0.223137	0.0148181	0.313061	0.201384	0.121348	0.195645	0.354734	0.181183	0.203112	0.129415	0	0	0	0	0	0	0	0	0	0	0	0	0	0	0	0
gene584	RTKN2	CM009148.1:51858635-51936221	2.91963	2.14747	1.79645	2.03622	0.441149	0.367211	0.861967	0.0771721	0.591084	1.01578	0.445911	0.437347	0.563008	0.944126	0.885893	1.09543	0	0	0	0	0	0	0	0	0	0	0	0	0	0	0	0
gene585	LOC111774003	CM009148.1:51949759-51999516	0	0	0	0	0.0455567	0	1.1947	0	0	0	0	0	0	0	0	0	0	0	0	0	0	0	0	0	0	0	0	0	0	0	0	0
gene586	LOC111774004	CM009148.1:51993461-51998877	0	0	0	0	0.0232825	0	0	0	0	0	0	0	0	0	0	0	0	0	0	0	0	0	0	0	0	0	0	0	0	0	0	0
gene587	ZNF365	CM009148.1:51997003-52186125	0	0	0	0	0	0	0	0	0	0	0	0	0	0	0	0	0.311527	0.294044	0.321925	1.99503	1.12375	0.985285	3.21559	0.349375	0.551111	0.699119	0.708243	0.553931	0.757673	0.527931	0.708281	0.47562
gene588	ADO	CM009148.1:52376103-52380725	0	0	0	0	0	0	0	0	0	0	0	0	0	0	0	0	5.89715	9.56427	10.5119	11.2834	10.2983	10.3019	8.20139	6.85704	9.95083	9.47876	9.14048	8.0369	8.59157	9.95244	10.459	8.88842
gene589	EGR2	CM009148.1:52383098-52389727	30.0994	40.6049	5.80218	0.407684	0.550029	2.57712	1.82902	0.931225	2.8558	1.29524	2.46011	2.14265	4.00882	4.50913	3.47356	3.59414	0	0	0	0	0	0	0	0	0	0	0	0	0	0	0	0
gene590	LOC106782073	CM009148.1:52389851-52392738	0	0	0	0	0	0	0	0	0	0	0	0	0	0	0	0	0	0	0	0	0	0	0	0	0	0	0	0	0	0	0	0
gene591	LOC111770963	CM009148.1:52411550-52413852	0	0	0	0	0	0	0	0	0	0	0	0	0	0	0	0	0	0	0	0	0	0	0	0	0	0	0	0	0	0	0	0
gene592	LOC111770972	CM009148.1:52477080-52492540	0	0	0	0	0	0	0	0	0	0	0	0	0	0	0	0	0	0	0	0	0	0	0	0	0	0	0	0	0	0	0	0
gene593	NRBF2	CM009148.1:52643570-52669508	0	0	0	0	0	0	0	0	0	0	0	0	0	0	0	0	19.1348	17.7042	17.9325	21.8736	17.5525	18.8704	14.871	16.0907	16.5537	19.2774	16.4563	16.026	17.0791	14.0132	15.2007	15.2218
gene594	JMJD1C	CM009148.1:52677729-53023906	16.1886	20.4982	15.0195	27.9563	8.45462	9.77179	8.28589	6.77777	10.6378	13.1805	12.9884	13.3111	12.835	14.8341	15.2716	14.3171	0	0	0	0	0	0	0	0	0	0	0	0	0	0	0	0
gene595	TRNAR-ACG	CM009148.1:52813247-52813320	0	0	0	0	0	0	0	0	0	0	0	0	0	0	0	0	0	0	0	0	0	0	0	0	0	0	0	0	0	0	0	0
gene596	MIR1296	CM009148.1:52846587-52846679	0	0	0	0	0	0	0	0	0	0	0	0	0	0	0	0	0	0	0	0	0	0	0	0	0	0	0	0	0	0	0	0
gene597	REEP3	CM009148.1:53023395-53119761	0	0	0	0	0	0	0	0	0	0	0	0	0	0	0	0	31.5254	32.6681	27.7844	35.6997	24.9925	27.7948	20.9135	14.5577	35.0842	43.71	27.2438	24.8369	22.9255	32.4404	29.397	28.4207
gene598	LOC111774672	CM009148.1:53145735-53148482	0	0	0	0	0	0	0	0	0	0	0	0	0	0	0	0	0	0	0	0	0.0391149	0.0735516	0	0	0	0	0	0	0.0429638	0	0.0400896	0
gene599	LOC106782063	CM009148.1:53149008-53200499	0.0704256	0.0386671	0.0661308	0.0665512	0.0385955	0.195366	0	0	0	0.027112	0.0618731	0.0645964	0.142445	0.0261533	0.134827	0.0742852	0	0	0	0	0	0	0	0	0	0	0	0	0	0	0	0
gene600	LOC111774008	CM009148.1:53181939-53202075	0	0	0	0	0	0	0	0	0	0	0	0	0	0	0	0	0	0	0	0	0	0	0	0	0	0	0	0	0	0	0	0
gene601	LOC111774009	CM009148.1:53271140-53279342	0	0	0	0	0	0	0	0	0	0	0	0	0	0	0	0	0	0	0	0	0	0	0	0	0	0	0	0	0	0	0	0
gene602	LOC100629937	CM009148.1:53346987-53349616	0	0	0	0	0	0	0	0	0	0	0	0	0	0	0	0	0	0	0	0	0	0	0	0	0	0	0	0	0	0	0	0
gene603	LOC106782028	CM009148.1:53350124-53350469	0	0	0	0	0	0	0	0	0	0	0	0	0	0	0	0	0	0	0	0	0	0	0	0	0	0	0	0	0	0	0	0
gene604	LOC111774011	CM009148.1:53381765-53474914	0	0	0	0	0	0	0	0	0	0	0	0	0	0	0	0	0.329198	0	0.104926	0.110098	0.539972	0	0.0996802	0.105289	0.203514	0.101178	0.496979	0.322128	0.239203	0.117394	0.221935	0.388931
gene605	LOC111774015	CM009148.1:53593490-53710239	0	0	0	0	0	0	0	0	0	0	0	0	0	0	0	0	0	0	0	0	0	0	0	0	0	0	0	0.0451197	0	0	0.0937806	0.0546843
gene606	LOC111774017	CM009148.1:53710669-53728107	0	0	0	0	0	0	0	0	0	0	0	0	0	0	0	0	0	0.087702	0.100688	0	0	0.0979922	0.0956162	0.263169	0	0.194289	0.0954204	0	0.229488	0.112672	0	0.248815
gene607	LOC111774018	CM009148.1:53803907-53841470	0	0.0240227	0	0	0.0719598	0.22737	0.157693	0.538682	0.150255	0.108473	0.043569	0.0564249	0.112099	1.19518	0.0820297	0.0522651	0	0	0	0	0	0	0	0	0	0	0	0	0	0	0	0
gene608	LOC111770987	CM009148.1:53868490-53871065	0	0	0	0	0	0	0	0	0	0	0	0	0	0	0	0	0	0	0	0	0	0	0	0	0	0	0	0	0	0	0	0
gene609	LOC100072519	CM009148.1:53892825-54045349	0	0	0	0	0	0	0	0	0	0	0	0	0	0	0	0	0	0	0	0	0	0	0	0	0	0	0	0	0	0	0	0
gene610	LOC111769842	CM009148.1:55114262-55114369	0	0	0	0	0	0	0	0	0	0	0	0	0	0	0	0	0	0	0	0	0	0	0	0	0	0	0	0	0	0	0	0
gene611	CTNNA3	CM009148.1:55166715-56671260	0.0552678	0.131225	0.471412	0.115148	0.327643	0.229717	0.0841519	0.254032	0.0328476	0.0567446	0.103098	0.0675962	0.18871	0.111841	0.210353	0.277084	0	0	0	0	0	0	0	0	0	0	0	0	0	0	0	0
gene612	LOC111769320	CM009148.1:55744024-55774256	0	0	0	0	0	0	0	0	0	0	0	0	0	0	0	0	0	0	0	0	0	0	0	0	0	0	0	0	0	0	0	0
gene613	LRRTM3	CM009148.1:56013738-56183134	0	0	0	0	0	0	0	0	0	0	0	0	0	0	0	0	0	0	0.0202267	0	0	0.0588761	0	0	0	0	0.01929	0	0	0.022699	0	0.0249539
gene614	LOC111769315	CM009148.1:56635933-56641386	0.409422	0.664415	1.19336	0.794646	0.396847	1.1391	0	0.654654	0.36293	0.23588	0.714809	0.376381	1.51964	1.07307	0.902488	1.00708	0	0	0	0	0	0	0	0	0	0	0	0	0	0	0	0
gene615	TRNAS-UGA	CM009148.1:56671660-56671742	0	0	0	0	0	0	0	0	0	0	0	0	0	0	0	0	0	0	0	0	0	0	0	0	0	0	0	0	0	0	0	0
gene616	DNAJC12	CM009148.1:56696362-56729360	6.37376	3.47993	5.43269	5.79414	1.96808	1.43039	1.93739	3.16232	2.57319	1.67879	2.11574	2.30512	2.14937	2.28277	0.6399	1.42776	0	0	0	0	0	0	0	0	0	0	0	0	0	0	0	0
gene617	SIRT1	CM009148.1:56785996-56812489	0	0	0	0	0	0	0	0	0	0	0	0	0	0	0	0	14.8339	13.7097	11.2862	15.1905	12.6828	12.92	9.65684	9.31089	13.1005	13.6298	12.7521	12.7078	10.8599	13.8983	13.3697	11.6627
gene618	HERC4	CM009148.1:56815096-56955666	21.2491	21.2449	21.7823	23.967	17.9037	18.5105	16.0217	13.4352	19.9282	21.0514	21.8769	18.4692	18.0379	19.7506	19.3242	20.9091	0	0	0	0	0	0	0	0	0	0	0	0	0	0	0	0
gene619	LOC106782044	CM009148.1:56907269-56907876	0	0	0	0	0	0	0	0	0	0	0	0	0	0	0	0	0	0	0	0	0	0	0	0	0	0	0	0	0	0	0	0
gene620	MYPN	CM009148.1:56982868-57064778	0	0	0	0	0	0	0	0	0	0	0	0	0	0	0	0	0.023213	0	0.0221408	0.0231634	0.0191711	0.0269718	0.041548	0	0.0270377	0.0432399	0.0428737	0.00941276	0.0250853	0.0505865	0.0705065	0.0342993
gene621	ATOH7	CM009148.1:57069447-57073036	0.103925	0	0	0.133508	0	0.0959379	0.0316361	0.033566	0	0	0.030542	0.0952092	0	0	0.0657876	0	0	0	0	0	0	0	0	0	0	0	0	0	0	0	0	0
gene622	PBLD	CM009148.1:57105984-57124387	4.82191	5.66993	5.55068	14.2313	6.63512	5.29797	4.59987	5.06451	3.77783	2.23325	6.08354	6.07715	3.06375	4.18571	3.07589	4.60312	0	0	0	0	0	0	0	0	0	0	0	0	0	0	0	0
gene623	RUFY2	CM009148.1:57114852-57209832	7.01509	10.0082	9.61129	14.2248	12.289	13.7373	10.1095	6.95328	14.1564	13.7035	15.4195	11.5323	11.3496	15.919	12.8309	13.3094	0	0	0	0	0	0	0	0	0	0	0	0	0	0	0	0
gene624	HNRNPH3	CM009148.1:57153099-57165197	0	0	0	0	0	0	0	0	0	0	0	0	0	0	0	0	90.258	82.8844	98.0934	100.102	88.9048	89.1054	53.3564	67.9177	86.9157	86.6033	87.5682	88.6268	78.7073	85.3937	85.3861	80.4383
gene625	DNA2	CM009148.1:57213575-57260293	1.92631	2.09925	1.91214	2.60853	0.45738	0.268593	0.520111	0.0727566	0.758534	0.2416	0.583753	0.553673	0.746761	0.914862	0.957477	0.715864	0	0	0	0	0	0	0	0	0	0	0	0	0	0	0	0
gene626	LOC102147964	CM009148.1:57273269-57292620	0	0	0	0	0	0	0	0	0	0	0	0	0	0	0	0	0	0	0	0	0	0	0	0	0	0	0	0	0	0	0	0
gene627	SLC25A16	CM009148.1:57277456-57316865	16.7429	11.1687	10.9734	11.4087	8.7388	10.891	8.58527	5.92994	11.3118	11.6713	9.84669	8.27567	6.41949	10.021	10.9606	7.59597	0	0	0	0	0	0	0	0	0	0	0	0	0	0	0	0
gene628	TET1	CM009148.1:57331559-57461405	0	0	0	0	0	0	0	0	0	0	0	0	0	0	0	0	2.15101	1.51347	1.8513	1.19886	0.650549	0.604089	0.409905	0.275472	0.980515	0.820215	0.904533	0.611856	0.951331	1.26018	0.980561	0.942064
gene629	LOC106782029	CM009148.1:57332056-57332503	0	0	0	0	0	0	0	0	0	0	0	0	0	0	0	0	0	0	0	0	0	0	0	0	0	0	0	0	0	0	0	0
gene630	LOC111769761	CM009148.1:57426688-57426818	0	0	0	0	0	0	0	0	0	0	0	0	0	0	0	0	0	0	0	0	0	0	0	0	0	0	0	0	0	0	0	0
gene631	CCAR1	CM009148.1:57479256-57531343	0	0	0	0	0	0	0	0	0	0	0	0	0	0	0	0	40.7044	40.6405	39.4197	36.8069	24.7701	25.2444	20.9605	26.0241	32.4878	35.9699	30.4918	37.0278	32.2047	33.0354	29.2646	31.8497
gene632	LOC111769760	CM009148.1:57505964-57506029	0	0	0	0	0	0	0	0	0	0	0	0	0	0	0	0	0	0	0	0	0	0	0	0	0	0	0	0	0	0	0	0
gene633	LOC111769663	CM009148.1:57512967-57513068	0	0	0	0	0	0	0	0	0	0	0	0	0	0	0	0	0	0	0	0	0	0	0	0	0	0	0	0	0	0	0	0
gene634	STOX1	CM009148.1:57556715-57610250	0	0	0	0	0	0	0	0	0	0	0	0	0	0	0	0	2.43351	2.07096	2.17962	1.74684	0.634407	0.744411	5.21775	0.523582	0.876284	0.653959	0.640273	0.760271	0.869056	1.01171	0.751283	0.496892
gene635	LOC111774095	CM009148.1:57593480-57614611	0.052463	0.0511048	0	0	0	0.0484753	0	0	0.0467077	0.0458984	0.0461977	0.0480931	0	0	0.0996458	0	0	0	0	0	0	0	0	0	0	0	0	0	0	0	0	0
gene636	DDX50	CM009148.1:57614740-57645982	0	0	0	0	0	0	0	0	0	0	0	0	0	0	0	0	30.3313	26.2469	30.1599	31.7342	24.8859	25.0974	18.4913	28.4794	26.0823	25.0901	24.3005	33.4351	26.2531	24.0438	26.5203	25.8991
gene637	DDX21	CM009148.1:57652735-57673411	0	0	0	0	0	0	0	0	0	0	0	0	0	0	0	0	57.0311	16.6365	17.4761	17.6303	8.4572	10.056	11.9441	7.56889	15.482	15.9887	16.4119	11.8845	13.1021	15.3302	14.1653	12.9777
gene638	LOC102149671	CM009148.1:57679123-57688283	0	0	0	0	0	0	0	0	0	0	0	0	0	0	0	0	0	0	0	0	0	0	0	0	0	0	0	0	0	0	0	0
gene639	LOC102149720	CM009148.1:57688782-57689148	0	0	0	0	0	0	0	0	0	0	0	0	0	0	0	0	0	0	0	0	0	0	0	0	0	0	0	0	0	0	0	0
gene640	KIF1BP	CM009148.1:57690142-57728852	0	0	0	0	0	0	0	0	0	0	0	0	0	0	0	0	10.9161	16.7477	15.9711	20.157	17.2023	15.5475	11.6755	13.7855	13.7431	15.243	15.3612	14.4024	14.9461	13.5008	13.3425	13.4073
gene641	LOC102147627	CM009148.1:57693997-57697487	0	0	0	0	0	0	0	0	0	0	0	0	0	0	0	0	0	0	0	0	0	0	0	0	0	0	0.0270602	0	0	0	0.0300542	0.0350334
gene642	SRGN	CM009148.1:57784721-57799855	0	0	0	0	0	0	0	0	0	0	0	0	0	0	0	0	6.7385	6.74334	4.62631	60.1254	31.5796	40.5068	24.8724	25.519	30.0099	13.9315	30.54	34.0297	20.1764	24.5737	23.6999	24.6517
gene643	VPS26A	CM009148.1:57823926-57855057	0	0	0	0	0	0	0	0	0	0	0	0	0	0	0	0	31.3998	29.8927	28.9865	28.4985	24.2429	27.2586	21.2748	20.2363	33.9616	34.6363	30.3567	26.0519	27.1479	29.4547	24.9348	23.0838
gene644	LOC102147667	CM009148.1:57851003-57851552	0	0	0	0	0	0	0	0	0	0	0	0	0	0	0	0	0.44853	6.83332	3.88616	3.20182	5.25725	7.24064	3.36939	3.39187	7.903	8.07708	9.58553	3.16282	5.03538	4.78699	4.0731	6.42654
gene645	SUPV3L1	CM009148.1:57860068-57886741	0	0	0	0	0	0	0	0	0	0	0	0	0	0	0	0	15.3434	13.9988	14.8671	14.4843	9.15241	10.7527	8.02559	11.9505	10.0116	11.5188	11.0914	12.0046	10.8705	9.55904	10.5412	13.1149
gene646	HKDC1	CM009148.1:57898622-57948057	0	0	0	0	0	0	0	0	0	0	0	0	0	0	0	0	0.043174	0.166199	0.0549001	0.325423	0.0378327	0.0177547	0.0689858	0.0801829	0.053364	0	0	0	0	0.0410765	0.0193733	0
gene647	LOC102148516	CM009148.1:57939141-57949576	0.447091	0	0	0	0	0	0	0	0	0	0	0	0	0	0	0	0	0	0	0	0	0	0	0	0	0	0	0	0	0	0	0
gene648	HK1	CM009148.1:57964659-58055605	0	0	0	0	0	0	0	0	0	0	0	0	0	0	0	0	69.1957	54.6248	66.233	93.4064	49.7361	47.3002	37.1042	46.4592	46.5989	49.5302	45.8352	49.9544	49.6267	55.7062	48.7129	47.7938
gene649	LOC111774110	CM009148.1:58024262-58035902	0	0	0	0	0	0	0	0	0	0	0	0	0	0	0	0	0	0	0	0	0	0	0	0	0	0	0	0	0	0	0	0
gene650	TACR2	CM009148.1:58056148-58070500	0	0	0	0	0	0	0	0	0	0	0	0	0	0	0	0	0	0	0	0	0	0	0	0	0	0	0	0	0	0	0	0
gene651	TSPAN15	CM009148.1:58097194-58150320	0	0	0	0	0	0	0	0	0	0	0	0	0	0	0	0	3.51652	3.58162	3.75078	8.43037	6.78811	5.96683	6.16835	5.15574	5.2819	4.24877	5.39097	6.94077	5.67807	6.2017	7.67569	5.02031
gene652	LOC111771005	CM009148.1:58171354-58192858	0	0	0	0	0	0	0	0	0	0	0	0	0	0	0	0	0	0	0	0	0	0	0	0	0	0	0	0	0	0	0	0
gene653	LOC100630465	CM009148.1:58175705-58176575	0	0	0	0	0	0	0	0	0	0	0	0	0	0	0	0	0	0	0	0	0	0	0	0	0	0	0	0	0	0	0	0
gene654	NEUROG3	CM009148.1:58199455-58200988	0	0	0	0	0	0	0	0	0	0	0	0	0	0	0	0	0	0	0	0	0	0	0	0	0	0	0	0	0	0	0	0
gene655	FAM241B	CM009148.1:58241205-58244796	0	0	0	0	0	0	0	0	0	0	0	0	0	0	0	0	2.46148	8.91179	5.56352	8.19596	7.81771	7.08229	5.79471	9.66075	6.95154	7.22012	7.70151	9.85569	6.95254	6.70306	4.75225	7.00661
gene656	LOC111771029	CM009148.1:58291429-58296510	0	0	0	0	0	0	0	0	0	0	0	0	0	0	0	0	0	0	0	0	0	0	0	0	0	0	0	0	0.0667932	0	0	0
gene657	LOC111774112	CM009148.1:58355893-58361496	0	0	0	0	0	0	0	0	0	0	0	0	0	0	0	0	0	0	0	0	0	0.0387815	0.0377158	0	0	0.0388116	0.0380307	0	0	0	0	0
gene658	COL13A1	CM009148.1:58391031-58545005	0	0	0	0	0	0	0	0	0	0	0	0	0	0	0	0	3.13625	3.70249	5.28927	2.86941	4.21612	5.98419	3.79458	3.24011	3.88328	3.8516	7.55611	4.87481	5.5204	6.98148	8.58614	11.176
gene659	LOC100063355	CM009148.1:58607887-58658660	0	0	0	0	0	0	0	0	0	0	0	0	0	0	0	0	12.3556	15.121	18.7478	15.1961	8.12647	6.98234	2.53075	5.12562	5.24833	5.12894	6.5732	6.74827	9.06648	8.95334	10.4424	8.32817
gene660	AIFM2	CM009148.1:58658114-58673981	7.04774	7.62602	10.6689	9.42297	15.9453	18.9997	9.12963	21.2744	21.2608	11.5004	25.5442	22.6468	13.9775	11.1367	12.1149	11.4586	0	0	0	0	0	0	0	0	0	0	0	0	0	0	0	0
gene661	TYSND1	CM009148.1:58682129-58690105	6.46007	15.8594	14.0448	9.54949	16.8701	16.5453	12.9765	22.9533	16.8556	20.7306	21.5873	21.9433	19.7647	15.6539	19.4573	16.0922	0	0	0	0	0	0	0	0	0	0	0	0	0	0	0	0
gene663	SAR1A	CM009148.1:58692359-58706925	101.135	99.6946	113.092	88.518	101.662	99.1007	73.9391	116.5	120.349	113.289	127.254	108.405	108.17	110.528	96.6409	92.4432	0	0	0	0	0	0	0	0	0	0	0	0	0	0	0	0
gene662	LOC106782049	CM009148.1:58690101-58694535	0	0	0	0	0	0	0	0	0	0	0	0	0	0	0	0	0.3367	0.642404	0	0.342136	2.6396	2.54336	2.19507	2.5573	0.937147	1.22046	2.41357	2.02118	1.49966	0.719466	3.06874	0.401369
gene664	LOC111774142	CM009148.1:58695534-58701994	0	0	0	0	0	0	0	0	0	0	0	0	0	0	0	0	0.276382	0.565251	0.609509	0.534144	0.902566	1.16663	0.776109	0.716348	0.640522	0.658158	1.19434	0.970818	0.988779	0.776545	0.645268	0.833193
gene665	PPA1	CM009148.1:58746592-58777970	61.2787	34.1046	41.0913	24.3907	37.1047	52.0504	142.301	90.9937	38.0476	47.3794	42.5004	51.1475	39.5403	30.492	30.4539	30.2181	0	0	0	0	0	0	0	0	0	0	0	0	0	0	0	0
gene666	NPFFR1	CM009148.1:58793966-58804109	0	0	0	0	0	0	0.176976	0	0	0	0	0.0355159	0	0	0	0	0	0	0	0	0	0	0	0	0	0	0	0	0	0	0	0
gene667	LRRC20	CM009148.1:58841383-58921025	0.0771145	0.282949	0.262797	0.371371	0.251501	0.461991	0.236225	0.114013	0.167636	0.103258	0.0829923	0.184318	0.332595	0.162703	0.29036	0.174335	0	0	0	0	0	0	0	0	0	0	0	0	0	0	0	0
gene668	EIF4EBP2	CM009148.1:58950353-58976093	0	0	0	0	0	0	0	0	0	0	0	0	0	0	0	0	53.4848	61.5274	57.5424	75.4632	77.5486	85.9511	71.7173	52.7797	97.6924	102.036	86.8773	81.042	80.1932	66.2418	85.9954	79.3483
gene669	NODAL	CM009148.1:58979220-58988968	0	0	0	0	0	0	0	0	0	0	0	0	0	0	0	0	0	0	0	0	0	0	0	0	0	0	0	0	0	0	0	0
gene670	PALD1	CM009148.1:58996567-59092825	0	0	0	0	0	0	0	0	0	0	0	0	0	0	0	0	6.24243	10.3818	10.333	5.3478	20.4446	21.5197	9.27217	23.8525	18.1165	22.783	21.7673	22.1341	28.1715	27.6905	21.2169	25.8806
gene671	PRF1	CM009148.1:59116220-59120880	0	0	0	0	0.140079	0.0443793	0.52635	0.604397	0.128323	0.0420562	0.169214	0.176142	0.0971402	0.23721	0.27354	0.152535	0	0	0	0	0	0	0	0	0	0	0	0	0	0	0	0
gene672	ADAMTS14	CM009148.1:59156866-59240058	0	0	0	0	0	0	0	0	0	0	0	0	0	0	0	0	1.96651	0.588277	1.96089	1.99167	1.92421	3.92405	2.21294	3.67649	3.78469	2.43039	7.94358	5.75891	3.2646	3.9375	5.39324	3.24881
gene673	TBATA	CM009148.1:59264489-59278434	0	0	0	0	0	0	0	0	0	0	0	0	0	0	0.0765949	0	0	0	0	0	0	0	0	0	0	0	0	0	0	0	0	0
gene674	SGPL1	CM009148.1:59315544-59366570	0	0	0	0	0	0	0	0	0	0	0	0	0	0	0	0	48.1437	32.5204	37.7636	72.1014	20.508	24.0532	22.2421	20.0337	26.9729	32.622	25.2575	28.1247	25.2365	28.1817	26.0272	26.7929
gene675	PCBD1	CM009148.1:59368865-59373354	58.7951	53.4599	77.0308	155.346	56.6189	48.0679	44.4898	66.958	46.3033	50.7958	45.6735	55.6149	44.2678	42.3301	41.1537	40.2018	0	0	0	0	0	0	0	0	0	0	0	0	0	0	0	0
gene676	LOC111774186	CM009148.1:59433665-59475507	0	0	0	0	0	0	0	0	0	0	0	0	0	0	0	0	0.207971	0	0	0	0.0682768	0	0.0626743	0	0	0	0	0.0675445	0.0752566	0	0	0
gene677	LOC100630411	CM009148.1:59506005-59659067	0	0	0	0	0	0	0	0	0	0	0	0	0	0	0	0	0	0	0	0	0	0	0	0	0	0	0	0	0	0	0	0
gene678	UNC5B	CM009148.1:59672467-59757993	0	0	0	0	0	0	0	0	0	0	0	0	0	0	0	0	30.0089	20.2832	35.7092	18.7056	8.2915	8.10562	5.99834	4.94666	10.9668	9.68788	9.93794	8.11574	9.82207	13.8588	9.60968	11.6395
gene679	SLC29A3	CM009148.1:59768007-59809949	0	0	0	0	0	0	0	0	0	0	0	0	0	0	0	0	3.84246	12.5492	7.14705	8.96242	16.262	17.4032	13.5157	16.9265	26.1627	22.2566	30.4116	32.4348	22.4219	33.5564	26.8854	30.8286
gene680	LOC111774188	CM009148.1:59788726-59791206	0.0990088	0.964238	0	0.57497	0.288227	0.824988	0.81252	1.43	0.879268	1.03233	1.30117	2.68164	1.80301	1.85256	2.34273	0.731813	0	0	0	0	0	0	0	0	0	0	0	0	0	0	0	0
gene681	CDH23	CM009148.1:59840558-60236513	0	0	0	0	0	0	0	0	0	0	0	0	0	0	0	0	0.0405854	0.0579661	0.0432908	8.91417	1.20337	0.444249	5.1499	0.482435	0.213757	0.33756	0.16569	0.296156	0.263064	0.233086	0.136884	0.349155
gene682	C1H10orf105	CM009148.1:60135312-60142960	0.0433749	0.126831	0.188791	0.522183	1.79395	3.12311	0.852379	1.49471	1.62487	1.04873	3.25644	2.31494	1.29372	1.4698	4.06173	1.42542	0	0	0	0	0	0	0	0	0	0	0	0	0	0	0	0
gene684	PSAP	CM009148.1:60236194-60266332	712.524	895.617	667.851	714.379	1088.73	981.581	548.4	996.232	1013.31	1060.37	906.028	1050.19	970.711	859.228	830.19	917.157	0	0	0	0	0	0	0	0	0	0	0	0	0	0	0	0
gene683	VSIR	CM009148.1:60167129-60195629	2.56124	3.3736	3.78982	5.35489	15.0648	10.9516	7.06353	11.4492	7.16178	5.74269	7.40832	8.94069	6.8853	6.88087	8.21957	7.00369	0	0	0	0	0	0	0	0	0	0	0	0	0	0	0	0
gene685	LOC111774197	CM009148.1:60266078-60274801	0	0	0	0	0	0	0	0	0	0	0	0	0	0	0	0	0	0	0.151811	0	0	0	0	0	0	0	0	0	0	0	0.160465	0
gene686	LOC111774198	CM009148.1:60303925-60309458	0	0	0	0	0	0	0	0	0	0	0	0	0	0	0	0	0.019458	0.0187259	0.0927864	0.0582354	0.038364	0	0.0174893	0.0187634	0.0180379	0.018079	0.0531008	0.056577	0.063059	0.0416535	0.0392911	0.0686808
gene687	CHST3	CM009148.1:60336283-60374234	0	0	0	0	0	0	0	0	0	0	0	0	0	0	0	0	3.8647	5.8459	6.10715	3.01553	9.87807	10.5769	4.62652	4.71166	11.5925	7.35038	9.50478	6.71582	5.641	11.7156	14.7262	11.5189
gene688	SPOCK2	CM009148.1:60416093-60442742	0.634565	0.888519	1.28438	0.597753	2.6233	2.21362	5.32403	1.80882	3.18797	2.89058	3.20096	3.06841	4.52658	1.76478	4.37004	3.36199	0	0	0	0	0	0	0	0	0	0	0	0	0	0	0	0
gene689	ASCC1	CM009148.1:60444386-60563673	14.3015	18.3946	18.583	16.097	9.16887	9.31721	10.4799	7.2192	10.4202	9.53844	11.5835	9.29086	8.39346	9.88517	8.98339	8.7586	0	0	0	0	0	0	0	0	0	0	0	0	0	0	0	0
gene690	ANAPC16	CM009148.1:60563368-60574684	0	0	0	0	0	0	0	0	0	0	0	0	0	0	0	0	53.1593	61.5668	64.143	67.1818	49.8854	54.451	46.0558	55.3274	42.0134	46.6512	51.5649	50.514	49.4916	46.9128	42.9613	41.7887
gene691	DDIT4	CM009148.1:60601407-60603530	0	0	0	0	0	0	0	0	0	0	0	0	0	0	0	0	12.4286	67.5201	57.2521	78.1166	121.532	81.1543	106.655	68.5716	52.1238	49.0548	60.9103	67.2264	62.4673	67.1874	87.2575	55.7275
gene692	LOC111774215	CM009148.1:60629410-60633547	0.560047	0.763539	2.7178	3.03831	0.108649	0.830101	4.69673	2.04659	0.198818	0.29142	0.392043	1.23461	0.793396	0.22046	0.741614	0.354614	0	0	0	0	0	0	0	0	0	0	0	0	0	0	0	0
gene693	DNAJB12	CM009148.1:60643745-60661865	18.8564	23.6512	19.6106	20.801	26.9801	24.9963	22.8108	29.0859	27.8593	26.6011	24.5467	22.9735	22.2194	24.0645	23.637	23.9893	0	0	0	0	0	0	0	0	0	0	0	0	0	0	0	0
gene694	MICU1	CM009148.1:60667861-60942090	11.0034	10.3607	12.1786	9.19698	6.79232	8.25826	8.91245	4.22097	7.66284	8.79352	8.18073	7.17586	6.7829	9.16896	9.47431	7.77749	0	0	0	0	0	0	0	0	0	0	0	0	0	0	0	0
gene695	LOC111769783	CM009148.1:60898124-60898231	0	0	0	0	0	0	0	0	0	0	0	0	0	0	0	0	0	0	0	0	0	0	0	0	0	0	0	0	0	0	0	0
gene696	MCU	CM009148.1:60999006-61186290	0	0	0	0	0	0	0	0	0	0	0	0	0	0	0	0	18.7841	20.0336	19.3938	24.3674	11.5876	10.8248	7.52176	8.87586	11.2771	12.7887	10.6224	10.6152	11.9076	10.2437	11.8023	10.0878
gene697	OIT3	CM009148.1:61186368-61211776	0	0	0	0	0	0	0	0	0	0	0	0	0	0	0	0	0.0880068	0.0499196	0.0335654	0.0702274	0	0	0	0.0166741	0.0652647	0.0327071	0	0	0.0760393	0	0.0177618	0
gene698	PLA2G12B	CM009148.1:61211882-61241737	0	0.11978	0	62.3952	0	0	0.112174	0	0.145354	0	0.0721784	0	0	0.121451	0.0388282	0	0	0	0	0	0	0	0	0	0	0	0	0	0	0	0	0
gene699	MIR9049	CM009148.1:61243604-61243729	0	0	0	0	0	0	0	0	0	0	0	0	0	0	0	0	0	0	0	0	0	0	0	0	0	0	0	0	0	0	0	0
gene700	P4HA1	CM009148.1:61274465-61354334	41.7874	33.6125	43.246	61.7518	35.8287	28.5953	26.2844	18.5561	20.4329	16.9644	19.1175	17.4711	17.027	22.6111	23.4492	17.8128	0	0	0	0	0	0	0	0	0	0	0	0	0	0	0	0
gene701	LOC111772772	CM009148.1:61287968-61290764	0.844946	1.37188	1.99903	1.67488	0.22811	0.260147	0.299993	0.272575	0.292558	0.328775	0.289354	0.473248	0.142361	0.509905	0.445454	0.546475	0	0	0	0	0	0	0	0	0	0	0	0	0	0	0	0
gene702	NUDT13	CM009148.1:61353397-61388931	0	0	0	0	0	0	0	0	0	0	0	0	0	0	0	0	0.681428	1.6332	2.6053	2.44912	1.9985	1.15131	3.074	1.37564	1.26485	1.82325	1.00002	1.65786	1.12496	2.09275	1.23324	2.11544
gene703	ECD	CM009148.1:61390341-61418312	10.8289	14.2995	15.6882	16.7977	14.6524	15.8823	10.8622	15.8296	12.2211	14.6327	15.3253	14.1059	12.8609	15.8752	13.3054	14.0251	0	0	0	0	0	0	0	0	0	0	0	0	0	0	0	0
gene704	FAM149B1	CM009148.1:61418481-61484856	0	0	0	0	0	0	0	0	0	0	0	0	0	0	0	0	8.49372	11.8261	13.2074	16.0267	15.8853	16.4493	12.1109	17.6822	14.2742	16.0089	16.3501	16.754	16.6569	15.4775	15.7447	17.4794
gene705	DNAJC9	CM009148.1:61485594-61492149	46.8745	47.1246	50.4019	40.9602	29.8998	28.5651	21.1377	23.8799	32.6698	35.0646	29.5112	28.0213	28.4189	32.9281	28.925	30.6723	0	0	0	0	0	0	0	0	0	0	0	0	0	0	0	0
gene706	MRPS16	CM009148.1:61493835-61495771	85.5695	83.887	90.1992	60.1776	63.2742	67.7437	48.4573	84.0042	57.2443	56.8536	64.3912	77.5213	67.9526	67.2138	58.2881	65.2907	0	0	0	0	0	0	0	0	0	0	0	0	0	0	0	0
gene707	LOC111774240	CM009148.1:61495815-61497969	0	0	0	0	0	0	0	0	0	0	0	0	0	0	0	0	0	0	0	0	0	0	0.250995	0	0	0	0	0	0	0	0	0
gene708	CFAP70	CM009148.1:61497383-61632193	0.230481	0.567985	0.697589	1.27279	0.618732	0.45933	0.569136	0.224313	0.494669	0.341001	0.233198	0.361302	0.475996	0.342328	0.577317	0.307953	0	0	0	0	0	0	0	0	0	0	0	0	0	0	0	0
gene709	ANXA7	CM009148.1:61639210-61666017	102.06	95.5403	95.7508	103.942	113.374	120.382	86.5933	138.829	103.047	103.007	97.6756	118.511	96.6241	82.3789	80.0706	76.2003	0	0	0	0	0	0	0	0	0	0	0	0	0	0	0	0
gene710	MSS51	CM009148.1:61672056-61682496	0.341819	0.509473	1.49312	0.933162	0.792454	0.893124	1.05963	0.801312	1.5708	1.42311	1.42682	1.06446	1.05973	0.984528	1.06782	1.37256	0	0	0	0	0	0	0	0	0	0	0	0	0	0	0	0
gene711	PPP3CB	CM009148.1:61682751-61725928	12.7148	16.4085	16.4178	18.637	18.3065	21.3484	13.5804	13.4581	17.2406	16.133	17.9099	16.2962	13.9294	17.5411	19.1438	16.6446	0	0	0	0	0	0	0	0	0	0	0	0	0	0	0	0
gene712	USP54	CM009148.1:61727685-61841082	2.24385	2.85795	3.55707	5.68345	9.30055	8.63369	4.15295	4.14458	6.48942	4.27625	6.30189	6.09665	5.54121	4.6248	5.99401	5.92096	0	0	0	0	0	0	0	0	0	0	0	0	0	0	0	0
gene713	MYOZ1	CM009148.1:61844514-61850824	0.181026	0.528924	0.0877674	0.525317	0.0878538	0.33507	0.24765	0.17445	0.321662	0.0787423	0.555567	0.332315	0.183121	0.267529	0.257114	0.191219	0	0	0	0	0	0	0	0	0	0	0	0	0	0	0	0
gene714	SYNPO2L	CM009148.1:61853033-61862628	0.06494	0.0648167	0.0214306	0.0213383	0	0	0.0202487	0	0	0.0194763	0	0	0	0.0219174	0	0.0469809	0	0	0	0	0	0	0	0	0	0	0	0	0	0	0	0
gene715	SEC24C	CM009148.1:61864170-61882927	0	0	0	0	0	0	0	0	0	0	0	0	0	0	0	0	43.0401	50.1323	51.545	59.6694	50.2632	46.7157	40.4836	46.34	45.9233	46.9592	49.4735	50.9179	45.5104	46.2659	50.2239	45.229
gene716	FUT11	CM009148.1:61883000-61888591	0	0	0	0	0	0	0	0	0	0	0	0	0	0	0	0	6.82277	11.977	12.6384	24.6056	21.0662	16.9329	12.1515	9.47539	14.5871	12.0094	15.0328	15.7049	12.26	13.5345	15.0204	10.883
gene717	CHCHD1	CM009148.1:61890098-61891406	0	0	0	0	0	0	0	0	0	0	0	0	0	0	0	0	119.428	141.08	159.627	180.116	129.346	132.298	92.8309	214.554	126.774	122.673	124.304	180.628	147.995	127.372	118.023	98.5656
gene718	ZSWIM8	CM009148.1:61894084-61908710	0	0	0	0	0	0	0	0	0	0	0	0	0	0	0	0	31.0725	40.2239	42.223	42.6477	55.3869	54.3691	46.8458	47.7963	60.0953	60.9731	56.0276	50.4534	55.9024	57.7632	65.4924	63.7841
gene719	NDST2	CM009148.1:61908773-61916940	7.60089	13.6587	13.5504	12.6277	13.2347	14.6146	11.1242	14.9092	12.6249	12.4865	13.8668	14.5357	13.0515	13.278	16.0811	15.5096	0	0	0	0	0	0	0	0	0	0	0	0	0	0	0	0
gene720	CAMK2G	CM009148.1:61917344-61972629	8.51149	15.3348	16.0861	14.6948	17.3861	16.9376	11.4053	14.3943	14.9827	14.7016	16.3401	13.7341	12.6081	17.7538	13.0261	12.706	0	0	0	0	0	0	0	0	0	0	0	0	0	0	0	0
gene721	PLAU	CM009148.1:61999327-62005191	0	0	0	0	0	0	0	0	0	0	0	0	0	0	0	0	112.344	28.3356	17.1231	51.703	65.5125	46.9221	26.0814	29.4845	27.6655	25.7553	25.9463	35.2475	21.2502	27.8709	21.5371	30.9429
gene722	C1H10orf55	CM009148.1:61999879-62000498	0	0	0	0	0	0	0	0	0	0	0	0	0	0	0	0	0	0	0	0	0	0	0	0	0	0	0	0	0	0	0	0
gene723	LOC106782031	CM009148.1:62038076-62056999	0	0	0	0	0	0	0	0	0	0	0	0	0	0	0	0	0.709045	0.266714	0.306318	0.405394	1.20494	0.657936	0.335422	0.185725	0.0388339	0.0776901	0.19034	0.169258	0.506242	0.224145	0.0423083	0
gene724	VCL	CM009148.1:62063217-62159815	0	0	0	0	0	0	0	0	0	0	0	0	0	0	0	0	124.718	50.6355	61.7283	51.6003	99.9701	83.6483	39.4322	35.2097	53.0036	47.6712	55.2698	57.8471	46.6428	48.4012	60.6153	45.641
gene725	LOC111769678	CM009148.1:62088524-62091496	0	0	0	0	0	0	0	0	0	0	0	0	0	0	0	0.037912	0	0	0	0	0	0	0	0	0	0	0	0	0	0	0	0
gene726	AP3M1	CM009148.1:62161104-62182841	30.8735	35.2133	36.072	36.7092	36.8423	36.5406	35.1972	32.1418	37.1991	38.3622	39.5595	33.3664	37.2914	37.1647	31.627	29.9309	0	0	0	0	0	0	0	0	0	0	0	0	0	0	0	0
gene727	ADK	CM009148.1:62182962-62703861	0	0	0	0	0	0	0	0	0	0	0	0	0	0	0	0	104.04	66.6488	90.2053	110.528	84.3921	105.067	64.9415	46.2689	69.6413	67.4494	77.6357	89.6732	72.211	69.6822	70.4546	63.9342
gene728	KAT6B	CM009148.1:62785392-62977490	0	0	0	0	0	0	0	0	0	0	0	0	0	0	0	0	4.77472	7.26417	7.78763	7.8724	8.13594	9.07246	5.22807	3.70936	8.51584	7.93589	8.86934	7.48778	7.6087	7.54686	10.4706	7.15398
gene729	LOC111774318	CM009148.1:62842191-62850277	0	0	0	0	0	0	0	0	0	0	0	0	0	0	0	0	0	0.0338683	0.0335949	0.0703215	0	0.0326126	0	0	0.0652834	0.0980112	0.032005	0.102547	0	0	0.0711175	0
gene730	DUPD1	CM009148.1:62979910-63015810	0.0289906	0.22146	0	0	0	0	0	0	0	0	0	0	0	0	0	0	0	0	0	0	0	0	0	0	0	0	0	0	0	0	0	0
gene731	DUSP13	CM009148.1:63033897-63053233	0	0	0.0709939	0	0	0	0	0	0	0	0	0	0	0	0	0	0	0	0	0	0	0	0	0	0	0	0	0	0	0	0	0
gene732	SAMD8	CM009148.1:63063440-63116417	0	0	0	0	0	0	0	0	0	0	0	0	0	0	0	0	28.321	20.3145	31.3709	16.8503	15.966	18.4724	12.2832	15.0812	29.4569	26.1763	22.154	16.9836	18.7999	23.2975	19.9835	22.3404
gene733	VDAC2	CM009148.1:63137616-63152849	0	0	0	0	0	0	0	0	0	0	0	0	0	0	0	0	266.071	227.515	230.376	229.283	175.266	167.994	102.067	210.946	137.937	168.928	150.703	168.124	180.728	159.265	133.614	137.278
gene734	COMTD1	CM009148.1:63155336-63157291	7.08286	5.3157	9.46668	7.02225	6.14813	6.57194	3.49427	10.4646	3.26831	4.83801	4.24622	8.27782	4.78065	4.49326	4.31897	4.19793	0	0	0	0	0	0	0	0	0	0	0	0	0	0	0	0
gene735	LOC106782060	CM009148.1:63156651-63171699	0	0	0	0	0	0	0	0	0	0	0	0	0	0	0	0	0.225679	0.31295	0.410231	0.227672	0.136979	0.166398	0.118023	0.126301	0.0792767	0.122042	0.196705	0.24816	0.256127	0.203353	0.131694	0.219977
gene736	ZNF503	CM009148.1:63276482-63280499	1.44745	7.64636	10.7958	8.42815	8.63197	11.1041	7.81414	5.01906	5.27329	5.53142	7.65874	6.33507	7.57467	8.04249	10.233	5.04145	0	0	0	0	0	0	0	0	0	0	0	0	0	0	0	0
gene737	LOC111774335	CM009148.1:63280676-63287728	0	0	0	0	0	0	0	0	0	0	0	0	0	0	0	0	0.142077	0.40999	0.271125	0.56753	0.420058	0.2632	0.159927	0.239545	0.26343	0	0.226002	0.275872	0.345875	0.0760288	0.502203	0.167285
gene738	LOC102150045	CM009148.1:63300669-63305870	0.222747	0.325375	0.756643	0.21578	0.648204	0.412682	1.31982	0.535552	0.296543	0.482988	0.487302	0.818386	0.225396	0.328824	0.316041	0.940297	0	0	0	0	0	0	0	0	0	0	0	0	0	0	0	0
gene739	LRMDA	CM009148.1:63305898-64372553	0	0	0	0	0	0	0	0	0	0	0	0	0	0	0	0	1.25437	1.78809	2.18118	1.76606	2.2605	2.11731	0.973263	1.91448	0.935337	0.833966	2.36258	2.60154	1.1262	1.95385	0.827502	1.47968
gene743	LOC111769829	CM009148.1:64211760-64216207	0	0	0	0	0	0	0	0	0	0	0	0	0	0	0	0	0	0	0	0	0	0	0	0	0	0	0	0	0	0	0	0
gene740	LOC100064335	CM009148.1:63434400-63436224	0	0	0.179051	0.118981	0.0598685	0.0569601	0.112488	0	0.0548298	0.0538386	0.216762	0	0.0623134	0.0608099	0.116877	0.13036	0	0	0	0	0	0	0	0	0	0	0	0	0	0	0	0
gene741	LOC111769806	CM009148.1:63835839-63839547	0	0	0	0	0	0	0.11136	0	0	0	0	0	0	0	0	0	0	0	0	0	0	0	0	0	0	0	0	0	0	0	0	0
gene742	LOC111769847	CM009148.1:64181535-64181638	0	0	0	0	0	0	0	0	0	0	0	0	0	0	0	0	0	0	0	0	0	0	0	0	0	0	0	0	0	0	0	0
gene744	KCNMA1	CM009148.1:64619879-65337649	2.17222	2.89131	3.70084	13.7698	2.84887	3.44883	1.50314	0.982332	3.53632	1.9844	3.57022	3.30404	2.52929	3.39475	4.4953	2.34167	0	0	0	0	0	0	0	0	0	0	0	0	0	0	0	0
gene745	LOC106782055	CM009148.1:64787675-64789754	0	0	0	0	0	0	0	0	0	0	0	0	0	0	0	0	0	0	0	0	0	0	0	0	0	0	0	0	0	0	0	0
gene746	DLG5	CM009148.1:65462462-65591211	9.91251	32.6624	14.6805	17.5548	24.9621	23.5247	18.9629	16.2827	29.2631	32.2962	23.7094	22.2668	26.5491	26.8372	26.8944	38.9986	0	0	0	0	0	0	0	0	0	0	0	0	0	0	0	0
gene747	LOC100073000	CM009148.1:65610615-65612752	5.09855	5.86982	5.53389	6.2596	3.10286	3.90144	3.99613	3.3877	3.209	4.59595	4.07977	4.72082	4.42562	4.06759	4.20201	3.65108	0	0	0	0	0	0	0	0	0	0	0	0	0	0	0	0
gene748	POLR3A	CM009148.1:65627730-65676445	8.3989	10.4054	10.8715	10.9631	8.53789	8.60086	9.25043	8.18874	9.73925	8.52346	10.659	9.85919	9.06948	10.8353	12.0106	10.4164	0	0	0	0	0	0	0	0	0	0	0	0	0	0	0	0
gene749	RPS24	CM009148.1:65678674-65685222	0	0	0	0	0	0	0	0	0	0	0	0	0	0	0	0	1754.26	1810.5	2390.35	2174.2	993.894	1097.41	997.899	1607.42	1049.98	1122.09	1267.13	1579.45	1563.66	1182.26	1099.06	1129.21
gene750	LOC111774358	CM009148.1:65962485-65989572	0	0	0	0	0	0	0	0	0	0	0	0	0	0	0	0	0.0915909	0.527699	0.262598	0	0	0.255441	0.166045	0.175939	0.424642	0.253742	0.166068	0	0.0996489	0.783971	0.122035	0
gene751	LOC111774360	CM009148.1:66111399-66125294	0	0	0	0	0	0	0	0	0	0	0	0	0	0	0	0	0	0	0.0196087	0	0	0	0	0	0.057178	0	0	0	0	0	0	0
gene752	LOC111774362	CM009148.1:66192115-66198608	0	0	0	0	0	0	0	0	0	0	0	0	0	0	0	0	1.09985	0	1.68792	0	0	0.412436	0	0	0	0.401954	0	0	0	0	0	0.522397
gene753	LOC111774364	CM009148.1:66199025-66208232	0	0	0	0	0	0	0	0	0	0	0	0	0	0	0	0	0.233192	0.0373806	1.26095	0.543486	0	0.468094	0	0	0.108094	0.0360513	0	0	0.0420648	0	0.0785066	0.228841
gene754	LOC111771034	CM009148.1:66402554-66405654	0	0	0	0	0.263324	0.254482	0	0	0	0	0	0	0	0	0	0	0	0	0	0	0	0	0	0	0	0	0	0	0	0	0	0
gene755	LOC111774375	CM009148.1:66424387-66453311	0.106248	0.0172535	0.0684692	0.136329	0.172253	0.0980071	0.129425	0.0859329	0.205255	0.140127	0.312764	0.0972813	0.196827	0.157624	0.134631	0.33777	0	0	0	0	0	0	0	0	0	0	0	0	0	0	0	0
gene756	LOC102150514	CM009148.1:66467170-66579141	0.0233701	0.0151811	0.0150541	0.0224745	0.1137	0.0574612	0.0925434	0.0605445	0.125085	0.10975	0.0757486	0.085563	0.0865748	0.100213	0.192582	0.0991039	0	0	0	0	0	0	0	0	0	0	0	0	0	0	0	0
gene757	ZMIZ1	CM009148.1:66603935-66841315	0	0	0	0	0	0	0	0	0	0	0	0	0	0	0	0	9.87468	13.0229	11.7715	20.0703	14.041	14.7549	13.9893	7.75687	17.774	17.8046	17.9213	15.4935	14.1346	15.8778	19.7247	17.5702
gene758	LOC111774374	CM009148.1:66832951-66835870	0	0.0409378	0.0406621	0	0	0	0	0	0	0	0	0	0	0	0	0	0	0	0	0	0	0	0	0	0	0	0	0	0	0	0	0
gene759	PPIF	CM009148.1:66883038-66890004	0	0	0	0	0	0	0	0	0	0	0	0	0	0	0	0	9.91972	5.27992	10.3608	13.9286	5.97418	5.9631	4.64653	5.83269	2.58058	3.56484	3.30272	7.37212	5.1917	3.36001	5.43295	2.86162
gene760	ZCCHC24	CM009148.1:66905312-66973153	7.24598	12.9557	15.8678	17.0138	13.1613	14.1394	7.17015	6.52394	10.1288	8.09309	12.0567	8.70033	10.1709	10.1388	14.2125	8.20844	0	0	0	0	0	0	0	0	0	0	0	0	0	0	0	0
gene761	ANXA11	CM009148.1:67053171-67094727	0	0	0	0	0	0	0	0	0	0	0	0	0	0	0	0	53.982	59.4004	58.4574	89.8882	72.2027	68.0213	62.5891	72.9353	68.7643	70.3454	68.1356	79.7125	58.0316	49.7151	60.0117	56.3262
gene762	PLAC9	CM009148.1:67101429-67113801	31.28	40.1021	34.6161	41.2684	52.7073	52.591	20.0244	44.0018	24.5872	18.0579	31.406	32.0589	29.1392	24.3885	61.3195	23.3299	0	0	0	0	0	0	0	0	0	0	0	0	0	0	0	0
gene763	LOC102151008	CM009148.1:67104332-67123195	0	0	0	0	0	0	0	0	0	0	0	0	0	0	0	0	1.65898	1.04833	1.50216	0.334294	1.18947	1.14721	1.43043	0.678786	1.39808	1.58848	1.31111	0.617	1.68306	1.20174	0.845901	1.8728
gene764	LOC100073026	CM009148.1:67124461-67125758	0	0	0	0	0	0	0	0	0	0	0	0	0	0	0	0.160269	0	0	0	0	0	0	0	0	0	0	0	0	0	0	0	0
gene765	TMEM254	CM009148.1:67147264-67156061	92.1734	88.2279	93.0969	103.41	86.3566	73.9337	67.7712	83.4106	70.7937	77.5159	69.352	74.5564	66.6596	70.914	61.3933	62.3099	0	0	0	0	0	0	0	0	0	0	0	0	0	0	0	0
gene766	LOC102150428	CM009148.1:67156140-67177801	0	0	0	0	0	0	0	0	0	0	0	0	0	0	0	0	0.535195	0.197747	0.599799	0.479986	0.567334	0.266736	0.814817	0.249319	0.171362	0.344456	0.235222	0.838761	0.534227	0.3961	0.261378	0.193727
gene767	LOC102150467	CM009148.1:67241975-67255389	1.69585	1.99476	1.96802	1.94155	1.23683	2.09978	5.48071	4.13791	1.86389	2.13388	4.79466	2.37196	1.02841	1.0896	3.07384	1.40705	0	0	0	0	0	0	0	0	0	0	0	0	0	0	0	0
gene768	LOC100630769	CM009148.1:67318609-67319063	0	0	0	0	0	0	0	0	0	0	0	0	0	0	0	0	0	0	0	0	0	0	0	0	0	0	0	0	0	0	0	0
gene769	LOC100630293	CM009148.1:67675437-67676197	0	0	0	0	0	0	0	0	0	0	0	0	0	0	0	0	0	0	0	0	0	0	0	0	0	0	0	0	0	0	0	0
gene770	AGT	CM009148.1:67725554-67736364	0	0	0	0	0	0	0	0	0	0	0	0	0	0	0	0	0.33145	0.382225	0.0633067	17.776	0.261171	0.0615248	24.084	0.0637582	0.307312	0.674822	0	0	0	0	0.334922	0
gene771	COG2	CM009148.1:67753394-67812822	15.351	22.4156	23.4582	27.4076	20.8855	23.0338	16.5261	22.7324	17.8456	19.8591	20.4985	23.6389	19.9168	19.2883	18.0394	18.4454	0	0	0	0	0	0	0	0	0	0	0	0	0	0	0	0
gene772	LOC111771062	CM009148.1:67961962-67962578	0	0	0	0	0	0	0	0	0	0	0	0	0	0	0	0	0	0	0	0	0	0	0	0	0	0	0	0	0	0	0	0
gene773	PGBD5	CM009148.1:67997679-68142432	0	0	0	0	0	0	0	0	0	0	0	0	0	0	0	0	0.177266	0.182168	0.253665	2.41841	0.611514	0.743349	0.128159	0.597948	0.301281	0.219415	0.241764	0.487309	0.22363	0.316208	0.119337	0.139112
gene774	GALNT2	CM009148.1:68143070-68342625	24.8436	25.5998	30.4183	34.0848	28.8066	27.8246	20.1996	23.3195	22.2541	20.021	25.3666	24.287	17.928	24.7558	29.3705	18.4196	0	0	0	0	0	0	0	0	0	0	0	0	0	0	0	0
gene775	LOC102149616	CM009148.1:68205625-68207732	0.470922	0.101944	0.227945	0.126193	0.0762684	0.145025	0.0955294	0.202449	0.0465746	0.137321	0.0230262	0.047965	0.0528999	0.103312	0.173741	0.332182	0	0	0	0	0	0	0	0	0	0	0	0	0	0	0	0
gene776	LOC111774413	CM009148.1:68306144-68336286	0.0535355	0.052159	0	0	0.0260311	0.0494034	0.0244499	0.0259566	0	0	0	0	0	0.0264616	0	0	0	0	0	0	0	0	0	0	0	0	0	0	0	0	0	0
gene777	LOC102149761	CM009148.1:68394336-68419797	0	0	0	0	0	0	0	0	0	0	0	0	0	0	0	0	0	0	0	0	0	0	0	0	0	0	0	0	0	0	0	0
gene778	LOC111771085	CM009148.1:68459947-68462414	0	0	0	0	0	0	0.0611931	0	0	0	0.0506484	0	0.0678107	0	0	0	0	0	0	0	0	0	0	0	0	0	0	0	0	0	0	0
gene779	LOC111771106	CM009148.1:68523514-68531281	0	0	0	0	0	0	0	0	0	0	0	0	0	0	0	0	0	0	0	0	0	0	0	0	0	0	0	0	0	0	0	0
gene780	LOC100065381	CM009148.1:68668933-68671098	0	0	0	0	0	0	0	0	0	0	0	0	0	0	0	0	3.41141	3.76231	2.84933	3.69406	3.03982	2.27912	2.57948	2.31815	2.25581	2.09209	3.14431	2.00003	2.77228	2.33543	2.05249	2.83722
gene781	URB2	CM009148.1:68761907-68795775	9.22682	9.33028	9.60177	9.0991	6.01226	6.11423	5.67754	4.41109	7.18224	6.98023	6.33028	6.03861	6.34318	6.86072	7.54396	6.73301	0	0	0	0	0	0	0	0	0	0	0	0	0	0	0	0
gene782	TAF5L	CM009148.1:68795912-68829076	0	0	0	0	0	0	0	0	0	0	0	0	0	0	0	0	13.8386	12.7363	14.949	15.0826	18.2227	15.013	9.33951	12.1055	12.9256	11.9409	13.3485	13.1707	12.1082	11.2714	13.1527	13.1253
gene783	ABCB10	CM009148.1:68857407-68897328	0	0	0	0	0	0	0	0	0	0	0	0	0	0	0	0	28.6308	21.9577	28.1345	19.0412	28.6339	29.1926	15.0193	21.8972	29.2592	29.0167	27.3689	26.9822	28.1767	27.7166	22.1186	26.5505
gene784	NUP133	CM009148.1:68903544-68954281	0	0	0	0	0	0	0	0	0	0	0	0	0	0	0	0	12.9201	13.2292	13.1814	12.4462	9.07938	10.4201	8.35004	7.35479	11.6953	10.2298	11.9522	11.1514	10.4588	11.8573	11.4354	11.6355
gene785	ACTA1	CM009148.1:68958998-68961967	0	0	0	0	0	0	0	0	0	0	0	0	0	0	0	0	1.24491	0.686912	1.97735	2.21778	31.6979	15.1359	5.19906	3.15115	4.23331	2.99806	9.69086	3.39381	5.1476	1.22475	3.48275	2.20449
gene786	LOC102150161	CM009148.1:69002810-69020085	0.0508032	0.0742515	0.0736473	0.134401	0.0864955	0.199123	0.185679	0.443985	0.249197	0.257033	0.392764	0.209286	0.102663	0.188474	0.21732	0.148081	0	0	0	0	0	0	0	0	0	0	0	0	0	0	0	0
gene787	CCSAP	CM009148.1:69031338-69043989	0	0	0	0	0	0	0	0	0	0	0	0	0	0	0	0	6.04271	5.84335	6.4221	6.43921	4.0116	3.10223	2.029	1.5086	2.69938	3.05142	3.33041	3.73717	2.99676	3.31746	3.54119	2.72745
gene788	RAB4A	CM009148.1:69052727-69103128	16.4508	18.7101	18.5298	27.0998	18.0956	20.159	19.9309	22.4216	20.6891	21.2597	17.4382	20.993	19.7882	16.8982	16.0582	16.1342	0	0	0	0	0	0	0	0	0	0	0	0	0	0	0	0
gene789	SPHAR	CM009148.1:69059619-69059990	5.71801e-73	8.17229e-18	1.6104	5.63171	1.59925e-17	2.41778	9.7459e-126	1.66437e-17	1.15641e-59	0.000205218	1.72396	0.84158	2.5958	6.38248	6.00524e-21	6.04661e-64	0	0	0	0	0	0	0	0	0	0	0	0	0	0	0	0
gene790	RHOU	CM009148.1:69567202-69577868	15.1455	20.0847	40.7587	45.8028	11.3024	9.31746	24.6661	6.45114	8.10839	8.47402	7.05321	5.51482	7.62642	7.01841	7.46843	5.20856	0	0	0	0	0	0	0	0	0	0	0	0	0	0	0	0
gene791	LOC111774435	CM009148.1:69577931-69610545	0	0	0	0	0	0	0	0	0	0	0	0	0	0	0	0	0	0	0	0.255758	0.125255	0	0	0.122039	0	0	0	0	0.139006	0	0	0.150535
gene792	LOC106782212	CM009148.1:69684574-69688549	0	0	0	0	0	0	0	0	0	0	0	0	0	0	0	0	0.256734	0.308419	0.49033	1.22003	0	0.178685	0.289961	0.123479	0.0595088	0.297043	0.524361	0.312511	0.62677	0.274729	0.324267	0.378355
gene793	LOC111769662	CM009148.1:69724491-69724610	0	0	0	0	0	0	0	0	0	0	0	0	0	0	0	0	1359.85	789.904	1031.45	2145.62	369.093	227.008	723.786	1497.57	432.287	793.436	717.134	1243.7	777.737	622.998	452.823	426.14
gene794	LOC100054181	CM009148.1:69745512-69751381	0	0	0	0	0	0	0	0	0	0	0	0	0	0	0	0	0	0	0	0.0379392	0.0937287	0	0.0170905	0.018337	0	0	0.0172979	0	0	0	0	0.0447446
gene795	LOC100054225	CM009148.1:69768487-69769571	0	0	0.11179	0	0	0	0	0	0	0	0	0	0	0	0	0.243037	0	0	0	0	0	0	0	0	0	0	0	0	0	0	0	0
gene796	ZNF22	CM009148.1:69850695-69855157	3.16049	8.09121	12.0333	10.5401	9.34319	9.12328	8.00086	7.98208	10.3671	10.6255	12.7987	10.6389	9.31099	12.1269	11.9588	12.1106	0	0	0	0	0	0	0	0	0	0	0	0	0	0	0	0
gene797	LOC111774447	CM009148.1:69855295-69857631	0	0	0	0	0	0	0	0	0	0	0	0	0	0	0	0	0.4839	0.651391	0.831392	0.822174	0.572134	0.897185	1.65837	0.838582	0.314041	0.807302	1.18688	1.31722	0.73392	0.517859	0.782101	1.02617
gene798	RASSF4	CM009148.1:69860910-69895373	15.1926	5.91279	33.4511	13.475	4.69067	5.11719	9.4149	3.16912	2.73035	2.35496	2.84666	4.46366	1.99738	2.28165	3.41348	2.31375	0	0	0	0	0	0	0	0	0	0	0	0	0	0	0	0
gene799	DEPP1	CM009148.1:69874295-69877791	0	0	0	0	0	0	0	0	0	0	0	0	0	0	0	0	2.26678	1.94718	1.3796	3.12106	11.3905	16.3107	10.682	15.5098	11.6044	21.7201	13.7761	24.5282	12.9526	16.5385	14.3091	29.8265
gene800	TMEM72	CM009148.1:69915990-69945950	0.0239861	0.0701093	0.0463846	0.138559	0.419903	0.486904	3.3085	0.442046	0.4276	1.09565	0.698595	1.01046	0.460551	0.142292	0.319034	0.127054	0	0	0	0	0	0	0	0	0	0	0	0	0	0	0	0
gene801	LOC102149860	CM009148.1:70026792-70028375	0	0	0	0	0	0	0	0	0	0	0	0	0	0	0	0	0	0	0	0	0	0	0	0	0	0	0	0	0	0	0	0
gene802	LOC102150586	CM009148.1:70192332-70222589	0	0	0	0	0	0	0	0	0	0	0	0	0	0	0	0	0	0	0	0	0.102208	0	0	0	0	0.0957878	0	0	0	0	0	0
gene803	CXCL12	CM009148.1:70374271-70403271	0	0	0	0	0	0	0	0	0	0	0	0	0	0	0	0	0.955956	8.51559	3.95022	9.94656	36.4919	30.8868	26.4447	21.4808	30.9824	32.9013	24.6454	25.8733	24.5789	23.4009	30.4884	28.0241
gene804	LOC111774451	CM009148.1:70729304-70739631	0	0	0	0.0543156	0.0546902	0.0520124	0.0513775	0	0.100185	0.0984245	0.0495213	0	0.0569099	0	0	0.0595465	0	0	0	0	0	0	0	0	0	0	0	0	0	0	0	0
gene805	LOC111771127	CM009148.1:70838421-70840884	0	0	0	0	0	0	0	0	0	0	0	0	0	0	0	0	0	0	0	0	0	0	0	0	0	0	0	0	0	0	0	0
gene806	LOC100054916	CM009148.1:70919367-70920379	0	0	0	0	0	0	0	0	0	0	0	0	0	0	0	0	0	0	0	0	0	0	0	0	0	0	0	0	0	0	0	0
gene807	LOC111774456	CM009148.1:70949655-70953734	0	0	0	0	0	0	0	0	0	0	0	0	0	0	0	0	0	0	0	0	0	0	0	0	0	0	0	0	0	0	0	0
gene808	ZNF32	CM009148.1:71040015-71044849	0	0	0	0	0	0	0	0	0	0	0	0	0	0	0	0	4.55408	7.54881	10.1998	14.5113	12.5158	9.55736	13.4583	13.4665	9.45488	14.9046	13.442	17.364	11.1732	14.897	15.9811	12.8417
gene809	ZNF485	CM009148.1:71079235-71080804	0	0	0	0	0	0	0	0	0	0	0.0644536	0	0	0.0723646	0	0	0	0	0	0	0	0	0	0	0	0	0	0	0	0	0	0
gene810	ZNF239	CM009148.1:71089583-71123138	0	0	0	0	0	0	0	0	0	0	0	0	0	0	0	0	3.62567	7.13765	11.7948	9.86078	5.3277	6.75806	5.30784	8.54274	6.12097	7.00975	7.14019	6.85277	4.77268	6.89163	7.76602	7.48627
gene811	LOC100055185	CM009148.1:71181610-71182847	0.0976293	0	0	0.0944839	0	0	0	0	0	0	0.0855475	0	0	0	0	0.103094	0	0	0	0	0	0	0	0	0	0	0	0	0	0	0	0
gene812	LOC111767470	CM009148.1:71182840-71215728	0	0	0	0	0	0.0626427	0	0	0	0	0.0595448	0	0	0	0	0.0716434	0	0	0	0	0	0	0	0	0	0	0	0	0	0	0	0
gene813	LOC102150917	CM009148.1:71227354-71304000	23.3402	8.07616	8.49562	7.82739	10.5393	10.7274	7.40911	5.72024	8.10139	9.35176	8.23251	10.3084	7.56219	9.27756	11.271	7.95171	0	0	0	0	0	0	0	0	0	0	0	0	0	0	0	0
gene814	LOC111774571	CM009148.1:71253112-71254281	0.104716	0	0	0	0	0	0	0	0.0929692	0.0909108	0	0	0	0.103092	0	0	0	0	0	0	0	0	0	0	0	0	0	0	0	0	0	0
gene815	HNRNPF	CM009148.1:71322380-71343373	0	0	0	0	0	0	0	0	0	0	0	0	0	0	0	0	186.326	151.562	156.184	142.783	110.103	111.472	90.465	108.491	110.708	114.126	111.736	127.818	111.332	121.508	105.015	102.55
gene816	FXYD4	CM009148.1:71353201-71357540	457.628	585.732	393.813	268.132	870.951	806.747	385.87	1786.57	849.98	808.097	761.774	863.606	858.429	726.288	637.871	614.714	0	0	0	0	0	0	0	0	0	0	0	0	0	0	0	0
gene817	RASGEF1A	CM009148.1:71456849-71554564	0	0	0	0	0	0	0	0	0	0	0	0	0	0	0	0	0.0627219	0.182859	0.0877667	0.188683	0.00687722	0.343759	0.429515	0	0.211932	0.118467	0.46803	0.119028	0.274934	0.0984643	0.216773	0.148857
gene818	CSGALNACT2	CM009148.1:71543972-71585337	16.5441	10.0244	11.4695	11.8235	14.8212	12.9798	9.76211	8.96751	15.0064	13.4029	15.0464	13.0477	9.70132	13.3364	15.8936	10.8844	0	0	0	0	0	0	0	0	0	0	0	0	0	0	0	0
gene819	MIR9044	CM009148.1:71586378-71586523	0	0	0	0	0	0	0	0	0	0	0	0	0	0	0	0	0	0	0	0	0	0	0	0	0	0	0	0	0	0	0	0
gene820	RET	CM009148.1:71597234-71651734	0.0566846	0.349788	0.292249	1.81849	0.900583	1.49901	1.01846	0.641776	0.404308	0.282376	0.367058	0.795847	0.171837	0.635343	0.377071	0.440478	0	0	0	0	0	0	0	0	0	0	0	0	0	0	0	0
gene821	LOC111774589	CM009148.1:71792856-71798355	0	0	0	0	0	0	0	0	0	0	0	0	0	0	0	0	0	0	0	0	0	0	0	0	0	0	0	0	0	0	0	0
gene822	BMS1	CM009148.1:71863235-71902184	21.9247	23.7064	22.2373	23.7275	17.6717	21.069	16.7338	20.7083	18.7059	21.4555	23.5779	24.5316	19.5737	19.6418	18.9114	20.4917	0	0	0	0	0	0	0	0	0	0	0	0	0	0	0	0
gene823	LOC100056155	CM009148.1:71905079-71966222	0.184429	0.179621	0.357696	0.713677	0.179002	0.0853489	0.336394	1.2439	0.409602	0.481217	1.05099	0.76181	0.466422	0.18169	0.436543	0.292199	0	0	0	0	0	0	0	0	0	0	0	0	0	0	0	0
gene824	LOC106782110	CM009148.1:71933121-71936044	0.0364569	0.887941	0.670116	0.456697	0.389877	0.471209	1.13194	0.635735	1.03923	0.703267	0.67487	0.668029	1.43711	0.936558	0.934586	1.93006	0	0	0	0	0	0	0	0	0	0	0	0	0	0	0	0
gene825	LOC100056197	CM009148.1:71968220-71973284	0	0	0	0	0	0	0	0	0	0	0	0	0	0	0	0	0	0	0	0	0	0	0	0	0	0	0	0	0	0	0	0
gene826	LOC102148060	CM009148.1:72001482-72004113	1.54278	2.22646	2.2131	1.92995	2.44275	2.95692	0.521545	0.66293	2.64414	1.9148	2.11122	1.20492	1.6754	2.25583	0.758739	1.99472	0	0	0	0	0	0	0	0	0	0	0	0	0	0	0	0
gene827	ZNF248	CM009148.1:72023423-72042805	4.85864	15.5514	17.4744	15.7369	9.80739	9.87492	8.99475	7.79103	12.1236	11.8438	12.9134	12.2784	11.4897	13.5484	13.8467	13.0714	0	0	0	0	0	0	0	0	0	0	0	0	0	0	0	0
gene828	LOC100056282	CM009148.1:72094685-72130736	0	0	0	0	0	0	0	0	0	0	0	0	0	0	0	0	1.86649	7.92566	8.01316	6.74719	4.73441	4.61851	4.92612	4.22112	5.49489	5.89048	5.68783	7.01944	6.67111	6.64808	5.68559	9.07288
gene829	LOC111774611	CM009148.1:72161171-72164337	0	0	0	0	0	0	0	0	0	0	0	0.0332407	0	0	0	0	0	0	0	0	0	0	0	0	0	0	0	0	0	0	0	0
gene830	LOC100056321	CM009148.1:72172778-72199110	20.6057	37.5363	39.1291	35.6976	24.0087	22.7283	44.372	23.2207	40.0986	39.6976	38.4257	33.6232	37.9254	44.5334	44.3609	45.1332	0	0	0	0	0	0	0	0	0	0	0	0	0	0	0	0
gene831	LOC100056363	CM009148.1:72199264-72330170	0	0	0	0	0	0	0	0	0	0	0	0	0	0	0	0	2.96223	8.28763	6.92998	3.43554	3.14219	3.38677	3.42674	3.68897	7.16608	9.50799	5.87443	4.90351	7.59504	7.62922	5.29877	9.22025
gene832	LOC102147809	CM009148.1:72266879-72268277	0	0	0	0	0	0	0	0	0	0	0	0	0	0	0	0	0.499094	2.31699	0.874253	3.66605	5.97907	1.93219	2.78707	4.23633	3.23943	3.22855	3.01763	4.46416	5.06381	8.81136	2.94276	3.72992
gene833	LOC100056446	CM009148.1:72363264-72437561	0	0	0	0	0	0	0	0	0	0	0	0	0	0	0	0	0.691797	1.98556	2.36255	1.8936	1.31027	1.43583	2.13753	1.12387	1.54403	2.00241	2.1073	1.95684	1.74951	1.93162	1.86012	2.57892
gene834	LOC111774610	CM009148.1:72437683-72444570	0	0	0	0	0	0	0	0	0	0	0	0	0	0	0	0	0	0	0	0	0	0	0	0	0	0	0	0	0	0	0	0
gene835	CHRM3	CM009148.1:72505676-73033293	0.188412	0.369278	0.121814	1.16095	0.287936	0.715469	0.709371	0.194904	0.16945	0.277315	0.177473	0.21106	0.145393	0.125631	0.18153	0.456305	0	0	0	0	0	0	0	0	0	0	0	0	0	0	0	0
gene836	LOC100629229	CM009148.1:73559568-73573307	0	0	0	0	0	0	0	0	0	0	0	0	0	0	0	0	0	0	0	0	0	0	0	0	0	0	0	0	0	0	0	0
gene837	LOC100057277	CM009148.1:74514311-74523013	0	0	0	0	0	0	0	0	0	0	0	0	0	0	0	0	0	0	0	0	0	0	0	0	0	0	0	0	0	0	0	0
gene838	LOC111774612	CM009148.1:74820386-74841066	0	0	0	0	0	0	0	0	0	0	0	0	0	0	0	0	0	0	0	0	0	0	0	0	0	0	0	0	0	0	0	0
gene839	ZP4	CM009148.1:74826686-74834029	0	0	0	0	0	0	0	0	0	0	0	0	0	0	0	0	0.0551946	0.477536	0.263469	0	0.163126	0	0	0	0	0.0511274	0.0501239	0.107395	0	0.059066	0	0
gene840	RYR2	CM009148.1:74877444-75559892	0.346865	0.486275	0.657917	2.73267	0.319436	0.562251	0.422232	0.149352	0.233444	0.243681	0.506612	0.58298	0.42861	0.505037	0.574775	0.391131	0	0	0	0	0	0	0	0	0	0	0	0	0	0	0	0
gene841	MTR	CM009148.1:75689239-75792030	12.8429	14.1724	15.2634	17.746	7.59946	6.33649	7.33442	5.76888	6.41553	5.95343	6.60573	6.58185	6.14416	6.53362	7.96222	7.21794	0	0	0	0	0	0	0	0	0	0	0	0	0	0	0	0
gene842	LOC111774624	CM009148.1:75792344-75818895	0	0	0	0	0	0	0	0	0	0	0	0	0	0	0	0	0.31726	0.305245	0.34286	0.158587	0.240793	0.1471	0.526049	0.458053	0.355763	0.090601	0.144067	0.154291	0.503045	0.602779	0.526646	0.22929
gene843	ACTN2	CM009148.1:75819048-75885453	4.18733	1.93975	1.50431	1.89434	0.91252	0.867604	0.418082	0.88795	0.571158	0.524659	0.404447	0.88001	0.833738	0.972669	0.870387	0.834426	0	0	0	0	0	0	0	0	0	0	0	0	0	0	0	0
gene844	HEATR1	CM009148.1:75957421-76009053	0	0	0	0	0	0	0	0	0	0	0	0	0	0	0	0	9.55271	13.8912	11.6958	11.4826	8.44425	7.9773	6.87973	10.309	12.5724	15.7785	13.0174	12.5172	12.941	16.1816	11.7871	15.3294
gene845	LGALS8	CM009148.1:76006767-76034637	70.5994	80.6515	51.7696	36.8598	45.077	46.961	37.4781	45.339	63.5463	66.2766	71.3489	66.1065	60.2928	56.0018	54.7971	51.7461	0	0	0	0	0	0	0	0	0	0	0	0	0	0	0	0
gene846	LOC102148322	CM009148.1:76034689-76048025	0	0	0	0	0	0	0	0	0	0	0	0	0	0	0	0	0	0	0	0	0	0	0	0	0	0	0	0	0	0	0	0
gene847	LOC111769807	CM009148.1:76035749-76035963	0	0	0	0	0	0	0	0	0	0	0	0	0	0	0	0	0	0	0	0	0	0	0	0	0	0	0	0	0	0	0	0
gene848	LOC111774630	CM009148.1:76053413-76077001	0	0	0	0	0	0	0	0	0	0	0	0	0	0	0	0	0.0339637	0	0	0	0	0	0	0	0	0	0	0	0	0	0	0
gene849	EDARADD	CM009148.1:76056108-76116443	2.4169	3.96999	5.14313	2.72743	2.21574	2.16526	0.984914	0.691932	1.55036	2.17102	2.59516	1.76715	2.45977	2.75159	2.9249	2.63491	0	0	0	0	0	0	0	0	0	0	0	0	0	0	0	0
gene850	ERO1B	CM009148.1:76207133-76260921	0	0	0	0	0	0	0	0	0	0	0	0	0	0	0	0	4.76998	5.81959	5.60852	4.7626	7.32185	5.87608	7.55617	5.38758	6.64165	6.13498	6.57722	5.23727	4.93802	5.52078	6.17874	5.7654
gene851	GPR137B	CM009148.1:76224533-76317181	8.86069	15.2493	16.0336	14.9014	17.4638	16.3613	13.5267	17.7271	28.0422	23.9395	24.7196	22.8186	22.6524	26.211	22.9297	22.5192	0	0	0	0	0	0	0	0	0	0	0	0	0	0	0	0
gene852	NID1	CM009148.1:76380147-76457647	0	0	0	0	0	0	0	0	0	0	0	0	0	0	0	0	55.1541	53.6882	84.7946	71.8491	83.7053	61.4187	36.0603	22.4824	49.6345	37.6171	46.8653	51.1258	55.3984	59.8215	58.3166	61.6463
gene853	LYST	CM009148.1:76533000-76728210	0	0	0	0	0	0	0	0	0	0	0	0	0	0	0	0	4.90011	7.64309	7.53518	6.65172	3.39079	3.50771	3.29769	2.91285	5.55326	5.82362	4.91269	4.37834	5.43003	5.84725	5.12274	5.761
gene854	LOC100050801	CM009148.1:76731284-76733424	0	0	0	0	0	0	0	0	0	0	0	0	0	0	0	0	0.838618	0.708555	0.509422	1.75277	0.250375	0.424119	0.183403	0.342482	0.424092	0.353232	0.561681	0.24712	0.0275372	0.326349	0.308062	0.0299426
gene855	GNG4	CM009148.1:76745793-76814765	0	0	0	0	0	0	0	0	0	0	0	0	0	0	0	0	3.89812	2.50876	4.60484	2.55067	1.29775	0.979766	5.63487	0.323506	1.77096	1.31851	1.29119	3.38005	0.865044	0.773649	1.82469	1.00261
gene856	B3GALNT2	CM009148.1:76839621-76890593	0	0	0	0	0	0	0	0	0	0	0	0	0	0	0	0	9.5874	8.73975	15.7838	9.58186	11.9398	10.5982	7.64858	9.63582	8.28561	8.09579	9.67088	9.60061	8.63027	9.51074	11.4121	8.05222
gene857	TBCE	CM009148.1:76889199-76956863	15.8787	22.943	17.7427	28.2164	23.7542	26.9749	16.3862	41.5881	18.0836	20.3631	19.8576	23.9988	24.4016	17.45	17.4809	15.5694	0	0	0	0	0	0	0	0	0	0	0	0	0	0	0	0
gene858	GGPS1	CM009148.1:76978961-76989947	20.0851	20.7549	19.9022	24.0964	26.6817	26.2087	20.6031	16.4842	27.8733	25.6184	25.9938	19.7198	23.015	20.0779	19.5842	22.4521	0	0	0	0	0	0	0	0	0	0	0	0	0	0	0	0
gene859	LOC111774986	CM009148.1:76990185-76991567	0	0	0	0	0	0	0	0	0	0	0	0	0	0	0	0	0	0	0	0	0	0	0	0	0	0	0	0	0	0	0	0
gene860	ARID4B	CM009148.1:76990286-77139316	0	0	0	0	0	0	0	0	0	0	0	0	0	0	0	0	10.4311	16.2093	11.3617	18.6294	11.4547	12.6264	12.4356	8.95346	16.5474	17.0248	18.1068	16.4404	15.6355	17.669	16.411	16.9713
gene861	LOC111774659	CM009148.1:77141682-77143257	0.206131	0	0	0	0.1	0	0.0939701	0	0	0.0894995	0	0.189281	0	0.101476	0	0.108809	0	0	0	0	0	0	0	0	0	0	0	0	0	0	0	0
gene862	RBM34	CM009148.1:77143253-77159787	0	0	0	0	0	0	0	0	0	0	0	0	0	0	0	0	14.0991	18.3708	15.4349	15.6608	16.5247	15.8257	15.0394	14.6721	12.2026	14.7109	17.0595	20.2499	13.5591	16.0831	10.5995	13.0412
gene863	TOMM20	CM009148.1:77163238-77179126	0	0	0	0	0	0	0	0	0	0	0	0	0	0	0	0	99.8103	78.0207	74.8531	86.7835	69.79	69.9361	60.3779	78.6118	86.7963	84.3957	82.9118	73.8901	75.9355	79.2544	79.5655	70.5043
gene864	LOC111769733	CM009148.1:77163958-77164093	0	0	0	0	0	0	0	0	0	0	0	0	0	0	0	0	0	0	0	0	0	0	0	0	0	0	0	0	0	0	0	0
gene865	LOC106782128	CM009148.1:77196013-77198521	0	0	0	0	0	0	0	0	0	0	0	0	0	0	0	0	0.121645	0.0502061	0.149554	0.25611	0.102899	0.209715	0.047118	0	0.048416	0	0.110433	0.135284	0	0.186057	0	0.123069
gene866	LOC111774662	CM009148.1:77260258-77265889	0	0	0	0	0	0	0	0	0	0	0	0	0	0	0	0	0	0	0.0471307	0.0493515	0.0486482	0.045776	0.089071	0	0	0.0457599	0	0.0960142	0	0	0	0
gene867	LOC111771133	CM009148.1:77335850-77342367	0	0	0	0	0	0	0	0	0	0	0	0	0	0	0	0	0	0	0	0	0	0	0	0	0	0	0	0	0	0	0	0
gene868	LOC106782207	CM009148.1:77425003-77430535	0	0	0	0	0	0	0	0	0	0	0	0	0	0	0	0	0	0	0.0316612	0.231942	0.0327057	0	0.0298751	0.0639518	0	0.061594	0	0.0644196	0.0358966	0	0.134051	0
gene869	LOC111774667	CM009148.1:77438701-77466701	0	0	0	0	0	0	0	0	0	0	0	0	0	0	0	0	0	0.0163195	0	0.0169134	0	0.015687	0.0152365	0.0163532	0	0	0	0	0	0	0	0
gene871	LOC111774669	CM009148.1:77504977-77518554	0	0	0	0	0	0	0	0	0	0	0	0	0	0	0	0	0	0	0	0	0	0	0.0292815	0	0	0	0	0	0	0	0	0
gene870	LOC111774671	CM009148.1:77438786-77518447	0	0	0	0	0	0	0	0	0	0	0	0	0	0	0	0	0	0	0	0	0	0	0	0	0	0	0	0	0	0	0	0
gene872	LOC111774665	CM009148.1:77558387-77563004	0	0	0	0	0	0	0	0	0	0	0	0	0	0	0	0	0	0	0	0	0	0	0	0	0	0	0	0	0	0	0	0
gene873	LOC111774663	CM009148.1:77559671-77570737	0	0	0	0	0	0	0	0	0	0	0	0	0	0	0	0	0	0	0	0	0	0	0	0	0	0	0	0	0	0	0	0
gene874	IRF2BP2	CM009148.1:77614753-77620121	0	0	0	0	0	0	0	0	0	0	0	0	0	0	0	0	10.8611	15.1649	14.0766	26.2117	30.29	27.0524	17.2164	18.8257	17.9202	20.4228	22.9209	20.6614	16.9631	20.5687	23.0145	17.8854
gene875	LOC111771161	CM009148.1:77638580-77647401	0	0	0	0	0	0	0	0	0	0	0	0	0	0	0	0	0	0	0	0	0	0	0	0	0	0	0	0	0	0.348013	0	0
gene876	TARBP1	CM009148.1:77731425-77815912	0	0	0	0	0	0	0	0	0	0	0	0	0	0	0	0	3.83715	5.65737	6.07863	6.71324	6.10773	7.01081	6.32627	5.72796	6.94107	7.98043	6.0974	5.80528	7.15573	7.84248	8.3853	7.22749
gene877	COA6	CM009148.1:77820445-77828392	11.3097	8.96775	14.8568	11.2535	6.0838	10.4011	7.79071	7.50953	5.15669	6.70688	6.61291	11.3542	6.46418	6.52172	4.70897	4.78301	0	0	0	0	0	0	0	0	0	0	0	0	0	0	0	0
gene878	LOC102149873	CM009148.1:77828422-77839233	0	0	0	0	0	0	0	0	0	0	0	0	0	0	0	0	0	0	0	0	0	0	0	0	0	0	0	0	1.04441	0	0	0
gene879	SLC35F3	CM009148.1:77882617-78252245	0	0	0	0.159274	0.139276	0	0.211385	0.0961308	0.0883789	0	0.0647234	0	0	0	0	0	0	0	0	0	0	0	0	0	0	0	0	0	0	0	0	0
gene880	LOC111774692	CM009148.1:77942665-77953658	0	0	0	0	0	0	0	0	0	0	0	0	0	0	0	0	0	0	0	0	0	0	0	0	0	0	0	0	0	0	0	0
gene881	LOC111769790	CM009148.1:78393954-78394073	0	0	0	0	0	0	0	0	0	0	0	0	0	0	0	0	0	0	0	0	0	0	0	0	0	0	0	0	0	0	0	0
gene882	KCNK1	CM009148.1:78426517-78466945	47.9149	37.304	28.5257	19.3538	29.2067	29.9544	51.1997	36.4676	26.3669	32.7541	24.4972	25.6793	22.1001	27.8083	19.5937	23.545	0	0	0	0	0	0	0	0	0	0	0	0	0	0	0	0
gene883	MAP3K21	CM009148.1:78674232-78730198	1.10038	1.21752	2.12745	4.92715	6.52599	8.38694	37.2818	6.72258	5.36243	9.45511	4.22708	9.29717	2.49695	1.88139	2.95498	2.07512	0	0	0	0	0	0	0	0	0	0	0	0	0	0	0	0
gene884	PCNX2	CM009148.1:78763346-79044575	0	0	0	0	0	0	0	0	0	0	0	0	0	0	0	0	0.107018	0.225965	0.153122	0.142356	0.052751	0	0.208369	0.0344016	0.0678972	0.0165739	0.0162257	0.113468	0.0316161	0	0.0831322	0.0209833
gene886	NTPCR	CM009148.1:79022566-79088680	35.3067	36.5816	41.9779	48.3987	25.3824	22.1087	28.3422	27.3617	17.6139	18.5953	20.4772	26.6175	19.7482	19.0547	20.2269	17.2594	0	0	0	0	0	0	0	0	0	0	0	0	0	0	0	0
gene885	LOC111774700	CM009148.1:78920770-78921535	0	0	0	0	0	0	0	0	0	0	0	0	0	0	0	0	0	0	0	0	0	0	0	0	0	0	0	0	0	0	0	0
gene887	LOC100060014	CM009148.1:79125473-79127585	0	0	0	0	0	0	0	0	0	0	0	0	0	0	0	0	0	0	0	0	0	0	0	0	0	0	0	0	0	0	0	0
gene888	MAP10	CM009148.1:79256186-79259303	0.340053	1.68961	2.33547	1.76917	1.78536	1.75789	3.01237	1.05444	1.3633	1.9388	2.48857	1.90031	1.51227	1.31053	1.3562	1.40436	0	0	0	0	0	0	0	0	0	0	0	0	0	0	0	0
gene889	LOC111769666	CM009148.1:79372740-79372847	0	0	0	0	0	0	0	0	0	0	0	0	0	0	0	0	0	0	0	0	0	0	0	0	0	0	0	0	0	0	0	0
gene890	LOC111775020	CM009148.1:79396401-79431685	0	0	0	0	0	0	0	0	0	0	0	0	0.0819452	0.0798629	0	0	0	0	0	0	0	0	0	0	0	0	0	0	0	0	0	0
gene891	SIPA1L2	CM009148.1:79430740-79641667	0	0	0	0	0	0	0	0	0	0	0	0	0	0	0	0	2.43656	3.54088	5.11958	5.53137	6.68078	5.49528	7.41937	3.34168	5.01077	5.41547	6.32678	6.81498	4.62288	4.95221	7.85737	6.08173
gene892	LOC111774718	CM009148.1:79701191-79708802	0	0	0	0	0	0	0	0	0	0	0	0	0	0	0	0	0	0	0	0	0	0	0	0	0	0	0	0	0	0	0	0
gene893	LOC111774721	CM009148.1:79737485-79757000	0	0	0	0	0	0	0	0	0	0	0	0	0	0	0	0	0	0	0	0	0	0	0	0	0	0	0	0	0	0	0	0
gene894	DISC1	CM009148.1:79936779-80276586	1.37278	1.53333	1.94329	1.93272	1.61426	2.76615	1.51615	1.92842	2.86148	2.17894	3.41892	3.05474	2.75478	3.20134	3.66455	1.78019	0	0	0	0	0	0	0	0	0	0	0	0	0	0	0	0
gene895	LOC111769735	CM009148.1:79994581-79994704	0	0	0	0	0	0	0	0	0	0	0	0	0	0	0	0	0	0	0	0	0	0	0	0	0	0	0	0	0	0	0	0
gene896	TSNAX	CM009148.1:80339355-80370381	20.0332	19.976	22.0841	21.4222	21.4739	22.2243	19.7407	13.1656	28.1543	26.5306	23.3922	19.8127	16.7815	21.7786	21.3353	15.9836	0	0	0	0	0	0	0	0	0	0	0	0	0	0	0	0
gene897	LOC111774730	CM009148.1:80373466-80387120	0	0	0	0	0	0	0	0	0	0	0	0	0	0	0	0	0	0	0	0	0	0	0	0	0	0	0	0	1.28277	0	0	0
gene898	EGLN1	CM009148.1:80475799-80531355	0	0	0	0	0	0	0	0	0	0	0	0	0	0	0	0	9.24126	10.8556	14.2073	22.3504	16.3042	17.4408	15.1334	12.7477	17.0977	16.4272	14.5127	13.5954	12.1246	13.0941	14.9592	11.6284
gene899	SPRTN	CM009148.1:80538764-80551262	7.40185	11.4568	10.0597	10.9238	9.22903	9.20049	7.08753	7.8987	10.5585	8.93266	11.0044	10.7167	8.23481	10.5315	9.15611	8.40849	0	0	0	0	0	0	0	0	0	0	0	0	0	0	0	0
gene900	EXOC8	CM009148.1:80551425-80553837	0	0	0	0	0	0	0	0	0	0	0	0	0	0	0	0	4.84858	5.94584	5.77372	6.80036	3.46265	4.65857	7.85937	4.0265	8.45413	7.2586	8.2045	5.23047	5.82869	6.47429	6.60485	5.03006
gene901	GNPAT	CM009148.1:80574738-80608152	43.1475	35.7376	34.682	26.6456	25.7778	24.4941	15.9532	31.2822	26.1959	28.7317	28.935	30.0038	31.2708	24.2124	26.5667	22.0797	0	0	0	0	0	0	0	0	0	0	0	0	0	0	0	0
gene902	C1H1orf131	CM009148.1:80608033-80623819	0	0	0	0	0	0	0	0	0	0	0	0	0	0	0	0	12.4706	10.5221	10.247	8.78474	9.12382	8.24593	5.64991	11.3956	8.58598	11.8466	9.60582	11.3614	10.9493	10.6426	7.6014	8.49441
gene903	TRIM67	CM009148.1:80626219-80680785	0.010137	0.246932	0.235097	0.0682507	0.00986293	0.0186951	0.0370515	0.0196917	0.00904175	0.0178456	0.0806292	0.0278374	0	0.020067	0.048187	0.0107457	0	0	0	0	0	0	0	0	0	0	0	0	0	0	0	0
gene904	LOC111774739	CM009148.1:80778987-80781742	0.0603004	0	0.0583954	0	0	0	0	0.0398822	0.0536527	0.0526895	0	0	0	0.059505	0.0571836	0.0637801	0	0	0	0	0	0	0	0	0	0	0	0	0	0	0	0
gene905	FAM89A	CM009148.1:80781895-80800466	0	0	0	0	0	0	0	0	0	0	0	0	0	0	0	0	13.7458	23.6815	18.7642	17.1607	21.1277	25.5205	13.0551	25.3688	13.646	14.7728	13.7346	22.9983	18.7659	16.4917	14.4517	13.1807
gene906	ARV1	CM009148.1:80808477-80824645	26.0617	25.6661	30.0704	29.1741	31.48	31.4007	22.5266	38.0402	27.1769	30.8112	27.9443	31.516	29.514	27.3262	18.6417	24.6287	0	0	0	0	0	0	0	0	0	0	0	0	0	0	0	0
gene907	TTC13	CM009148.1:80824776-80904400	0	0	0	0	0	0	0	0	0	0	0	0	0	0	0	0	8.66917	9.74615	9.71948	12.4895	12.2969	12.8244	9.65975	8.12792	10.4475	11.6795	12.0697	12.9216	11.2084	13.229	11.9052	10.8807
gene908	C1H1orf198	CM009148.1:80925000-80958329	0	0	0	0	0	0	0	0	0	0	0	0	0	0	0	0	17.6758	22.8862	30.3993	28.4027	25.2165	23.2791	14.5346	12.487	14.9746	15.46	17.0458	18.9999	14.8366	12.7153	20.186	15.8903
gene909	CAPN9	CM009148.1:80997788-81043875	0.519291	0.194566	0.1546	0.154006	0.349466	0.0737566	0.328276	0.0773578	0.106722	0.0349968	0.175989	0.109795	0.12112	0.0394611	0.265439	0.0845642	0	0	0	0	0	0	0	0	0	0	0	0	0	0	0	0
gene910	LOC111774746	CM009148.1:81046419-81054445	0	0	0	0	0	0	0	0	0	0	0	0	0	0	0	0	0	0	0.0784892	0.0410822	0	0	0	0	0	0	0	0	0	0	0	0
gene911	LOC106782137	CM009148.1:81060192-81070016	0.0261889	0.076547	0.0320977	0.0319678	0	0.0547983	0.030307	0	0.0529047	0.0229979	0.0292603	0.0304005	0.033539	0	0	0.17385	0	0	0	0	0	0	0	0	0	0	0	0	0	0	0	0
gene912	LOC111769789	CM009148.1:81070805-81070924	1279.3	852.08	1154.32	2058.19	361.384	218.333	609.933	1474.74	401.563	717.324	694.107	1116.19	689.097	570.188	415.355	371.735	0	0	0	0	0	0	0	0	0	0	0	0	0	0	0	0
gene913	LOC100061806	CM009148.1:81085264-81086227	0	0	0	0	0	0	0	0	0	0	0	0	0	0	0	0	0	0	0	0	0	0	0	0	0	0	0	0	0	0	0	0
gene914	LOC111769817	CM009148.1:81088777-81088893	0	0	0	0	0	0	0	0	0	0	0	0	0	0	0	0	0	0	0	0	0	0	0	0	0	0	0	0	0	0	0	0
gene915	LOC100061869	CM009148.1:81101360-81102323	0	0	0	0	0	0	0	0	0	0	0	0	0	0	0	0	0	0	0	0	0	0	0	0	0	0	0	0	0	0	0	0
gene916	LOC100061899	CM009148.1:81125317-81126545	0	0	0	0	0	0	0	0	0	0	0	0	0	0	0	0	0	0	0	0	0	0	0	0	0	0	0	0	0	0	0	0
gene917	LOC100061933	CM009148.1:81134928-81135885	0	0	0	0	0	0	0	0	0	0	0	0	0	0	0	0	0	0	0	0	0	0	0	0	0	0	0	0	0	0	0	0
gene918	LOC100061969	CM009148.1:81156823-81157765	0	0	0	0	0	0	0	0	0	0	0	0	0	0	0	0	0	0	0	0	0	0	0	0	0	0	0	0	0	0	0	0
gene919	LOC100062005	CM009148.1:81178934-81180771	0	0	0	0	0	0	0	0	0	0	0	0	0	0	0	0	0	0	0	0	0	0	0	0	0	0	0	0	0	0	0	0
gene920	ALOX5	CM009148.1:81235028-81291445	0	0	0	0	0	0	0	0	0	0	0	0	0	0	0	0	0.189932	0.194133	0.308198	1.8954	1.80868	2.27451	1.59558	2.17056	0.882273	1.12328	1.76851	1.50122	0.507246	0.884777	1.91186	1.99657
gene921	2019-03-08	CM009148.1:81300008-81413449	20.8273	18.2295	20.1982	18.924	24.8439	22.0922	13.8685	15.3264	20.0459	17.6552	20.7896	19.4418	18.1446	17.4665	21.1406	17.8036	0	0	0	0	0	0	0	0	0	0	0	0	0	0	0	0
gene922	LOC102147419	CM009148.1:81366027-81370881	0	0	0	0	0	0	0	0	0	0	0	0	0	0	0	0	0	0	0	0	0	0	0	0	0	0	0	0	0	0	0.0590601	0
gene923	ZFAND4	CM009148.1:81427807-81530457	3.39445	3.16184	4.04532	5.60029	7.50202	6.45794	4.86679	5.24685	4.65567	4.83496	7.36712	7.12533	5.1702	4.89816	6.32307	5.48435	0	0	0	0	0	0	0	0	0	0	0	0	0	0	0	0
gene924	LOC100062210	CM009148.1:81532802-81582531	18.4725	22.9761	31.287	37.3953	25.5179	23.8778	17.2767	23.6082	24.0669	23.2867	26.3086	25.4251	23.6383	25.3289	25.1551	24.7516	0	0	0	0	0	0	0	0	0	0	0	0	0	0	0	0
gene925	MSMB	CM009148.1:81647662-81656477	0	0	0	0	0	0	0	0	0	0	0	0	0	0	0	0	0.290397	0	0	0	0	0	0	0	0	0	0	0	0	0	0	0
gene926	NCOA4	CM009148.1:81658767-81679432	0	0	0	0	0	0	0	0	0	0	0	0	0	0	0	0	88.6679	89.9206	90.26	157.53	50.7602	49.8177	48.7343	39.8567	57.7969	60.1243	61.2363	56.5822	56.1438	65.3432	52.9416	58.3272
gene927	LOC100062521	CM009148.1:81679993-81714831	62.9799	47.175	56.1807	53.975	44.8805	40.6901	32.6074	54.9233	32.2686	41.6126	39.5288	50.5074	39.4531	33.3415	36.0156	32.9287	0	0	0	0	0	0	0	0	0	0	0	0	0	0	0	0
gene928	LOC111769679	CM009148.1:81696604-81696808	0	6.88501	0	0	3.20141	0	0	0	0	0	0	0	0	0	0	0	0	0	0	0	0	0	0	0	0	0	0	0	0	0	0	0
gene929	PARG	CM009148.1:81714883-81828418	0	0	0	0	0	0	0	0	0	0	0	0	0	0	0	0	8.0015	9.64838	8.83247	10.6827	9.07015	10.0613	8.19004	9.11344	12.4637	12.3021	10.805	11.4472	9.72225	11.0466	13.8648	11.1776
gene930	OGDHL	CM009148.1:81864801-81891112	0	0	0	0	0	0	0	0	0	0	0	0	0	0	0	0	9.58135	7.46049	12.1311	17.1714	6.1781	6.65689	19.343	9.13416	8.83942	7.90563	9.48765	12.2774	6.62015	7.39115	9.60618	5.53935
gene931	C1H10orf53	CM009148.1:81918679-81936048	0	0	0	0	0	0	0	0	0	0	0	0	0	0	0	0	0	0	0	0	0	0	0	0	0	0	0	0	0	0	0	0
gene932	LOC106782200	CM009148.1:81936127-81942612	0	0	0	0	0	0	0	0	0	0	0	0	0	0	0	0	0	0	0	0	0	0	0	0	0	0	0	0	0	0	0	0
gene933	CHAT	CM009148.1:81945407-81992345	0	0	0	0	0	0	0	0	0	0	0	0	0	0	0	0	0	0	0	0	0	0	0	0	0	0	0	0	0	0	0	0
gene934	SLC18A3	CM009148.1:82000132-82002549	0	0	0	0	0.0436409	0	0.0409946	0.130387	0	0	0	0	0	0	0	0	0	0	0	0	0	0	0	0	0	0	0	0	0	0	0	0
gene935	ERCC6	CM009148.1:82059013-82131435	0	0	0	0	0	0	0	0	0	0	0	0	0	0	0	0	10.3752	9.34602	8.97723	11.1862	5.47958	7.48527	7.18078	4.53467	8.32705	9.01474	8.45992	6.80323	8.51656	8.70032	8.44035	9.26325
gene936	DRGX	CM009148.1:82185641-82218804	0	0	0	0	0	0	0	0	0	0	0	0	0	0	0	0	0	0	0	0	0	0	0	0	0	0	0	0	0	0	0	0
gene937	C1H10orf71	CM009148.1:82245865-82273292	0	0	0.0375428	0	0.0377742	0	0	0	0	0	0	0	0	0	0	0	0	0	0	0	0	0	0	0	0	0	0	0	0	0	0	0
gene938	LOC111774823	CM009148.1:82276536-82283049	0	0	0	0	0	0	0	0	0	0	0	0	0	0	0	0	0	0	0	0	0	0	0	0	0	0	0	0	0	0	0	0
gene939	LOC106782181	CM009148.1:82326176-82352955	0	0	0	0	0	0	0	0	0	0	0	0	0	0	0	0	0	0	0	0	0	0	0	0	0	0	0	0.076522	0	0	0	0
gene940	C1H10orf128	CM009148.1:82368152-82401350	0	0	0	0	0	0	0	0	0	0	0	0	0	0	0	0	0.421346	1.61952	2.44351	2.56949	10.0982	8.00418	3.8099	7.22578	5.8037	3.72311	5.48083	5.95356	3.6734	5.93665	4.47099	4.0237
gene941	FAM170B	CM009148.1:82420252-82423895	0	0	0	0	0	0	0	0	0	0	0	0	0	0	0	0	0.0466439	0.0448514	0.0890391	0	0.137877	0.345885	0.042058	0.404201	0.172976	0.0864763	0.0847517	0.0906757	0.101045	0	0.188464	0.27474
gene942	VSTM4	CM009148.1:82437722-82550517	0	0	0	0	0	0	0	0	0	0	0	0	0	0	0	0	3.07573	6.7601	7.47377	6.91018	12.5352	13.7685	5.60603	6.94836	6.40365	4.59469	7.39124	10.1521	6.4215	6.5088	8.12395	6.42844
gene943	WDFY4	CM009148.1:82558373-82859589	0.119043	0.23225	0.39356	1.04146	0.521922	0.393299	0.253277	0.34734	0.177162	0.227334	0.377471	0.127252	0.170601	0.402434	0.301806	0.326004	0	0	0	0	0	0	0	0	0	0	0	0	0	0	0	0
gene944	LRRC18	CM009148.1:82602932-82633332	0	0	0	0	0	0	0	0	0	0	0	0	0	0	0	0	0	0	0	0	0.0509807	0	0.103587	0	0	0	0.0348341	0.0503242	0.0560769	0	0.0433006	0
gene945	ARHGAP22	CM009148.1:82879698-83067994	0	0	0	0	0	0	0	0	0	0	0	0	0	0	0	0	0.302947	0.524218	0.576874	0.712201	1.73713	1.36309	0.624781	1.53666	1.30042	0.885926	1.36614	0.914082	0.983769	1.17805	0.62488	1.51642
gene946	LOC111774878	CM009148.1:82986390-82997977	0.0318132	0.158743	0.159294	0.0713997	0.100198	0.114504	0.0387598	0	0.108639	0.0748606	0.0711526	0.106778	0.0696026	0.0912429	0.116727	0.217391	0	0	0	0	0	0	0	0	0	0	0	0	0	0	0	0
gene947	LOC111774879	CM009148.1:83044536-83050581	0	0	0	0	0.0783343	0	0	0	0	0	0	0	0	0	0	0	0	0	0	0	0	0	0	0	0	0	0	0	0	0	0	0
gene948	MAPK8	CM009148.1:83078807-83178658	19.2479	17.7717	13.383	19.7518	12.8046	15.366	11.3225	13.034	17.0476	16.1489	17.3197	17.5769	15.1143	15.8132	18.8646	16.0782	0	0	0	0	0	0	0	0	0	0	0	0	0	0	0	0
gene949	LOC100051860	CM009148.1:83185461-83187452	0	0	0	0	0	0	0	0	0	0	0	0	0	0	0	0	0	0	0	0	0	0	0	0	0	0	0	0	0	0	0	0
gene950	FRMPD2	CM009148.1:83200595-83328667	0	0	0	0	0	0	0	0	0	0	0	0	0	0	0	0	0.00770413	0.0954086	0.0367477	0.0537964	0.2799	0	0.0624966	0.0148737	0.0548005	0.22017	0.1213	0.0746287	0	0	0.0526624	0.199455
gene951	PTPN20	CM009148.1:83335623-83448468	0	0	0	0	0	0	0	0	0	0	0	0	0	0	0	0	0	0	0	0	0	0	0.0846707	0	0	0	0.0708388	0.136947	0	0	0	0
gene952	LOC106782131	CM009148.1:83638828-83649989	0	0	0	0	0	0	0	0	0	0	0	0	0	0	0	0	0	0	0	0	0	0	0	0	0	0	0	0	0	0	0	0
gene953	LOC111774927	CM009148.1:83656191-83675753	0	0	0	0	0	0	0	0	0	0	0	0	0	0	0	0	0	0	0	0	0	0	0	0	0	0	0	0	0	0	0	0
gene954	GDF10	CM009148.1:83719515-83733798	0	0	0	0	0	0	0	0	0	0	0	0	0	0	0	0	0	0	0	0	0	0.0232517	0.0677792	1.06548	0	0	0.0228444	0.0974438	0	0	0.0253643	0
gene955	GDF2	CM009148.1:83741372-83747107	0	0	0	0	0	0	0	0	0	0	0	0	0	0	0	0	0	0	0	0	0	0	0	0	0	0	0	0	0	0	0	0
gene956	RBP3	CM009148.1:83765118-83778182	0	0	0	0	0	0	0	0	0	0	0	0	0	0	0	0	0	0	0	0	0	0	0	0	0	0	0	0	0	0	0	0
gene957	ZNF488	CM009148.1:83783624-83808849	0	0	0.0155649	0.0154949	0.109656	0.059413	0	0.0156314	0.0287183	0.0708104	0.0142231	0.0591983	0	0.0114779	0.122441	0.0341312	0	0	0	0	0	0	0	0	0	0	0	0	0	0	0	0
gene958	LOC111774935	CM009148.1:83809272-83819488	0	0	0	0	0	0	0	0	0	0	0	0	0	0	0	0	0	0	0	0	0.145362	0.0685214	0	0	0	0	0	0	0	0	0	0
gene959	LOC102148892	CM009148.1:83815679-83860251	0	0	0	0	0	0	0	0	0	0	0	0	0	0	0	0	0	0	0	0	0	0	0	0	0	0	0	0	0	0	0	0
gene960	LOC102147509	CM009148.1:83871240-83941020	0	0	0	0.0461746	0.0210681	0	0.108166	0.227366	0.0219045	0.0858666	0.13261	0.0877697	0.155632	0	0	0.0506717	0	0	0	0	0	0	0	0	0	0	0	0	0	0	0	0
gene961	LOC102148936	CM009148.1:83957725-84003860	0	0	0	0	0	0	0	0	0	0	0	0	0	0	0	0	0.192803	1.06067	0.0613694	0.321484	1.36189	0	0.875746	1.42058	0.479444	0.890602	2.03922	2.00243	0.518647	0.398279	0.129877	1.21283
gene962	LOC100052045	CM009148.1:84014378-84032418	0	0	0	0	0	0	0	0	0	0	0	0	0	0	0	0	39.4398	126.593	43.009	139.505	324.1	242.067	128.04	397.809	235.945	223.256	232.26	299.918	255.514	167.942	169.716	188.639
gene963	LOC111771250	CM009148.1:84044732-84048999	0	0	0	0	0	0	0	0	0	0	0	0	0	0	0	0	0	0	0	0	0	0	0	0	0	0	0	0	0	0	0	0
gene964	LOC100052105	CM009148.1:84082451-84095247	0.11006	0.134055	0.18627	0.0794885	0.214072	0.304733	0.226205	0.261774	0.0735604	0.169114	0.14566	0.201624	0.278093	0.190406	0.418232	0.174877	0	0	0	0	0	0	0	0	0	0	0	0	0	0	0	0
gene965	LOC100063878	CM009148.1:84150100-84150945	0	0	0	0	0	0	0	0	0	0	0	0	0	0	0	0	0	0	0	0	0	0	0	0	0	0	0	0	0	0	0	0
gene966	LOC111771280	CM009148.1:84163055-84165283	0	0	0	0	0	0	0	0	0	0	0	0	0	0	0	0	0	0.133608	0	0	0.127589	0.120872	0	0.102409	0.120273	0.0984193	0	0	0	0	0	0.0420172
gene967	GPRIN2	CM009148.1:84166753-84170947	0.371416	1.25449	0.981639	1.07283	2.02281	1.051	0.70116	2.28147	2.16285	2.67507	1.85741	2.17698	2.42723	2.30116	2.28177	1.49517	0	0	0	0	0	0	0	0	0	0	0	0	0	0	0	0
gene968	LOC100064042	CM009148.1:84203043-84212455	0	0	0	0	0	0	0	0	0	0	0	0	0	0	0	0	0.642877	0.377899	0.886029	2.03302	1.75991	1.32329	1.28651	0.825827	0.198664	0.265107	0.422033	1.59506	0.579654	0.68804	0.46891	0.378475
gene969	FAM35A	CM009148.1:84227767-84319809	12.273	17.1303	14.7083	14.4308	8.4966	7.2696	4.88474	6.28996	7.03619	7.49909	8.43512	9.02344	7.94581	9.11815	7.34004	7.0744	0	0	0	0	0	0	0	0	0	0	0	0	0	0	0	0
gene970	GLUD1	CM009148.1:84319959-84358085	0	0	0	0	0	0	0	0	0	0	0	0	0	0	0	0	185.696	96.9507	112.319	130.185	74.9595	70.2807	41.1036	49.1629	46.1329	48.7575	50.0878	60.3066	48.9447	50.9406	56.2712	39.8884
gene971	FAM25A	CM009148.1:84366757-84371883	2.27028	0.942724	0.720127	1.43462	0.361821	0.859032	0.067973	0.540794	0.0663047	0.358931	0.426462	0.306894	0.22571	0.22063	0.706705	0.157622	0	0	0	0	0	0	0	0	0	0	0	0	0	0	0	0
gene972	ADIRF	CM009148.1:84384010-84386301	265.94	326.866	326.3	196.053	163.308	162.014	80.0301	174.038	62.4334	66.5002	69.1057	113.454	97.2822	126.895	93.741	129.836	0	0	0	0	0	0	0	0	0	0	0	0	0	0	0	0
gene973	SNCG	CM009148.1:84390083-84394639	3.62113	1.40998	1.05749	1.76262	0.175262	0	0	0	0	0	0.314746	0.833483	0.366803	0.177534	0.511987	0.190495	0	0	0	0	0	0	0	0	0	0	0	0	0	0	0	0
gene974	MMRN2	CM009148.1:84394652-84412797	0	0	0	0	0	0	0	0	0	0	0	0	0	0	0	0	2.99324	4.18684	5.53697	2.64825	10.6469	12.9683	7.24727	7.10604	12.0732	8.83102	11.5927	11.6921	8.31482	11.1539	10.9187	10.1982
gene975	BMPR1A	CM009148.1:84418388-84558349	13.4225	15.5491	15.392	20.1881	8.09705	8.80315	8.29906	5.04286	11.2982	10.6752	9.90281	8.13946	9.09049	10.1553	11.4545	8.18405	0	0	0	0	0	0	0	0	0	0	0	0	0	0	0	0
gene976	LOC111774972	CM009148.1:84558569-84563815	0	0	0	0	0	0	0	0	0	0	0	0	0	0	0	0	0.17075	0.281658	0.372272	0.09737	0.072134	0.135467	0.26325	0.117579	0.0904522	0.158582	0.310578	0.283851	0.23727	0.182756	0.0985205	0.200944
gene977	LDB3	CM009148.1:84575975-84636160	0.0416443	0.0608624	0.141064	0.240824	0.081011	0.607783	0.38229	0.276907	0.130079	0.0915618	0.356103	0.255184	0.373486	0.192775	0.25755	0.110397	0	0	0	0	0	0	0	0	0	0	0	0	0	0	0	0
gene978	OPN4	CM009148.1:84638195-84655120	0	0	0	0	0	0	0.0199626	0	0	0	0	0	0	0	0	0	0	0	0	0	0	0	0	0	0	0	0	0	0	0	0	0
gene979	LOC102149549	CM009148.1:84644424-84649755	0	0	0	0	0	0	0	0	0	0	0	0	0	0	0	0	0	0	0	0	0	0	0	0	0	0	0	0	0	0	0	0
gene980	WAPL	CM009148.1:84735957-84812159	0	0	0	0	0	0	0	0	0	0	0	0	0	0	0	0	20.5836	21.5445	21.9014	21.9899	14.9261	15.817	13.4865	13.6799	22.6981	21.9144	21.5851	18.7685	17.9735	20.9268	20.8276	19.4182
gene981	LOC111774985	CM009148.1:84820053-84854017	0.0980828	0.0573389	0.0568914	0.0566414	0.0763232	0.0180967	0.519709	0.133248	0.0349779	0.0172429	0.0519615	0.0179623	0	0	0.0745636	0.0623573	0	0	0	0	0	0	0	0	0	0	0	0	0	0	0	0
gene982	GRID1	CM009148.1:84873449-85543939	0	0	0	0	0	0	0	0	0	0	0	0	0	0	0	0	0.0357266	0.116352	0.10227	0.171043	1.59404	4.60483	1.07672	2.06634	0.430529	0.628883	0.681502	1.04139	0.347744	0.650513	2.22889	1.15274
gene983	MIR346	CM009148.1:84971759-84971854	0	0	0	0	0	0	0	0	0	0	0	0	0	0	0	0	0	0	0	0	0	0	0	0	0	0	0	0	0	0	0	0
gene984	LOC106782199	CM009148.1:85384290-85417632	0	0	0	0	0	0	0	0	0	0	0	0	0	0	0	0	0	0	0	0	0	0	0	0	0	0	0	0	0	0	0	0
gene985	LOC111774991	CM009148.1:85535618-85616644	0	0	0	0	0	0	0	0	0	0	0	0	0	0	0	0	0	0	0	0	0	0	0	0	0	0	0	0	0	0	0	0
gene986	CCSER2	CM009148.1:86361052-86533449	9.76367	14.2726	13.7327	12.5769	14.4908	15.1799	9.78456	12.9094	18.3602	18.0698	17.4787	18.1627	16.3764	13.8404	14.6716	16.2013	0	0	0	0	0	0	0	0	0	0	0	0	0	0	0	0
gene987	RGR	CM009148.1:86580287-86590851	0	0	0	0	0	0	0	0	0	0	0	0	0	0	0	0	0	0	0	0	0	0	0	0	0	0	0	0	0	0	0	0
gene988	LRIT1	CM009148.1:86593553-86603879	0	0	0	0	0	0	0	0	0	0	0	0	0	0	0	0	0	0	0	0	0	0	0	0	0	0	0	0	0	0	0	0
gene989	LRIT2	CM009148.1:86609781-86613499	0	0	0	0	0	0	0	0	0	0	0	0	0	0	0	0	0	0	0	0	0	0	0	0	0	0	0	0	0	0	0	0
gene990	CDHR1	CM009148.1:86618151-86639731	0	0	0	0	0	0	0	0	0	0	0	0	0	0	0	0	0	0	0	0	0	0	0	0	0	0	0	0	0	0	0	0
gene991	C1H10orf99	CM009148.1:86647070-86663259	12.7768	14.4897	15.8884	7.24166	1.89453	2.6375	1.59688	5.2366	0.88378	1.49857	1.71301	2.95492	3.49623	8.89841	4.03268	0.370475	0	0	0	0	0	0	0	0	0	0	0	0	0	0	0	0
gene992	GHITM	CM009148.1:86664406-86677585	99.1289	82.7922	87.0034	98.2121	72.5263	67.7512	54.771	78.2976	74.1762	78.1339	80.2888	73.8577	69.2373	65.8889	64.2902	59.2655	0	0	0	0	0	0	0	0	0	0	0	0	0	0	0	0
gene993	LOC100065412	CM009148.1:87287629-87298259	0	0	0	0	0	0	0	0	0	0	0	0	0	0	0	0	0	0	0	0	0	0	0	0	0	0	0	0	0	0	0	0
gene994	NRG3	CM009148.1:87558111-87589553	0	0.0473297	0	0	0	0	0.0443742	0	0	0	0	0	0	0	0	0	0	0	0	0	0	0	0	0	0	0	0	0	0	0	0	0
gene995	LOC111775013	CM009148.1:87790347-88142188	0	0	0	0	0	0	0	0	0	0	0	0	0	0	0	0	0	0	0	0	0	0	0	0	0	0	0	0	0	0	0	0
gene997	LOC111775011	CM009148.1:88135210-88155914	0	0	0	0	0	0	0	0	0	0	0	0	0	0	0	0	0	0	0	0	0	0	0	0	0	0	0	0	0	0	0	0
gene996	LOC111775015	CM009148.1:88116029-88126619	0	0	0	0	0	0	0	0	0	0	0	0	0	0	0	0	0	0	0	0	0	0	0	0	0	0	0	0	0	0	0	0
gene998	LOC111775008	CM009148.1:88568150-88570778	0	0	0	0	0	0	0	0	0	0	0	0	0	0	0	0	0	0	0	0	0	0	0	0	0	0	0	0	0	0	0	0
gene999	LOC100065811	CM009148.1:88849857-88850892	0.733167	2.1418	1.42379	2.72466	1.77738	0.33975	1.33632	1.05654	1.30073	2.11634	1.92271	0.898229	0.98934	1.44227	1.27071	1.28896	0	0	0	0	0	0	0	0	0	0	0	0	0	0	0	0
gene1000	LOC111775021	CM009148.1:89356084-89370697	0	0	0	0	0	0	0	0	0	0	0	0	0	0	0	0	0	0	0	0	0	0	0	0	0	0	0	0	0	0	0	0
gene1001	LOC111775025	CM009148.1:89393042-89405826	0.022719	0.110684	0.0878212	0.0437077	0.022104	0.0104755	0.0622782	0	0.0303948	0.00999711	0.0200761	0.0519932	0	0.0224775	0.010799	0.0361229	0	0	0	0	0	0	0	0	0	0	0	0	0	0	0	0
gene1002	SH2D4B	CM009148.1:89417400-89490005	0.185724	0.0723644	0.071796	0.160826	0.0903056	0.274129	0.186542	0.0900973	0.099356	0.179609	0.147564	0.255018	0.0375246	0.146906	0.176451	0.16724	0	0	0	0	0	0	0	0	0	0	0	0	0	0	0	0
gene1003	TSPAN14	CM009148.1:89524841-89574057	32.3373	46.5767	45.8744	56.3795	47.7947	64.7525	33.5614	62.1426	44.149	48.5042	52.1907	67.5964	45.8779	50.1137	49.6243	48.8857	0	0	0	0	0	0	0	0	0	0	0	0	0	0	0	0
gene1004	FAM213A	CM009148.1:89604926-89625491	170.539	167.1	184.91	263.335	184.766	242.307	607.3	360.566	151.208	239.513	181.459	327.777	128.371	99.548	122.766	82.9916	0	0	0	0	0	0	0	0	0	0	0	0	0	0	0	0
gene1005	DYDC2	CM009148.1:89667463-89682111	0.04881	0.52304	0.236224	1.6947	0.142306	0.135262	0.891201	0.141686	0.0434536	0.128163	0.171895	0.178951	0.444096	0.240977	0.463142	0.309917	0	0	0	0	0	0	0	0	0	0	0	0	0	0	0	0
gene1006	DYDC1	CM009148.1:89682410-89704691	0	0	0	0	0	0	0	0	0	0	0	0	0	0	0	0	0	0	0	0.123309	0	0	0	0	0	0	0	0	0	0	0	0
gene1007	MAT1A	CM009148.1:89736443-89753694	0	0	0	0	0	0	0	0	0	0	0	0	0	0	0	0	0.956547	0.561248	0	64.2779	0.0229978	0	0	0.0449855	0.713724	0.520076	0	0.0452428	0	0	0	0
gene1008	SFTPA1	CM009148.1:89779809-89784085	0	0	0	0	0	0	0	0	0	0	0	0	0	0	0	0	0	0	0	0	0	0	0	0	0	0	0	0	0	0	0	0
gene1009	LOC100066313	CM009148.1:89789415-89793701	0	0	0	0	0	0	0	0	0	0	0	0	0	0	0	0	0	0.0755634	0.0751473	3.1507	0	0	0	0	0	0	0	0	0	0	0	0
gene1010	LOC111775042	CM009148.1:89795269-89797838	0	0	0	0	0	0	0	0	0	0	0	0	0	0	0	0	0	0	0	0	0	0	0	0	0	0	0	0	0	0	0	0
gene1011	SFTPD	CM009148.1:89805788-89817016	0	0.436344	0.260646	0.173335	10.1759	0.33169	430.921	0.172713	0.159222	0.857575	0.235729	0	0	0.0882846	0.169695	0	0	0	0	0	0	0	0	0	0	0	0	0	0	0	0	0
gene1012	LOC111775137	CM009148.1:89864939-89888500	0	0	0	0	0	0	0	0	0	0	0	0	0	0	0	0	0	0	0	0	0	0	0	0	0	0	0	0	0	0	0	0
gene1013	LOC100066482	CM009148.1:89913351-89914280	0	0	0	0	0	0	0	0	0	0	0	0	0	0	0	0	0	0	0	0	0	0	0	0	0	0	0	0	0	0	0	0
gene1014	RN28S	CM009148.1:89940296-89941109	539.299	452.665	346.243	624.535	972.738	909.917	1197.22	903.126	177.661	225.625	307.848	233.316	151.128	168.206	191.559	199.224	0	0	0	0	0	0	0	0	0	0	0	0	0	0	0	0
gene1015	LOC111769668	CM009148.1:89943216-89943369	0	0	0	0	0	0	0	0	0	0	0	0	0	0	0	0	0	0	0	0	0	0	0	0	0	0	0	0	0	0	0	0
gene1016	LOC102148004	CM009148.1:89953611-89961325	0	0	0	0	0	0	0	0	0	0	0	0	0	0	0	0	0	0	0	0	0	0	0	0	0	0	0	0	0	0	0	0
gene1017	LOC111775045	CM009148.1:90007991-90020090	0	0	0	0	0	0	0	0	0	0	0	0	0	0	0	0	0.177681	0.239494	0.271205	0.0708402	0.0116742	0.0355894	0.0318991	0.0114226	0.0439042	0	0	0	0.0511248	0.0253478	0.035859	0.0417787
gene1018	LOC111771336	CM009148.1:90020560-90029413	0	0	0	0	0	0	0	0	0	0	0	0	0	0	0	0	0	0	0	0	0	0	0	0	0	0	0	0	0	0	0	0
gene1019	LOC100066811	CM009148.1:90041660-90050003	0.312548	0.338331	0.63828	0.568819	0.573984	0.577056	0.253715	0.572031	0.556884	0.730992	0.489878	0.668118	0.351001	0.41179	0.494628	0.698686	0	0	0	0	0	0	0	0	0	0	0	0	0	0	0	0
gene1020	EFL1	CM009148.1:90052447-90167889	0	0	0	0	0	0	0	0	0	0	0	0	0	0	0	0	11.2652	14.6483	15.5478	17.9055	17.2804	15.7334	10.9369	16.085	13.4366	15.589	14.484	18.0179	14.4211	14.9664	11.8927	16.1086
gene1021	LOC111775055	CM009148.1:90168026-90187381	0.0518381	0.303033	0.325823	0.174703	0.0756192	0.167423	0.449828	0.0502714	0.161705	0.136571	0.160098	0.166168	0.0785809	0.179366	0.46782	0.164738	0	0	0	0	0	0	0	0	0	0	0	0	0	0	0	0
gene1022	LOC102150610	CM009148.1:90187441-90232425	0	0	0	0	0	0	0	0	0	0	0	0	0	0	0	0	2.93629	2.16951	2.7486	2.45569	1.69621	0.0297307	2.12939	0.575081	2.73639	1.0935	1.5335	3.46622	3.87183	1.25845	2.31341	1.80741
gene1023	LOC111775051	CM009148.1:90197983-90222030	0	0	0	0	0	0	0	0	0	0	0	0	0	0	0	0	0.158275	0.541691	0.439886	0.89084	0.755981	0.254911	0.319571	0.133938	0.552552	0.444534	0.317256	0.395271	0.688472	0.483465	0.467893	0.848574
gene1024	LOC102150637	CM009148.1:90230795-90240113	0.516871	1.8835	2.5692	4.03909	2.70072	2.4444	1.18737	1.29182	2.35881	2.37811	2.96155	2.43682	2.26366	2.38704	3.51641	3.72499	0	0	0	0	0	0	0	0	0	0	0	0	0	0	0	0
gene1025	MEX3B	CM009148.1:90240174-90244362	0	0	0	0	0	0	0	0	0	0	0	0	0	0	0	0	0.337643	1.26978	1.757	1.6854	2.02695	1.87589	0.911637	0.709936	1.67889	2.02294	2.12094	1.78711	2.55601	2.16823	3.19267	2.31251
gene1026	MIR1905A	CM009148.1:90241851-90241919	0	0	0	0	0	0	0	0	0	0	0	0	0	0	0	0	0	0	0	0	0	0	0	0	0	0	0	0	0	0	0	0
gene1027	TMC3	CM009148.1:90762526-90798647	0	0	0	0	0	0	0	0	0	0	0	0	0	0	0	0	0.0657564	0.015822	0.125414	0.0491908	0.0648273	0.0760404	0.0147706	0.0792746	0.167631	0.106946	0.224343	0.286703	0.124272	0	0.331933	0.038678
gene1028	STARD5	CM009148.1:90803460-90814178	0	0	0	0	0	0	0	0	0	0	0	0	0	0	0	0	70.99	52.7138	60.5805	77.3941	31.196	48.3697	25.5967	48.465	59.4856	62.5959	67.4571	84.0491	57.7703	59.8759	60.8647	42.0234
gene1029	IL16	CM009148.1:90817474-90921383	0.374278	0.732347	1.81626	1.57904	2.04816	2.25022	1.97037	1.72054	1.29334	1.64445	1.97816	1.6316	1.51796	2.03346	2.22018	1.38639	0	0	0	0	0	0	0	0	0	0	0	0	0	0	0	0
gene1030	LOC106782161	CM009148.1:90847293-90855182	0	0	0	0	0	0	0	0	0	0	0	0	0	0	0	0	0	0	0	0	0	0	0	0	0	0	0	0	0	0	0	0
gene1031	CFAP161	CM009148.1:90947888-90958978	0	0	0.0686821	0.136954	0	0	0.129368	0.0684461	0	0	0	0	0.0716897	0	0	0	0	0	0	0	0	0	0	0	0	0	0	0	0	0	0	0
gene1032	TLNRD1	CM009148.1:91052972-91055055	25.7595	17.3486	15.4965	14.6244	17.1508	20.0288	11.8539	14.4568	15.2382	13.5379	16.1863	16.8115	15.1114	15.331	19.9621	18.6185	0	0	0	0	0	0	0	0	0	0	0	0	0	0	0	0
gene1033	MESD	CM009148.1:91065261-91073763	0	0	0	0	0	0	0	0	0	0	0	0	0	0	0	0	74.5853	100.839	88.6965	88.158	103.001	96.4521	77.6063	119.375	86.9623	87.5074	90.317	105.411	96.751	88.5464	90.1164	98.0707
gene1034	CEMIP	CM009148.1:91089086-91231421	15.6399	20.2452	21.8001	15.491	27.0886	25.5607	12.9638	19.3728	11.8631	8.70523	18.1865	12.9584	9.41051	11.8852	14.7774	6.61258	0	0	0	0	0	0	0	0	0	0	0	0	0	0	0	0
gene1035	ABHD17C	CM009148.1:91247136-91297456	14.6653	22.0391	29.0186	34.8258	36.1454	28.7724	47.3846	26.649	24.6985	26.2224	20.6909	28.4966	21.8231	14.6202	20.5866	15.3875	0	0	0	0	0	0	0	0	0	0	0	0	0	0	0	0
gene1036	LOC111775070	CM009148.1:91297611-91298966	0	0	0	0	0	0	0	0	0	0	0	0	0	0	0	0	0.299997	0.479994	0.66914	0.40108	1.57492	0.744114	1.63321	0.480003	0.834548	0.369117	0.906205	0.29325	0.326662	0.641925	0.606639	0.708544
gene1037	LOC111775061	CM009148.1:91341316-91345538	0	0	0	0	0	0	0	0	0	0	0	0	0	0	0	0	0	0	0.129314	0	0.106805	0.10054	0.441755	0.0865227	0.100512	0.050215	0.0984572	0.0437459	0.0587553	0	0.054761	0
gene1038	ARNT2	CM009148.1:91374746-91547240	1.20755	2.14921	3.17481	2.37033	3.61092	3.26455	8.57651	1.89112	2.81412	3.34162	3.42733	3.56743	3.06608	2.11823	4.05529	1.45582	0	0	0	0	0	0	0	0	0	0	0	0	0	0	0	0
gene1039	LOC111775087	CM009148.1:91624336-91673388	0	0	0	0	0	0	0	0	0	0	0	0	0	0	0	0	0	0	0	0	0	0	0	0	0	0	0	0	0	0	0	0
gene1040	LOC100067603	CM009148.1:91642168-91643119	0	0	0	0	0	0	0	0	0	0	0	0	0	0	0	0	0	0	0	0	0	0	0	0	0	0	0	0	0	0	0	0
gene1041	LOC111769750	CM009148.1:91653647-91653777	0	0	0	0	0	0	0	0	0	0	0	0	0	0	0	0	0	0	0	0	0	0	0	0	0	0	0	0	0	0	0	0
gene1042	LOC106782124	CM009148.1:91676646-91702733	0.572268	0.934971	1.13628	0.372761	0.556974	0.305227	1.95696	0.638876	0.456212	0.288926	0.339103	0.100946	0.500976	0.380412	0.313392	0.582465	0	0	0	0	0	0	0	0	0	0	0	0	0	0	0	0
gene1043	SAXO2	CM009148.1:91701956-91718285	0	0	0	0	0	0	0	0	0	0	0	0	0	0	0	0	0.256579	0.822469	0.987327	1.04434	0.67387	0.381466	3.97852	0.497149	1.50684	0.552019	0.620484	0.467104	0.0929824	0.457566	1.0974	0.403739
gene1044	LOC100067811	CM009148.1:91724187-92194908	7.31101	7.73456	7.59377	3.67474	13.3461	12.651	4.51588	7.45431	10.2108	8.48093	12.1077	12.539	9.7547	13.0382	14.4509	10.0516	0	0	0	0	0	0	0	0	0	0	0	0	0	0	0	0
gene1045	LOC106782192	CM009148.1:91727100-91739336	0	0	0	0	0	0	0	0	0	0	0	0	0	0	0	0	0	0.08012	0	0.0416131	0	0	0.0555458	0	0	0	0	0	0	0	0.0621353	0.0724929
gene1046	LOC111775136	CM009148.1:92044879-92057902	0	0	0	0	0	0	0	0	0	0	0	0	0	0	0	0	0.0703394	0.0846437	0.11736	0.0613595	0.3121	0.398369	0.07893	0.195122	0.057053	0.147181	0.192052	0.221317	0.161298	0.19764	0.221887	0.268835
gene1047	BNC1	CM009148.1:92320120-92346811	0	0	0	0	0	0	0	0	0	0	0	0	0	0	0	0	0	0	0.0424999	10.893	0.0878496	0.020619	0.0801279	0.0429618	0.0619613	0.0413913	0.0607927	0.172801	0	0.0238464	0.112477	0.131084
gene1048	HDGFL3	CM009148.1:92387314-92454581	0	0	0	0	0	0	0	0	0	0	0	0	0	0	0	0	12.3541	11.3952	17.1377	12.8004	13.7552	17.0181	12.8656	8.89542	13.9679	11.7743	15.0079	14.5031	10.3933	13.5971	14.1541	9.5264
gene1049	TM6SF1	CM009148.1:92440223-92484225	11.3088	18.1197	7.18118	7.28779	6.55338	11.1812	3.59518	6.6697	6.06814	4.03375	5.9795	6.64219	3.1817	4.07307	7.2331	5.41843	0	0	0	0	0	0	0	0	0	0	0	0	0	0	0	0
gene1050	LOC111769992	CM009148.1:92499014-92512626	1.60056	7.87262	7.6014	1.85648	5.59448	2.51697	2.26317	2.31599	4.97956	2.64961	2.31807	2.49658	4.53271	4.26004	2.7294	3.89035	0	0	0	0	0	0	0	0	0	0	0	0	0	0	0	0
gene1051	BTBD1	CM009148.1:92517040-92555246	0	0	0	0	0	0	0	0	0	0	0	0	0	0	0	0	40.0032	64.1691	35.8188	38.745	35.3114	39.0551	23.6862	31.7799	35.8852	29.4282	41.5164	40.8977	31.1912	33.0805	34.7239	34.8253
gene1052	LOC111769980	CM009148.1:92551333-92557601	0.134417	0.392645	1.56703	0.521703	0.651483	0.623235	0.734781	0.515932	0.357496	0.232393	0.234725	0.123561	0.272125	0.264252	0.38099	0.708564	0	0	0	0	0	0	0	0	0	0	0	0	0	0	0	0
gene1053	C1H15orf40	CM009148.1:92559018-92569389	0	0	0	0	0	0	0	0	0	0	0	0	0	0	0	0	13.3866	14.4486	16.7934	18.3723	13.5691	12.2358	10.6737	13.3257	12.4928	12.356	12.7176	14.4874	12.0911	11.4627	11.9007	10.0837
gene1054	FAM103A1	CM009148.1:92574018-92579299	63.998	77.0016	70.3941	73.5573	68.1792	76.2635	50.0486	76.4646	73.0692	71.1895	68.5756	73.3839	64.9765	64.9025	63.0069	52.1794	0	0	0	0	0	0	0	0	0	0	0	0	0	0	0	0
gene1055	MIR9056	CM009148.1:92578766-92578901	0	0	0	0	0	0	0	0	0	0	0	0	0	0	37.3115	0	0	0	0	0	0	0	0	0	0	0	0	0	0	0	0	0
gene1056	LOC106782217	CM009148.1:92579328-92583334	0	0	0	0	0	0	0	0	0	0	0	0	0	0	0	0	0.770126	0.368616	1.10721	0	0.567576	0.180167	0.17661	0.551698	0.535775	0.705172	0.347433	0.57021	0.634758	0.617663	0.194973	0.863286
gene1057	HOMER2	CM009148.1:92608727-92694916	0	0	0	0	0	0	0	0	0	0	0	0	0	0	0	0	6.29727	2.7841	4.6313	5.29112	2.91708	2.11103	10.184	2.48379	4.43748	4.43404	3.20136	5.15062	4.37135	3.64082	3.3131	1.93275
gene1058	WHAMM	CM009148.1:92707231-92727630	1.92364	3.67876	4.30764	4.94277	7.03057	7.827	5.23756	7.14428	7.10848	7.02882	6.90889	7.8001	6.80504	5.20944	7.10301	5.12986	0	0	0	0	0	0	0	0	0	0	0	0	0	0	0	0
gene1059	FSD2	CM009148.1:92727060-92775273	0	0	0	0	0	0	0	0	0	0	0	0	0	0	0	0	1.40137	2.42296	1.76462	1.28304	2.58038	1.85794	1.97587	2.08762	2.76119	2.07205	2.40961	3.26038	2.10216	2.82994	2.87369	3.45947
gene1060	LOC106782163	CM009148.1:92776566-92785610	0.456375	1.33327	1.21819	1.21601	1.32796	1.26844	1.35197	1.64546	2.42996	1.18702	1.09796	1.78171	2.42456	0.898153	0.971146	2.28748	0	0	0	0	0	0	0	0	0	0	0	0	0	0	0	0
gene1061	MIR1839	CM009148.1:92777726-92777786	0	0	0	0	0	0	0	0	0	0	0	0	0	0	0	0	0	0	0	0	0	0	0	0	0	0	0	0	0	0	0	0
gene1062	LOC102148634	CM009148.1:92806399-92808017	0	0	0	0	0	0	0	0	0	0	0	0	0	0	0	0	0	0.208079	0	0.219721	0.427304	0.611648	0.200114	0.207505	0	0	0	0	0.23963	0.465144	0.220353	0.516509
gene1063	AP3B2	CM009148.1:92808698-92841240	0	0	0	0	0	0	0	0	0	0	0	0	0	0	0	0	1.41074	1.26764	1.88631	1.84766	1.82295	1.33525	0.737851	1.51054	1.45648	1.28071	1.71107	1.64302	1.83247	1.70075	2.59541	1.95626
gene1064	CPEB1	CM009148.1:92852255-92950817	0	0	0	0	0	0	0	0	0	0	0	0	0	0	0	0	1.52332	1.95531	2.70088	1.27366	7.85034	6.98486	3.89976	6.95028	6.25144	7.17307	5.57463	4.72931	7.01819	6.42719	5.59683	5.70653
gene1067	RPS17	CM009148.1:92948227-92950889	0	0	0	0	0	0	0	0	0	0	0	0	0	0	0	0	573.208	585.628	744.831	752.439	232.774	373.79	216.78	426.458	269.807	300.091	372.749	477.37	399.215	322.398	378.649	324.439
gene1065	LOC111770227	CM009148.1:92866024-92920821	0	0	0	0	0	0	0	0	0	0.0469161	0	0	0	0.0529518	0	0	0	0	0	0	0	0	0	0	0	0	0	0	0	0	0	0
gene1066	LOC111770209	CM009148.1:92921325-92930769	0	0	0	0	0	0	0	0	0	0	0	0	0	0	0	0	0	0	0	0	0	0	0	0	0	0	0	0	0	0	0	0
gene1068	LOC111775138	CM009148.1:92952579-92967871	0	0	0	0	0	0	0	0	0	0	0	0	0	0	0	0	0.0730314	0.140336	0.139516	0	0	0.0678112	0.0660551	0	0.0677144	0.135095	0.198799	0.14237	0	0	0.369025	0
gene1069	LOC106782213	CM009148.1:92961987-92965649	0	0	0	0	0	0	0	0	0	0	0	0	0	0	0	0	0	0	0	0	0	0	0	0	0	0	0	0	0	0	0	0
gene1070	PDE8A	CM009148.1:92983679-93118595	9.22012	9.50945	12.1254	11.5565	16.8246	16.3571	13.2103	13.1149	12.3656	10.4646	14.5162	11.5326	11.8246	12.5865	14.3175	11.6162	0	0	0	0	0	0	0	0	0	0	0	0	0	0	0	0
gene1071	SLC28A1	CM009148.1:93144048-93195832	0.526117	0.0600155	0.352679	1.03399	0.244342	0.194066	0.525322	0.124655	0.0664627	0.0903102	0.0680574	0.338293	0.22637	0.0406424	0.207922	0.0776458	0	0	0	0	0	0	0	0	0	0	0	0	0	0	0	0
gene1072	ALPK3	CM009148.1:93203140-93256775	2.13916	0.553655	2.61634	3.55805	2.33059	1.61307	1.34383	0.75743	0.884413	0.833471	1.09286	1.42786	0.64165	0.881854	1.31339	0.826697	0	0	0	0	0	0	0	0	0	0	0	0	0	0	0	0
gene1073	ZNF592	CM009148.1:93262223-93314181	4.93892	6.32332	8.64133	7.28381	5.02053	5.87692	4.66753	3.84664	4.84631	4.93027	5.27324	5.32071	4.67429	4.79575	5.07886	5.0829	0	0	0	0	0	0	0	0	0	0	0	0	0	0	0	0
gene1074	SEC11A	CM009148.1:93313628-93378838	0	0	0	0	0	0	0	0	0	0	0	0	0	0	0	0	109.223	88.975	111.169	87.1741	79.4572	72.9897	61.0444	88.1977	73.7213	79.5048	78.3904	89.2417	79.5905	74.6037	76.0009	76.7604
gene1075	NMB	CM009148.1:93381717-93390740	0	0	0	0	0	0	0	0	0	0	0	0	0	0	0	0	15.6498	7.62551	8.83198	5.08949	0.812643	0.569984	0.85616	1.0587	1.11182	1.03359	1.43298	1.41309	2.11108	0.824968	0.818084	1.61217
gene1076	WDR73	CM009148.1:93391583-93403835	0	0	0	0	0	0	0	0	0	0	0	0	0	0	0	0	8.5129	10.6711	12.4662	12.5971	9.63279	9.28366	8.41274	10.4057	9.86586	12.3588	12.1695	13.9374	12.0997	9.3561	12.0875	11.2537
gene1077	ZSCAN2	CM009148.1:93407703-93420253	0.619979	3.45342	4.53357	3.93933	4.12638	3.46121	3.0184	3.28909	2.97193	3.02249	3.86059	3.45631	3.14296	3.81166	3.56983	3.4345	0	0	0	0	0	0	0	0	0	0	0	0	0	0	0	0
gene1077	ZSCAN2	CM009148.1:93427290-93446631	0.340964	2.32533	2.84809	5.46392	4.18944	3.49039	2.29309	2.13319	2.37526	2.06725	2.24173	2.95294	2.44354	1.43986	3.12044	2.29794	0	0	0	0	0	0	0	0	0	0	0	0	0	0	0	0
gene1078	LOC111769822	CM009148.1:93461730-93461837	0	0	0	0	0	0	0	0	0	0	0	0	0	0	0	0	0	0	0	0	0	0	0	0	0	0	0	0	0	0	0	0
gene1079	ZNF774	CM009148.1:93471024-93477329	0	0	0	0	0	0	0	0	0	0	0	0	0	0	0	0	0.185833	1.47093	1.25179	0.630079	0.83805	1.01137	0.913715	0.657725	1.23927	1.31402	1.2173	0.750372	1.55929	1.52199	1.87884	1.59079
gene1080	IQGAP1	CM009148.1:93497748-93591626	0	0	0	0	0	0	0	0	0	0	0	0	0	0	0	0	91.2011	110.695	74.0418	84.0163	100.457	95.5841	66.5904	78.47	104.805	107.105	105.44	102.756	106.238	115.134	109.541	116.114
gene1081	CRTC3	CM009148.1:93608665-93704034	0	0	0	0	0	0	0	0	0	0	0	0	0	0	0	0	8.90134	12.1707	14.8798	12.3678	16.9589	17.7094	13.1826	11.7346	16.1331	15.1117	15.2155	17.2841	14.8753	14.8013	16.445	15.9775
gene1082	MIR9055	CM009148.1:93687644-93687735	0	0	0	0	0	0	0	0	0	0	0	0	0	0	0	0	0	0	0	0	0	0	0	0	0	0	0	0	0	0	0	0
gene1083	LOC111775185	CM009148.1:93711496-93718540	0	0	0	0	0	0	0	0	0	0	0	0	0	0	0	0	0.282337	0.0959074	0.0316759	0.115959	0.278347	0.199739	0.208918	0.0961064	0.200146	0.0771739	0.075549	0.193104	0.125552	0.0888829	0.234742	0.0976895
gene1084	LOC100053336	CM009148.1:93733912-93734816	209.542	175.44	148.601	126.771	88.4354	100.39	73.5488	79.078	87.9782	94.009	93.6034	96.548	84.5617	101.416	94.8159	85.2436	0	0	0	0	0	0	0	0	0	0	0	0	0	0	0	0
gene1085	BLM	CM009148.1:93757663-93855103	0	0	0	0	0	0	0	0	0	0	0	0	0	0	0	0	8.72218	11.5412	12.9129	8.52696	4.6022	5.23472	3.0903	3.21632	6.31721	5.54141	5.74206	7.5698	7.64039	6.87639	6.07645	5.69108
gene1086	LOC102148517	CM009148.1:93863878-93878479	0	0	0	0	0	0	0	0	0	0	0	0	0	0	0	0	0.0998516	0	0	0	0.0275905	0.025885	0.022419	0	0	0.0130062	0	0	0.0302144	0.00890665	0.0141252	0
gene1087	FURIN	CM009148.1:93892324-93903517	0	0	0	0	0	0	0	0	0	0	0	0	0	0	0	0	58.1931	74.3107	69.6787	57.9508	56.1666	61.6904	39.3758	59.2037	50.5458	57.9291	55.1611	56.7106	62.6522	55.6725	57.2658	52.755
gene1088	FES	CM009148.1:93904385-93914428	0	0	0	0	0	0	0	0	0	0	0	0	0	0	0	0	21.6165	23.2726	32.7188	27.1671	20.5897	21.8981	13.871	26.4372	18.9908	20.3986	21.5193	22.9539	24.7975	19.1434	23.8368	21.7176
gene1089	MAN2A2	CM009148.1:93922472-93941475	0	0	0	0	0	0	0	0	0	0	0	0	0	0	0	0	52.0345	58.1468	56.7074	59.6097	45.9326	42.6338	24.4151	32.3504	37.0314	39.0615	38.7412	36.9017	40.6021	45.1813	45.0387	41.8863
gene1090	HDDC3	CM009148.1:93947298-93948968	16.7166	22.761	23.3714	26.9046	20.1554	16.6369	16.5914	30.7729	17.8306	19.9681	16.0172	22.1137	23.9378	18.3004	18.3604	18.4824	0	0	0	0	0	0	0	0	0	0	0	0	0	0	0	0
gene1091	UNC45A	CM009148.1:93950339-93964799	0	0	0	0	0	0	0	0	0	0	0	0	0	0	0	0	12.4503	15.1327	16.5787	17.6736	14.5986	15.8666	9.66342	14.6972	13.1286	13.121	12.5837	16.3844	12.4043	13.1986	13.4942	15.2701
gene1092	RCCD1	CM009148.1:93964899-94004390	0	0	0	0	0	0	0	0	0	0	0	0	0	0	0	0	2.03624	3.45921	3.34975	3.07758	2.06829	2.56891	1.54904	1.86037	1.39953	1.49439	2.03888	2.31353	2.38686	2.24575	2.44196	2.36577
gene1093	PRC1	CM009148.1:93989988-94019012	52.0499	30.878	29.7999	21.7953	8.7505	4.9522	4.61497	1.73384	6.45633	5.96451	5.7118	10.0751	7.70224	13.5215	10.0472	7.56264	0	0	0	0	0	0	0	0	0	0	0	0	0	0	0	0
gene1094	VPS33B	CM009148.1:94022160-94040357	7.75713	13.1961	10.7578	12.9125	13.1457	11.5126	8.59709	14.9743	10.82	12.2521	12.1202	12.242	10.8106	11.1521	11.6179	10.417	0	0	0	0	0	0	0	0	0	0	0	0	0	0	0	0
gene1095	NGRN	CM009148.1:94044781-94050181	45.7928	65.2691	70.5489	77.7615	63.4694	63.1992	51.4076	86.2276	52.6546	54.0001	65.6464	79.4771	58.2254	46.0166	55.9013	52.1026	0	0	0	0	0	0	0	0	0	0	0	0	0	0	0	0
gene1096	LOC100053576	CM009148.1:94050409-94061013	0.0326878	0	0.0316185	0.0613886	0.159007	0.120864	0.291292	0.126779	0.029125	0.0286779	0	0.119839	0.0660927	0.0646994	0.0621036	0.0346179	0	0	0	0	0	0	0	0	0	0	0	0	0	0	0	0
gene1097	GDPGP1	CM009148.1:94063288-94071774	3.89367	2.40398	4.84545	3.59812	2.45116	3.13893	5.39112	5.05393	1.90397	2.58967	3.18481	2.97942	4.1584	1.94878	2.02942	2.26275	0	0	0	0	0	0	0	0	0	0	0	0	0	0	0	0
gene1098	CIB1	CM009148.1:94071695-94075248	0	0	0	0	0	0	0	0	0	0	0	0	0	0	0	0	54.7054	58.725	54.9041	68.3672	84.8807	68.4851	57.1887	118.168	72.6614	85.9009	74.6121	125.187	85.9704	62.075	64.1307	67.7081
gene1099	SEMA4B	CM009148.1:94076040-94111053	49.1931	47.9325	45.5681	64.7664	48.4271	42.5219	29.2759	58.0226	43.4745	52.8341	52.2641	72.4902	50.6712	51.5412	49.232	61.0412	0	0	0	0	0	0	0	0	0	0	0	0	0	0	0	0
gene1100	LOC106782191	CM009148.1:94144715-94155435	0.742729	1.19553	2.15521	2.27092	2.3863	1.75865	2.21193	1.81523	1.61124	1.44496	1.36692	1.53826	1.24024	1.59569	1.65601	1.9835	0	0	0	0	0	0	0	0	0	0	0	0	0	0	0	0
gene1101	IDH2	CM009148.1:94160873-94176137	0	0	0	0	0	0	0	0	0	0	0	0	0	0	0	0	183.634	181.659	141.406	99.5365	130.195	125.028	100.675	154.318	86.8384	108.571	106.422	142.744	145.159	113.542	121.599	121.253
gene1102	ZNF710	CM009148.1:94177675-94239765	2.07438	3.60804	5.27296	5.47596	7.35558	6.85995	8.06385	5.43224	5.77463	5.74421	5.96702	6.68114	5.232	5.9792	6.30346	5.69815	0	0	0	0	0	0	0	0	0	0	0	0	0	0	0	0
gene1103	LOC111775217	CM009148.1:94309068-94319599	0.0575422	0.0140138	0.093955	0.200415	0.0945741	0.0652212	0.144587	0.0539348	0.0555906	0.0855216	0.12269	0.177995	0.072678	0.0284584	0.0924045	0.0914805	0	0	0	0	0	0	0	0	0	0	0	0	0	0	0	0
gene1104	ARPIN	CM009148.1:94318976-94328583	0	0	0	0	0	0	0	0	0	0	0	0	0	0	0	0	23.4867	37.4603	24.6868	31.0485	35.0305	39.6712	24.758	35.9487	33.0531	32.6116	41.5817	45.2815	32.2842	29.7672	39.9966	36.537
gene1105	AP3S2	CM009148.1:94335200-94382799	0	0	0	0	0	0	0	0	0	0	0	0	0	0	0	0	17.0842	27.478	26.3167	29.6539	27.0139	26.8141	25.7717	27.251	30.3407	32.6228	38.0959	27.4911	28.001	27.9505	30.4474	26.738
gene1106	LOC111773002	CM009148.1:94345736-94348079	0	0	0	0	0	0	0	0	0	0	0	0	0	0	0	0	0	0	0	0	0	0	0	0	0	0	0	0	0	0	0	0
gene1107	LOC111767504	CM009148.1:94397390-94422064	23.7592	40.6508	26.5374	36.2173	16.1219	17.6629	11.2557	13.1662	12.6959	16.7261	16.3386	21.3418	16.316	14.0814	19.1637	19.9151	0	0	0	0	0	0	0	0	0	0	0	0	0	0	0	0
gene1108	LOC111775220	CM009148.1:94423949-94432896	0	0	0	0	0	0	0	0	0	0	0	0	0	0	0	0	17.0106	25.1622	19.3437	7.83879	18.6031	14.0349	7.04561	49.1783	32.586	42.2275	36.1909	24.6301	37.151	26.9694	25.476	23.8418
gene1109	ANPEP	CM009148.1:94436800-94461511	0	0	0	0	0	0	0	0	0	0	0	0	0	0	0	0	11.5002	18.685	20.5033	25.3832	9.04997	8.68064	7.73502	7.77706	7.35108	11.9864	8.32358	13.5761	9.29498	11.316	10.4234	13.0665
gene1110	MESP2	CM009148.1:94466918-94471744	0	0	0	0.0497833	0	0	0	0	0	0	0.00760368	0.0236757	0.0783737	0	0	0.054768	0	0	0	0	0	0	0	0	0	0	0	0	0	0	0	0
gene1111	LOC111775193	CM009148.1:94495661-94510747	11.7872	20.2905	20.6917	20.4874	8.56849	8.7158	7.20252	7.93693	7.84784	10.3129	8.48632	12.1044	11.0966	11.5356	11.3718	11.6771	0	0	0	0	0	0	0	0	0	0	0	0	0	0	0	0
gene1112	LOC102149222	CM009148.1:94521454-94526514	60.0712	93.101	71.5824	26.1998	55.1886	50.605	24.6606	166.278	102.413	128.262	119.433	82.8952	114.159	88.3064	80.1942	68.7961	0	0	0	0	0	0	0	0	0	0	0	0	0	0	0	0
gene1113	LOC100629729	CM009148.1:94534895-94541488	4.82029	8.3787	8.10456	8.49266	8.5095	6.57146	6.90444	8.12627	8.20115	9.88317	9.20645	7.40005	8.66346	8.36582	7.36243	7.80383	0	0	0	0	0	0	0	0	0	0	0	0	0	0	0	0
gene1114	LOC111775202	CM009148.1:94546266-94547644	0	0	0.346405	0.230554	0.115343	0	0.758788	0.571493	0	0	0	0.218543	0.120363	0.234007	0.112457	0	0	0	0	0	0	0	0	0	0	0	0	0	0	0	0	0
gene1115	LOC111775226	CM009148.1:94562679-94564105	0	0	0	0	0	0	0	0	0	0	0	0	0	0	0	0	0.110232	0	0	0.110602	0.542422	0	0.300418	0	0	0	0	0.10787	0	0	0	0
gene1116	WDR93	CM009148.1:94568151-94620539	2.43063	2.77037	2.23619	2.31367	2.62051	2.67891	2.57095	2.1238	2.44601	2.43941	2.34149	3.61271	2.44207	2.40077	2.54367	2.76446	0	0	0	0	0	0	0	0	0	0	0	0	0	0	0	0
gene1117	PEX11A	CM009148.1:94620535-94626568	0	0	0	0	0	0	0	0	0	0	0	0	0	0	0	0	22.6471	34.8261	38.4702	48.6665	20.0283	24.9861	18.7725	27.8545	30.0296	29.5987	33.2274	41.2357	34.3228	36.3105	32.1258	24.0497
gene1118	PLIN1	CM009148.1:94628652-94639919	0	0	0	0	0	0	0	0	0	0	0	0	0	0	0	0	58.6275	34.4585	66.7673	25.3561	0.852922	2.29446	0.754505	0.842204	3.00551	5.91431	6.25898	9.97254	19.6673	33.2916	12.2494	5.79268
gene1119	KIF7	CM009148.1:94648139-94663857	0	0	0	0	0	0	0	0	0	0	0	0	0	0	0	0	4.75198	6.48885	9.56354	9.8015	4.90708	5.6454	2.04274	3.92754	4.09394	4.87998	5.23011	5.30172	4.97188	6.44185	7.45245	6.63071
gene1120	TICRR	CM009148.1:94664159-94702153	1.99929	2.66363	2.97069	2.19823	0.436641	0.476651	0.260963	0.145261	0.594325	0.50255	0.420553	0.771969	0.742076	0.807266	0.698117	0.792829	0	0	0	0	0	0	0	0	0	0	0	0	0	0	0	0
gene1121	LOC111769857	CM009148.1:94714750-94714853	0	0	0	0	0	0	0	0	0	0	0	0	0	0	0	0	0	0	0	0	0	0	0	0	0	0	0	0	0	0	0	0
gene1122	RHCG	CM009148.1:94770775-94792674	0	0	0	0	0	0	0	0	0	0	0	0	0	0	0	0	0.0578107	0.107525	0.0551964	0.520462	0.170884	0.414973	0.156616	0.389503	0.103704	0.374869	0.253936	0.435315	0.1881	0.538647	0.508521	0
gene1123	LOC106782122	CM009148.1:94819735-94821922	0	0	0	0	0	0	0	0	0	0	0	0	0	0	0	0	0	0	0	0	0	0	0	0	0	0	0	0	0	0	0	0
gene1124	LOC102149743	CM009148.1:94852542-94874303	0	0	0	0	0	0	0	0	0	0	0	0	0	0	0	0	0	0	0	0	0	0	0	0	0	0	0	0	0	0	0	0
gene1125	TRNAR-UCG	CM009148.1:94909687-94909760	0	0	0	0	0	0	0	0	0	0	0	0	0	0	0	0	0	0	0	0	0	0	0	0	0	0	0	0	0	0	0	0
gene1126	POLG	CM009148.1:94909971-94927384	0	0	0	0	0	0	0	0	0	0	0	0	0	0	0	0	5.69179	9.65945	9.84771	11.6157	9.79545	12.6959	8.293	11.0374	10.6202	10.086	12.0715	10.9939	9.85246	9.62027	13.501	11.5538
gene1127	FANCI	CM009148.1:94926532-95018392	8.00877	6.8413	7.16399	6.72624	2.03305	1.73556	1.1904	1.31435	1.92	2.42047	2.33226	2.38663	2.25455	3.35181	3.25326	2.8948	0	0	0	0	0	0	0	0	0	0	0	0	0	0	0	0
gene1128	LOC111769843	CM009148.1:94954543-94954650	0	0	0	0	0	0	0	0	0	0	0	0	0	0	0	0	0	0	0	0	0	0	0	0	0	0	0	0	0	0	0	0
gene1129	RLBP1	CM009148.1:95026384-95042392	0	0	0	0	0	0	0	0	0	0	0	0	0	0	0	0	0	0	0	0.0291443	0	0	0	0.0281871	0	0	0	0	0	0	0.0147494	0
gene1130	ABHD2	CM009148.1:95042280-95138268	101.632	28.0994	28.2788	34.7587	52.4767	33.1266	44.5472	48.0837	41.1134	33.7002	31.6346	29.4964	32.6976	27.6548	29.7073	18.5672	0	0	0	0	0	0	0	0	0	0	0	0	0	0	0	0
gene1131	MFGE8	CM009148.1:95221870-95234905	0	0	0	0	0	0	0	0	0	0	0	0	0	0	0	0	68.1289	85.5452	81.1148	97.1573	150.869	144.605	69.961	117.815	93.1417	88.2071	107.424	162.274	95.0486	104.176	117.005	135.033
gene1132	HAPLN3	CM009148.1:95237924-95253405	0	0	0	0	0	0	0	0	0	0	0	0	0	0	0	0	3.65739	1.48319	2.18242	0.857198	3.37779	1.32518	1.03183	1.9797	0.476848	0.529268	0.57081	2.55798	0.619628	0.733852	1.15472	0.740882
gene1133	ACAN	CM009148.1:95255523-95320479	0	0.0246977	0.0342379	0.0121916	0.0123294	0.0233763	0.0773751	0	0	0.0334554	0	0.0232046	0	0.0125374	0.0240953	0.0134325	0	0	0	0	0	0	0	0	0	0	0	0	0	0	0	0
gene1134	LOC111769665	CM009148.1:95334618-95334712	0	0	0	0	0	0	0	0	0	0	0	0	0	0	0	0	0	0	0	0	0	0	0	0	0	0	0	0	0	0	0	0
gene1135	ISG20	CM009148.1:95452638-95468951	0.929163	0.632157	0.594045	0.178631	0.402392	0.380413	6.96142	0.125766	0.73153	0.348547	0.398484	0.0297082	0.223574	0.192645	0.0924258	0.240481	0	0	0	0	0	0	0	0	0	0	0	0	0	0	0	0
gene1136	AEN	CM009148.1:95470218-95481312	16.4757	6.21758	8.25157	6.65	2.97594	1.98394	5.88795	1.86191	1.78682	2.9428	2.59457	2.97016	3.00786	2.09159	2.87565	2.22846	0	0	0	0	0	0	0	0	0	0	0	0	0	0	0	0
gene1137	MIR7-1	CM009148.1:95487868-95487928	0	0	0	0	0	0	0	0	0	0	0	0	0	0	0	0	0	0	0	0	0	0	0	0	0	0	0	0	0	0	0	0
gene1138	LOC106782203	CM009148.1:95488444-95495945	0	0	0	0	0	0	0	0	0	0	0	0	0	0	0	0	0	0	0	0	0	0	0	0	0	0	0	0	0	0	0	0
gene1139	MIR1179	CM009148.1:95491142-95491228	0	0	0	0	0	0	0	0	0	0	0	0	0	0	0	0	0	0	0	0	0	0	0	0	0	0	0	0	0	0	0	0
gene1140	DET1	CM009148.1:95536327-95558176	0	0	0	0	0	0	0	0	0	0	0	0	0	0	0	0	6.94682	9.59209	9.37841	9.51603	9.5526	9.26892	9.23267	9.30829	10.4239	10.8513	8.22524	11.3157	10.2419	9.73073	9.38818	10.8069
gene1141	MRPS11	CM009148.1:95585522-95596939	28.6359	22.767	27.178	28.6716	19.6107	18.8779	14.4818	27.1081	14.3258	12.9506	15.7173	16.7822	19.678	14.3344	18.2463	12.4655	0	0	0	0	0	0	0	0	0	0	0	0	0	0	0	0
gene1142	MRPL46	CM009148.1:95597062-95694000	0	0	0	0	0	0	0	0	0	0	0	0	0	0	0	0	16.9145	23.1083	21.867	25.7554	16.5793	14.5161	11.4971	17.2797	16.5264	16.2635	14.8403	19.5694	16.4769	14.2235	14.3903	13.6523
gene1143	LOC102148958	CM009148.1:95599964-95601656	0	0	0	0	0	0	0	0	0	0	0	0	0	0	0	0	0	0	0	0	0	0	0	0	0	0	0	0	0	0	0	0
gene1144	LOC111775264	CM009148.1:95694014-95761032	0	0	0	0	0	0	0	0	0	0	0	0	0	0	0	0	0.00935582	0.0270198	0.0267604	0.027983	0.0184497	0	0.0587952	0.0090269	0.0520362	0.069602	0.059603	0.0181163	0.0403866	0.100145	0.0849987	0.0550131
gene1145	NTRK3	CM009148.1:95796578-96190555	0	0	0	0	0	0	0	0	0	0	0	0	0	0	0	0	0.774714	1.52049	1.00388	0.123254	4.20232	6.3684	2.86833	3.8284	2.59727	1.93975	3.22289	4.73542	1.71804	1.42837	3.31241	2.49668
gene1146	LOC111775271	CM009148.1:96794934-96803221	0	0	0	0	0	0	0	0	0	0	0	0	0	0	0	0	0	0	0	0	0	0	0	0	0	0	0	0	0	0	0	0
gene1147	AGBL1	CM009148.1:96915355-97768843	0	0	0	0	0	0.00783083	0	0	0	0.0119113	0	0.0123947	0	0	0.00608419	0	0	0	0	0	0	0	0	0	0	0	0	0	0	0	0	0
gene1148	LOC102149005	CM009148.1:97150002-97151899	0	0	0	0	0	0	0	0	0	0	0	0	0	0	0	0	11.3578	12.821	13.3467	31.0468	11.8198	12.1568	10.781	13.507	9.12633	8.41453	12.1639	12.3571	11.8742	7.60421	10.1805	11.7394
gene1149	LOC111775274	CM009148.1:97300518-97305682	0	0	0	0	0	0	0	0	0	0	0	0	0	0	0	0	0	0	0	0	0	0	0	0	0	0	0	0	0	0	0	0
gene1150	LOC111775275	CM009148.1:97862166-97866641	0.0275186	0	0.0266119	0	0	0	0.0251353	0.0533655	0	0	0	0	0.0834325	0	0	0	0	0	0	0	0	0	0	0	0	0	0	0	0	0	0	0
gene1151	KLHL25	CM009148.1:97934278-97968216	0	0	0	0	0	0	0	0	0	0	0	0	0	0	0	0	23.7695	50.2115	37.9989	29.6314	24.0234	22.1226	10.6759	36.8092	25.9089	26.4298	24.7668	30.9639	23.5259	20.2455	25.5244	23.6032
gene1152	AKAP13	CM009148.1:97988923-98311515	22.335	35.5288	25.8135	31.0659	33.6274	32.825	26.2324	23.2035	36.6961	32.8112	34.0163	32.899	34.0469	34.1279	39.1402	41.999	0	0	0	0	0	0	0	0	0	0	0	0	0	0	0	0
gene1153	LOC111775292	CM009148.1:98059555-98062610	0	0	0	0	0	0	0	0	0	0	0	0	0	0	0	0	0	0	0	0	0	0	0	0	0	0	0	0	0	0	0	0
gene1154	LOC102150886	CM009148.1:98353157-98360751	0	0	0	0	0	0	0	0	0	0	0	0	0	0	0	0	0.283209	0.558825	0.378081	0.423663	0.404869	0.0785889	0.394316	0.341475	0.144394	0.144791	0.11596	0.0960182	0.504536	0.34861	0.343094	0.416416
gene1155	SV2B	CM009148.1:98411072-98608755	0	0	0	0	0	0	0	0	0	0	0	0	0	0	0	0	0.190469	0.53176	0.17252	0.484257	0.0469421	0.0616379	0.0598434	0.0275561	0.0176461	0.0619852	0.11267	0.138307	0.195277	0.214073	0.269184	0.0895909
gene1156	LOC111769788	CM009148.1:98885124-98885267	0	0	0	0	0	0	0	0	0	0	0	0	0	0	0	0	0	0	0	0	0	0	0	0	0	0	0	0	0	0	0	0
gene1157	SLCO3A1	CM009148.1:99065879-99354544	0	0	0	0	0	0	0	0	0	0	0	0	0	0	0	0	10.6533	17.9405	10.7075	12.9159	40.5912	42.8489	22.679	41.5186	33.2602	30.5153	33.4062	30.5406	36.5475	34.3116	32.3679	33.5828
gene1158	ST8SIA2	CM009148.1:99555271-99622911	0	0	0	0	0	0	0	0	0	0	0	0	0	0	0	0	0.0179188	0.0344908	0.0170885	0.0178745	0.0353302	0.0165786	0.0322058	0	0.0166109	0.0166511	0.065205	0.0694574	0	0	0.018091	0.0210811
gene1159	LOC111769777	CM009148.1:99575797-99575927	0	0	0	0	0	0	0	0	0	0	0	0	0	0	0	0	0	0	0	0	0	0	0	0	0	0	0	0	0	0	0	0
gene1160	C1H15orf32	CM009148.1:99624792-99627216	0	0	0	0	0	0	0	0	0	0	0	0	0	0	0	0	0	0	0	0	0	0	0	0	0	0	0	0	0	0	0	0
gene1161	LOC111775310	CM009148.1:99665525-99670688	0	0	0	0	0	0	0	0	0	0	0	0	0	0	0	0	0	0	0	0	0	0	0	0	0	0	0	0	0	0	0.0496754	0
gene1162	LOC111775307	CM009148.1:99667818-99692891	0	0	0	0	0	0	0	0	0	0	0	0	0	0	0	0	0	0	0	0	0	0	0	0	0	0	0	0	0	0	0	0
gene1163	MIR9054	CM009148.1:99726431-99726556	0	0	0	0	0	0	0	0	0	0	0	0	0	0	0	0	0	0	0	0	0	0	0	0	0	0	0	0	0	0	0	0
gene1164	LOC111775316	CM009148.1:99751120-99759966	0	0	0	0	0	0	0	0	0	0	0	0	0	0	0	0	0	0	0	0	0	0	0	0	0	0	0	0	0	0	0	0
gene1165	LOC111775318	CM009148.1:99756908-99759736	0	0	0	0	0	0	0	0	0	0	0	0	0	0	0	0	0	0	0	0	0	0	0	0	0	0	0	0	0	0	0	0
gene1166	FAM174B	CM009148.1:99762828-99797768	1.1962	1.51843	1.96059	3.1596	2.65396	2.21723	16.2426	2.61246	2.80466	2.24171	3.86962	2.41484	2.56929	2.56839	2.30975	1.25287	0	0	0	0	0	0	0	0	0	0	0	0	0	0	0	0
gene1167	LOC111775319	CM009148.1:99911333-99917540	0	0	0	0	0	0	0	0	0	0	0	0	0	0	0	0	0.148993	0.172114	0.0852829	0.178593	0.205465	0.193018	0.214528	0.172416	0.165749	0.193637	0.2711	0.260268	0.161114	0.574073	0.210509	0.315883
gene1168	LOC111775327	CM009148.1:99945820-99962732	0.0502976	0.0686127	0.0388833	0.0387022	0.0293628	0.0185522	0.119498	0.0293121	0.0269181	0.0177095	0.0355617	0.00920822	0	0.0298598	0.0286914	0.1173	0	0	0	0	0	0	0	0	0	0	0	0	0	0	0	0
gene1169	CHD2	CM009148.1:99978692-100091089	0	0	0	0	0	0	0	0	0	0	0	0	0	0	0	0	21.9522	21.5125	20.6032	20.7801	17.0426	17.4343	14.1171	14.1833	23.0149	21.7478	21.6051	17.7499	21.1108	21.6922	20.8265	23.6806
gene1170	LOC111775326	CM009148.1:100092699-100098557	0	0	0	0	0	0	0	0	0	0	0	0	0	0	0	0	0.15777	0.0337428	0.117023	0.0699449	0.0691278	0.0324369	0.11027	0.033812	0.065002	0.0325806	0.0159478	0.220829	0.0189333	0.0375266	0.053095	0.144363
gene1171	RGMA	CM009148.1:100099967-100144580	0.0331436	0	0.0320593	0.0319303	0.773407	1.00961	0.756726	0.321191	0.442938	0.0872265	0.204578	0.425073	0.334983	0.393041	0.818315	0.38608	0	0	0	0	0	0	0	0	0	0	0	0	0	0	0	0
gene1172	LOC106782208	CM009148.1:100144891-100151105	0	0	0	0	0	0	0	0	0	0	0	0	0	0	0	0	0	0	0	0	0.0949347	0.0594673	0.0867055	0	0	0	0.0583797	0	0.138912	0.034364	0.0324245	0
gene1173	LOC102147532	CM009148.1:100182795-100208742	0	0	0	0	0	0	0	0	0	0	0	0	0	0	0	0	0	0	0	0	0	0	0	0	0	0	0	0	0	0	0	0
gene1174	LOC106782133	CM009148.1:100310878-100535659	0	0	0	0	0	0	0	0	0	0	0	0	0	0	0	0	0	0	0	0	0.00698973	0	0	0	0	0	0	0	0.00954031	0.00946751	0.0085387	0
gene1175	MIR9050	CM009148.1:100412746-100412891	0	0	0	0	0	0	0	0	0	0	0	0	0	0	0	0	0	0	0	0	0	0	0	0	0	0	0	0	0	0	0	0
gene1176	MCTP2	CM009148.1:101112963-101337114	0	0	0	0	0	0	0	0	0	0	0	0	0	0	0	0	36.3915	30.6848	51.7677	24.6875	16.5416	19.5855	13.5068	14.8036	22.7736	24.7548	23.7606	19.8015	24.3893	24.337	20.3853	25.3023
gene1177	LOC111775345	CM009148.1:101430273-101452419	0	0	0	0	0	0	0	0	0	0	0	0	0	0	0	0	0	0	0	0	0	0	0	0	0	0	0	0	0	0	0	0
gene1178	LOC102147712	CM009148.1:101507415-101522936	0	0	0	0	0	0	0	0	0	0	0	0	0	0	0	0	0.0539607	0	0	0.0482665	0	0.0500418	0	0.0519351	0	0.0499906	0.0490067	0	0	0.173249	0.327109	0.0635888
gene1179	LOC106782206	CM009148.1:101557124-101562602	0	0	0	0	0	0	0	0	0	0	0	0	0	0	0	0	0	0	0	0	0.237639	2.66366	0.750306	0.580263	0.503254	0.0558342	0.602322	0.0586992	0.0654061	0	0	0.0710843
gene1180	LOC111775350	CM009148.1:101934635-101977521	0	0	0	0	0	0	0	0	0	0	0	0	0	0	0	0	0	0	0	0	0	0	0	0	0	0	0	0	0	0	0	0
gene1181	LOC106782210	CM009148.1:101995173-102019343	0	0	0	0	0	0	0	0	0	0	0	0	0	0	0	0	0	0	0.056733	0.0593662	0.0586143	0.0275316	0.347856	0.200598	0.110262	0.110412	0.324424	0.0288504	0.0964604	0.0318244	0.0600531	0.105003
gene1182	LOC111771357	CM009148.1:102141157-102148914	0	0	0	0	0	0	0	0	0	0	0	0	0	0	0	0	0	0.300917	0.300658	0	0	0	0	0	0	0	0	0.154406	0	0	0	0
gene1183	LOC102147761	CM009148.1:102176890-102260843	0.0711474	0.374122	0.206796	0.640346	0.376361	0.164996	0.259673	0	0	0	0	0	0	0.0701686	0.0674336	0.0752175	0	0	0	0	0	0	0	0	0	0	0	0	0	0	0	0
gene1184	LOC111775351	CM009148.1:102235220-102239821	0	0	0	0	0	0	0	0	0	0	0	0	0	0	0	0	0	0	0	0	0	0	0	0	0	0	0	0	0	0	0	0.143521
gene1185	LOC111771371	CM009148.1:102524797-102528815	0	0	0	0	0	0.0375273	0.0742184	0	0	0	0	0	0	0	0	0	0	0	0	0	0	0	0	0	0	0	0	0	0	0	0	0
gene1186	LOC111775353	CM009148.1:102719329-102762134	0	0	0	0	0	0	0	0	0	0	0	0	0	0	0	0	0	0	0	0	0	0	0	0	0	0	0	0	0	0	0	0
gene1187	LOC111775358	CM009148.1:102762232-102813320	0	0	0	0	0	0	0	0	0	0	0	0	0	0	0	0	0	0	0	0	0	0	0	0	0	0	0	0	0	0	0	0
gene1188	LOC102147888	CM009148.1:102885410-102988618	0.878089	1.33352	1.3655	2.75603	3.37367	5.30412	2.91857	5.93532	5.36394	4.89517	5.85583	3.51104	5.32573	8.26923	3.33021	3.77605	0	0	0	0	0	0	0	0	0	0	0	0	0	0	0	0
gene1189	LOC111775374	CM009148.1:102904004-102914062	0.103416	0.463526	0.33978	0.278518	0.211302	1.91681	0.689837	1.00444	1.33751	1.28347	0.886529	0.549058	0.867245	2.35341	0.825876	1.20587	0	0	0	0	0	0	0	0	0	0	0	0	0	0	0	0
gene1190	LOC111775373	CM009148.1:102946972-102952257	0.0861684	0.0629666	0.020827	0.0414731	0	0.0198747	0.0196792	0.0209	0	0	0.0190171	0.0197267	0	0.0639048	0.0818748	0.0684725	0	0	0	0	0	0	0	0	0	0	0	0	0	0	0	0
gene1191	LOC111775370	CM009148.1:102963211-102978962	0.0102859	0.0910562	0	0	0.0100078	0.00948494	0.038814	0	0.0183494	0	0.0150159	0.00777294	0.0257468	0.00840299	0	0	0	0	0	0	0	0	0	0	0	0	0	0	0	0	0	0
gene1192	NR2F2	CM009148.1:102984191-102996982	0	0	0	0	0	0	0	0	0	0	0	0	0	0	0	0	8.68944	22.513	29.1488	46.7776	22.6209	24.4356	15.9991	15.2614	19.7224	17.4014	19.4663	20.9421	20.2397	17.9582	17.1663	18.5014
gene1193	LOC111771384	CM009148.1:103185408-103200058	0	0	0	0	0	0	0	0	0	0	0	0	0	0	0	0	0	0	0	0	0	0	0	0	0	0	0	0	0	0	0	0
gene1194	SPATA8	CM009148.1:103414281-103422737	0	0	0	0	0	0	0	0	0	0	0	0	0	0	0	0	0	0	0	0	0	0	0	0	0	0	0	0	0	0	0	0
gene1195	LOC111775375	CM009148.1:104346275-104353099	0	0	0	0	0	0	0	0	0	0	0	0	0	0	0	0	0	0	0	0	0	0	0	0	0	0	0	0	0	0	0	0
gene1196	LOC111775376	CM009148.1:104353358-104367507	0	0	0	0	0	0	0	0	0	0	0	0	0	0	0	0	0	0	0	0	0	0	0	0	0	0	0	0	0	0	0	0
gene1197	LOC106782183	CM009148.1:104469874-104474152	0	0	0.456946	1.24761	0	0	0.764215	0	0	0	0	0.431616	0	0	0	0	0	0	0	0	0	0	0	0	0	0	0	0	0	0	0	0
gene1198	ARRDC4	CM009148.1:104474170-104487092	0	0	0	0	0	0	0	0	0	0	0	0	0	0	0	0	5.36701	14.0851	10.7727	30.1576	10.2797	10.6894	10.5927	6.54682	5.93042	7.53522	7.2171	6.90719	6.46101	7.3506	6.60076	8.74112
gene1199	LOC111775379	CM009148.1:104502740-104517704	0	0	0	0	0	0	0	0	0	0	0	0	0	0	0	0	0	0	0	0	0	0	0	0	0	0	0	0	0	0	0	0
gene1200	LOC111775377	CM009148.1:104504745-104537224	0	0	0	0	0	0	0	0	0	0	0	0	0	0	0	0	0.0282281	0.0271587	0	7.66404	0.027821	0	0.372363	0.0724401	0	0.0727321	0	0.161214	0.21364	0.0604247	0.0823014	0.0627041
gene1201	FAM169B	CM009148.1:104827913-104972265	0.0372204	0.217623	0.37175	0	0.476418	0.238226	0.682048	0.327944	0.456935	0.358499	0.498336	0.334025	0.183064	0.289904	0.310242	0.318804	0	0	0	0	0	0	0	0	0	0	0	0	0	0	0	0
gene1202	LOC111775391	CM009148.1:104913719-104916738	0	0	0	0	0	0	0	0	0	0	0	0	0	0	0	0	0	0	0	0	0	0	0	0	0	0	0	0	0	0	0	0
gene1203	PGPEP1L	CM009148.1:104980584-105014731	0	0	0	0	0	0	0	0	0	0	0	0	0	0	0	0	0	0	0	0	0	0	0.262426	0	0	0.0670955	0	0	0	0	0	0
gene1204	IGF1R	CM009148.1:105017680-105309301	5.4435	22.3425	9.5729	10.583	37.4308	43.1947	26.9264	39.9005	49.9125	50.0693	47.6761	37.0357	43.9766	41.824	39.8263	43.6376	0	0	0	0	0	0	0	0	0	0	0	0	0	0	0	0
gene1205	LOC111775394	CM009148.1:105418397-105419160	0	0	0	0	0.656967	0.421872	0.411874	1.07741	0.599776	0.773123	0.392068	0.835439	0.229619	0.886387	0.426044	0.237871	0	0	0	0	0	0	0	0	0	0	0	0	0	0	0	0
gene1206	SYNM	CM009148.1:105456920-105484369	0	0	0	0	0	0	0	0	0	0	0	0	0	0	0	0	0.860598	1.20613	1.04875	11.8606	5.64421	8.242	7.69768	4.28992	3.57302	3.85897	3.41761	3.96857	2.30623	1.63685	2.96228	1.62543
gene1207	TTC23	CM009148.1:105486597-105580865	3.1352	4.16435	4.73601	8.85695	4.70634	4.66745	3.5164	4.41291	4.40817	3.80974	4.32368	5.37046	5.01129	4.96846	4.25118	4.03647	0	0	0	0	0	0	0	0	0	0	0	0	0	0	0	0
gene1208	LRRC28	CM009148.1:105582706-105740753	0	0	0	0	0	0	0	0	0	0	0	0	0	0	0	0	5.21346	4.97945	6.9644	8.51074	6.37383	7.1571	5.88754	4.86244	4.1555	5.60874	5.83186	6.79534	5.86299	5.77778	5.61875	6.74015
gene1209	LOC111775419	CM009148.1:105693823-105700761	0	0	0	0	0.0781572	0	0.12235	0.0259778	0	0.0470467	0	0.0981456	0	0.0529664	0	0	0	0	0	0	0	0	0	0	0	0	0	0	0	0	0	0
gene1210	LOC111775420	CM009148.1:105762876-105808330	0	0	0	0	0	0	0	0	0	0	0	0	0	0	0	0.0308059	0	0	0	0	0	0	0	0	0	0	0	0	0	0	0	0
gene1211	MEF2A	CM009148.1:105886146-106053285	0	0	0	0	0	0	0	0	0	0	0	0	0	0	0	0	17.5739	12.5468	14.9189	16.4716	14.7249	18.8059	17.5847	9.55115	16.2399	15.6568	17.8929	15.3577	14.8901	18.7753	17.5288	14.9299
gene1212	LOC111769786	CM009148.1:105954280-105954418	0	0	0	0	0	0	0	0	0	0	0	0	0	0	0	0	0	0	0	0	0	0	0	0	0	0	0	0	0	0	0	0
gene1213	LYSMD4	CM009148.1:106074460-106080842	5.29245	14.2793	13.6006	18.3933	12.8499	13.9939	9.35245	13.8248	12.401	12.3388	11.8026	13.8441	11.3356	14.7804	12.1529	13.3181	0	0	0	0	0	0	0	0	0	0	0	0	0	0	0	0
gene1214	LOC111771401	CM009148.1:106081107-106085385	0	0	0	0	0	0	0	0	0	0	0	0	0	0	0	0	0	0.0645965	0	0.0335256	0	0	0.0302283	0	0	0	0	0.0325904	0	0	0	0.118588
gene1215	ADAMTS17	CM009148.1:106146048-106484463	1.59178	2.82083	4.01003	6.81059	3.32648	3.1925	1.79307	1.93931	1.9489	1.19845	1.88945	2.16808	1.42339	2.15224	3.38271	1.97267	0	0	0	0	0	0	0	0	0	0	0	0	0	0	0	0
gene1216	CERS3	CM009148.1:106547575-106661386	3.84311	2.42105	1.42512	0.333842	0.112287	0.18657	0.0263423	0.280021	0.10291	0.152093	0.178332	0.0264159	0.321112	0.285503	0.521346	0.458952	0	0	0	0	0	0	0	0	0	0	0	0	0	0	0	0
gene1217	LINS1	CM009148.1:106668883-106693336	1.47358	4.02646	3.01133	3.53077	2.83655	2.9358	1.76147	1.87037	3.18157	2.86762	3.34009	2.84763	2.58206	3.31885	2.7302	2.65574	0	0	0	0	0	0	0	0	0	0	0	0	0	0	0	0
gene1218	ASB7	CM009148.1:106692673-106744380	0	0	0	0	0	0	0	0	0	0	0	0	0	0	0	0	1.41502	4.55246	4.04874	5.75627	3.9624	4.7459	3.16159	2.59046	3.86557	3.91932	3.82409	2.80288	2.99103	3.3364	3.85654	3.56199
gene1219	LOC111769676	CM009148.1:106917872-106917934	0	0	0	0	0	0	0	0	0	0	0	0	0	0	0	0	0	0	0	0	0	0	0	0	0	0	0	0	0	0	0	0
gene1220	ALDH1A3	CM009148.1:106951660-106988777	0	0	0	0	0	0	0	0	0	0	0	0	0	0	0	0	1.59899	0.319274	0.604445	2.73572	5.67577	6.03405	3.8826	2.8804	3.89385	2.91698	4.03231	3.14007	2.52616	5.29554	5.33411	1.68596
gene1221	LRRK1	CM009148.1:106991703-107122408	0	0	0	0	0	0	0	0	0	0	0	0	0	0	0	0	1.96319	1.84756	2.90776	6.64079	8.31573	8.63589	8.14769	6.05892	7.30819	6.47316	9.45087	8.17427	6.30173	6.8566	9.40465	5.89371
gene1222	LOC111775447	CM009148.1:107138970-107159476	0.0243506	0.0118573	0.0117592	0.105456	0.0355433	0.101097	0.033381	0.0591362	0.0434473	0.0857458	0.0645726	0.0780512	0.0615297	0.120507	0.115792	0.204565	0	0	0	0	0	0	0	0	0	0	0	0	0	0	0	0
gene1223	CHSY1	CM009148.1:107211941-107283576	20.2431	6.83278	10.8804	15.919	16.7	12.8985	5.71802	4.90982	10.1055	7.35486	9.97635	9.02079	7.42632	9.22004	12.5802	8.25152	0	0	0	0	0	0	0	0	0	0	0	0	0	0	0	0
gene1224	LOC111775459	CM009148.1:107255618-107260619	0.579435	0.0434271	0.0430937	0.0214537	0.0433512	0.0822469	0.0407168	0	0.0198662	0	0.0196723	0.0612252	0	0.0440726	0.0635241	0.0236115	0	0	0	0	0	0	0	0	0	0	0	0	0	0	0	0
gene1225	LOC111775460	CM009148.1:107295264-107297992	0.0602643	0.0587037	0.116721	0.0581691	0.117094	0	0	0	0.107242	0	0	0.110516	0	0.0594694	0	0	0	0	0	0	0	0	0	0	0	0	0	0	0	0	0	0
gene1226	SELENOS	CM009148.1:107308749-107316620	81.2347	48.3309	57.4766	71.6342	64.7382	60.4624	54.2868	59.8948	41.1069	46.7882	50.2067	61.6262	48.953	47.4898	49.0968	50.6856	0	0	0	0	0	0	0	0	0	0	0	0	0	0	0	0
gene1227	SNRPA1	CM009148.1:107322117-107335128	31.3279	29.2404	33.5699	32.9408	21.4396	21.69	16.7008	23.6325	22.2362	19.5647	27.086	29.9222	24.7648	19.4225	25.8219	16.3388	0	0	0	0	0	0	0	0	0	0	0	0	0	0	0	0
gene1228	PCSK6	CM009148.1:107344457-107525719	0.414749	0.790048	1.19936	2.27369	9.99181	11.3721	8.26954	7.26806	3.92817	2.69751	3.92333	5.19638	2.36367	3.94125	4.96954	2.00028	0	0	0	0	0	0	0	0	0	0	0	0	0	0	0	0
gene1229	TM2D3	CM009148.1:107673484-107684683	6.62954	8.16329	10.9167	16.1825	10.0709	12.551	11.363	13.9803	8.15786	8.97969	11.0003	10.1181	8.0814	7.26182	9.76538	7.72289	0	0	0	0	0	0	0	0	0	0	0	0	0	0	0	0
gene1230	TARSL2	CM009148.1:107686776-107752518	0.397454	0.290416	0.576677	0.574356	0.611867	0.489177	3.26685	1.18761	0.708223	0.900735	0.525704	0.81923	0.301281	0.360045	1.13229	0.350745	0	0	0	0	0	0	0	0	0	0	0	0	0	0	0	0
gene1231	TJP1	CM009148.1:107894567-108130449	0	0	0	0	0	0	0	0	0	0	0	0	0	0	0	0	36.6594	36.4172	40.0006	37.772	41.031	51.7557	31.6232	21.5025	55.9362	52.9179	57.9965	46.6772	43.2675	57.7783	56.6769	46.5492
gene1232	LOC111775493	CM009148.1:108136689-108149296	0	0.0486438	0	0	0	0.0460502	0.0152042	0	0.0148388	0.0439028	0.014698	0	0	0	0.0158162	0.0176357	0	0	0	0	0	0	0	0	0	0	0	0	0	0	0	0
gene1233	FAM189A1	CM009148.1:108246794-108668124	0	0	0	0	0	0	0	0	0	0	0	0	0	0	0	0	0.361785	0.547165	0.361444	0.412428	0.458572	0.430341	0.123846	0.132919	0.127763	0.0960595	0.156732	0.250403	0.20467	0.276598	0.33047	0.101338
gene1234	NSMCE3	CM009148.1:108528447-108531065	0	0	0	0	0	0	0	0	0	0	0	0	0	0	0	0	7.88438	9.68043	10.1225	12.0984	12.8557	11.4853	9.44787	12.6045	13.7901	12.6271	10.8952	10.9749	11.4386	12.831	11.3703	8.23249
gene1235	LOC111769823	CM009148.1:108555707-108555814	0	0	0	0	0	0	0	0	0	0	0	0	0	0	0	0	0	0	0	0	0	0	0	0	0	0	0	0	0	0	0	0
gene1236	APBA2	CM009148.1:108668216-108893900	0.089795	0.0291504	0.202661	0.0576547	0.203759	0.0552477	0.0820164	0.188895	0.133369	0.0525356	0	0.0548316	0.0907525	0.0295724	0.232488	0	0	0	0	0	0	0	0	0	0	0	0	0	0	0	0	0
gene1237	MCEE	CM009148.1:108964099-108992251	26.1918	27.992	33.5036	28.4998	35.3037	38.6122	27.1261	42.2628	28.666	31.0651	30.2507	30.1767	32.7169	22.8648	22.3391	25.1961	0	0	0	0	0	0	0	0	0	0	0	0	0	0	0	0
gene1238	MPHOSPH10	CM009148.1:108992483-109009825	0	0	0	0	0	0	0	0	0	0	0	0	0	0	0	0	21.6482	25.3087	25.0313	27.1941	24.1651	24.4485	17.4843	21.8831	23.3774	25.1929	25.0281	22.8654	26.2794	22.3775	20.1785	20.5201
gene1239	LOC102149208	CM009148.1:109010977-109019998	0.386787	0.752854	0.379346	1.14291	0.372518	0	0	1.09155	0.339444	0	1.6513	1.07521	1.57494	0.752384	0.360701	0.808332	0	0	0	0	0	0	0	0	0	0	0	0	0	0	0	0
gene1240	FAN1	CM009148.1:109020091-109049402	0	0	0	0	0	0	0	0	0	0	0	0	0	0	0	0	8.72829	15.4018	13.8686	13.9459	13.8049	13.6954	11.6728	9.64956	13.3223	16.5442	15.7481	15.5355	17.3541	17.0342	15.9566	18.0293
gene1241	MTMR10	CM009148.1:109050308-109098927	5.27741	5.52057	5.39861	6.22554	6.2871	8.60514	7.4186	5.59706	6.26414	6.27663	7.04316	5.63791	5.70494	5.4413	4.97584	4.91987	0	0	0	0	0	0	0	0	0	0	0	0	0	0	0	0
gene1242	TRPM1	CM009148.1:109109526-109301575	0.0829958	0.0485196	0.048134	0.0479184	0.662538	0.918521	1.85014	1.90115	0.533127	0.583945	0.556946	0.790296	0.754705	0.328365	0.331297	0.123136	0	0	0	0	0	0	0	0	0	0	0	0	0	0	0	0
gene1243	MIR211	CM009148.1:109178752-109178839	0	0	0	0	0	0	0	0	0	0	0	0	0	0	0	0	0	0	0	0	0	0	0	0	0	0	0	0	0	0	0	0
gene1244	LOC111775545	CM009148.1:109313264-109319970	0	0	0	0	0	0	0	0	0	0	0	0	0	0	0	0	0	0	0	0	0	0	0	0	0	0	0	0	0	0	0	0
gene1245	LOC111775546	CM009148.1:109386846-109405442	0	0	0	0.0176258	0	0.0338303	0.0167322	0.0355917	0	0	0.0161731	0	0	0	0.0174049	0.0388149	0	0	0	0	0	0	0	0	0	0	0	0	0	0	0	0
gene1246	MIR9045	CM009148.1:109452090-109452225	0	0	0	0	0	0	0	0	0	0	0	0	0	0	0	0	0	25.0721	0	0	0	29.7125	26.6693	24.3251	45.8004	19.3714	37.8653	32.3153	0	28.3377	20.2392	29.8428
gene1247	MIR9051	CM009148.1:109453452-109453557	0	0	0	0	0	0	0	0	0	0	0	0	0	0	0	0	0	0	0	0	0	0	0	0	0	0	0	0	0	189.427	0	0
gene1248	OTUD7A	CM009148.1:109525099-109912253	0.110966	0.0868218	0.107354	0.00869016	0.692895	0.603107	0.323339	0.385649	0.925631	0.622589	0.969129	0.677242	0.852124	0.764369	1.23164	0.890775	0	0	0	0	0	0	0	0	0	0	0	0	0	0	0	0
gene1249	LOC111769860	CM009148.1:109771193-109771299	0	0	0	0	0	0	0	0	0	0	0	0	0	0	0	0	0	0	0	0	0	0	0	0	0	0	0	0	0	0	0	0
gene1250	LOC106782123	CM009148.1:109934803-109961370	0	0	0	0	0	0	0	0	0	0	0	0	0	0	0	0	0	0	0	0	0	0	0	0	0	0	0	0	0	0	0	0
gene1251	LOC100060521	CM009148.1:110069425-110178010	0	0	0	0	0	0	0	0	0	0	0	0	0	0	0	0	0.836339	0.337424	0.874606	1.11585	0.156757	0.14491	0.167762	0.150985	0.270438	0.103902	0.0609362	0.239757	0.193201	0.0958954	0.361537	0.0526452
gene1252	LOC100630441	CM009148.1:110197581-110197966	0	0	0	0	0	0	0	0	0	0	0	0	0	0	0	0	0	0	0	0	0	0	0	0	0	0	0	0	0	0	0	0
gene1253	LOC102149517	CM009148.1:110394878-110404084	0	0	0	0	0	0	0	0	0	0	0	0	0	0	0	0	47.1103	28.0567	66.0493	28.9502	81.363	67.4044	13.8876	63.6827	73.6825	100.19	61.7139	54.6032	104.363	77.5233	38.7389	60.9863
gene1254	MKRN3	CM009148.1:110601285-110605498	0	0	0	0	0	0	0	0	0	0	0	0	0	0	0	0	0.0974245	0.374979	0.534334	0.437504	0.168059	1.21737	0.306661	0.892251	0.722527	0.610755	0	0	0.421177	0.990611	0.368895	0.143315
gene1255	MAGEL2	CM009148.1:110643378-110647516	10.2976	15.0494	18.6274	14.9693	13.7641	14.0677	4.35901	6.08973	7.14112	5.83467	8.77709	7.68276	8.16027	8.76534	13.2663	8.03521	0	0	0	0	0	0	0	0	0	0	0	0	0	0	0	0
gene1256	NDN	CM009148.1:110678398-110680084	58.4351	72.6284	74.4514	67.1843	86.8404	79.6636	29.6788	45.8812	36.3704	27.6236	34.0386	28.2203	47.7641	39.937	44.3289	37.6007	0	0	0	0	0	0	0	0	0	0	0	0	0	0	0	0
gene1257	LOC111775558	CM009148.1:110814321-110831085	0	0	0	0	0	0	0	0	0	0	0	0	0	0	0	0	0	0	0	0	0	0	0	0	0	0	0	0	0	0	0	0
gene1258	LOC106782165	CM009148.1:111156979-111318314	0	0	0.160698	0	0	0	0	0	0	0	0	0	0.138129	0	0	0	0	0	0	0	0	0	0	0	0	0	0	0	0	0	0	0
gene1259	SNURF	CM009148.1:111309536-111325439	0	0	0	0	0	0	0	0	0	0	0	0	0	0	0	0	151.385	96.6764	113.845	164.602	79.962	97.8377	45.9656	86.5587	67.9048	73.8624	124.194	64.0204	91.7733	88.0155	86.4331	53.4742
gene1260	SNRPN	CM009148.1:111319931-111352179	0	0	0	0	0	0	0	0	0	0	0	0	0	0	0	0	21.3278	18.9333	21.8715	31.6466	15.5341	17.0517	9.16904	13.0235	14.8665	14.8285	17.7819	12.3867	17.6681	16.3418	14.6114	11.5644
gene1261	LOC111769765	CM009148.1:111334724-111334798	0	0	0	0	0	0	0	0	0	0	0	0	0	0	0	0	0	0	0	0	0	0	0	0	0	0	0	0	0	0	0	0
gene1262	LOC111769764	CM009148.1:111336621-111336693	0	0	0	0	0	0	0	0	0	0	0	0	0	0	0	0	0	0	0	0	0	0	0	0	0	0	0	0	0	0	0	0
gene1263	LOC102150068	CM009148.1:111404818-111460776	0	0	0	0	0	0	0	0	0	0	0	0	0	0	0	0	19.0951	17.0126	13.1335	16.0062	2.3942	3.53309	3.22595	2.58763	5.27535	3.76295	8.0162	4.67588	7.93425	4.28235	7.15534	3.61251
gene1265	LOC111769699	CM009148.1:111430499-111430593	0	0	0	0	0	0	0	0	0	0	0	0	0	0	0	0	0	0	0	0	0	0	0	0	0	0	0	0	0	0	0	0
gene1264	LOC111769781	CM009148.1:111409903-111409970	0	0	0	0	0	0	0	0	0	0	0	0	0	0	0	0	0	0	0	0	0	0	0	0	0	0	0	0	0	0	0	0
gene1266	LOC111769707	CM009148.1:111433235-111433328	0	0	0	0	0	0	0	0	0	0	0	0	0	0	0	0	0	0	0	0	0	0	0	0	0	0	150.55	0	0	0	0	0
gene1267	LOC111769700	CM009148.1:111436021-111436115	0	0	0	0	0	0	0	0	0	0	0	0	0	0	0	0	0	0	0	0	0	0	0	0	0	0	0	0	0	0	0	0
gene1268	LOC111769711	CM009148.1:111438759-111438852	0	0	0	0	0	0	0	0	0	0	0	0	0	0	0	0	0	0	0	0	0	0	0	0	0	0	0	0	0	0	0	0
gene1269	LOC111769701	CM009148.1:111440635-111440729	0	0	0	0	0	0	0	0	0	0	0	0	0	0	0	0	0	0	0	0	0	0	0	0	0	0	0	0	0	0	0	0
gene1270	LOC111769710	CM009148.1:111442460-111442553	0	0	0	0	0	0	0	0	0	0	0	0	0	0	0	0	0	0	0	0	0	0	0	0	0	0	150.55	0	0	0	0	0
gene1271	LOC111769703	CM009148.1:111445245-111445339	0	0	0	0	0	0	0	0	0	0	0	0	0	0	0	0	0	0	0	0	0	0	0	0	0	0	0	0	0	0	0	0
gene1272	LOC111769714	CM009148.1:111448876-111448958	0	0	0	0	0	0	0	0	0	0	0	0	0	0	0	0	0	0	0	0	0	0	0	0	0	0	0	0	0	0	0	0
gene1273	LOC111769689	CM009148.1:111501347-111501423	0	0	0	0	0	0	0	0	0	0	0	0	0	0	0	0	0	0	0	0	0	0	0	0	0	0	0	0	0	0	0	0
gene1274	LOC111775586	CM009148.1:111517455-111733027	0	0	0	0	0	0	0	0	0	0	0	0	0	0	0	0	0	0	0	0	0	0	0	0	0	0	0	0	0	0	0	0
gene1275	LOC111769690	CM009148.1:111525891-111525975	0	0	0	0	0	0	0	0	0	0	0	0	0	0	0	0	0	0	0	0	0	0	0	0	0	0	0	0	0	0	0	0
gene1276	LOC111769684	CM009148.1:111526809-111526890	0	0	0	0	0	0	0	0	0	0	0	0	0	0	0	0	0	0	0	0	0	0	0	0	0	0	0	0	0	0	0	0
gene1277	LOC111769688	CM009148.1:111530245-111530326	0	0	0	0	0	0	0	0	0	0	0	0	0	0	0	0	0	0	0	0	0	0	0	0	0	0	0	0	0	0	0	0
gene1278	LOC111769691	CM009148.1:111532716-111532797	0	0	0	0	0	0	0	0	0	0	0	0	0	0	0	0	0	0	0	0	0	0	0	0	0	0	0	0	0	0	0	0
gene1279	LOC111769687	CM009148.1:111536976-111537057	0	0	0	0	0	0	0	0	0	0	0	0	0	0	0	0	0	0	0	0	0	0	0	0	0	0	0	0	0	0	0	0
gene1280	LOC111769685	CM009148.1:111539960-111540041	0	0	0	0	0	0	0	0	0	0	0	0	0	0	0	0	0	0	0	0	0	0	0	0	0	0	0	0	0	0	0	0
gene1281	LOC111769698	CM009148.1:111541389-111541467	0	0	0	0	0	0	0	0	0	0	0	0	0	0	0	0	0	0	0	0	0	0	0	0	0	0	0	0	0	0	0	0
gene1282	LOC111769692	CM009148.1:111549516-111549592	0	0	0	0	0	0	0	0	0	0	0	0	0	0	0	0	0	0	0	0	0	0	0	0	0	0	0	0	0	0	0	0
gene1283	LOC111769780	CM009148.1:111628217-111628284	0	0	0	0	0	0	0	0	0	0	0	0	0	0	0	0	0	0	0	0	0	0	0	0	0	0	0	0	0	0	0	0
gene1284	UBE3A	CM009148.1:111699053-111794154	21.8997	23.6727	24.1247	24.6549	14.869	18.393	14.8632	13.1494	19.0539	20.5386	20.3759	15.711	15.3294	16.0081	19.3656	15.2574	0	0	0	0	0	0	0	0	0	0	0	0	0	0	0	0
gene1285	ATP10A	CM009148.1:112055386-112234639	2.90605	2.32657	2.54083	1.56383	4.57325	4.3666	1.57267	1.82482	3.02009	3.30643	4.28242	2.96594	3.31062	3.05714	5.5761	2.88103	0	0	0	0	0	0	0	0	0	0	0	0	0	0	0	0
gene1286	LOC100062319	CM009148.1:112338404-112345371	0	0	0	0	0	0	0	0	0	0	0	0	0	0	0	0	0	0	0	0	0	0	0	0	0	0	0	0	0	0	0	0
gene1287	TRNAE-UUC	CM009148.1:112454525-112454597	0	0	0	0	0	0	0	0	0	0	0	0	0	0	0	0	0	0	0	0	0	0	0	0	0	0	0	0	0	0	0	0
gene1288	GABRB3	CM009148.1:112917540-113139044	0.0184634	0	0	0.07109	0.0179598	0	0	0.0179185	0	0.016232	0	0.0169058	0	0.0182602	0	0	0	0	0	0	0	0	0	0	0	0	0	0	0	0	0	0
gene1289	GABRA5	CM009148.1:113258258-113330176	0	0	0	0	0	0	0	0	0	0	0	0	0	0	0	0	0.0411532	0.0791632	0	0	0.405584	1.51626	0.741764	0.118921	0.46406	0.343536	0.299213	0.0799603	0.445565	0	0.249422	0
gene1290	GABRG3	CM009148.1:113346492-113940418	0	0	0	0	0	0	0	0	0	0	0	0	0	0	0	0	0	0	0	0.0379243	0	0	0.170838	0.0183298	0	0	0	0	0	0	0	0
gene1291	LOC102149059	CM009148.1:113696905-113703718	0	0	0	0	0	0	0	0	0	0	0	0	0	0	0	0	0	0	0	0	0	0	0	0	0	0	0	0	0	0	0	0
gene1292	OCA2	CM009148.1:114207712-114566617	1.68254	1.51501	2.08479	1.25183	5.34419	2.88944	12.597	0.865748	2.61267	2.72064	2.51253	1.72108	2.86089	2.0924	1.96062	0.987042	0	0	0	0	0	0	0	0	0	0	0	0	0	0	0	0
gene1293	HERC2	CM009148.1:114573228-114829235	6.97228	10.4448	8.80452	9.93941	9.26088	9.06566	9.48492	9.21214	10.8342	10.3063	10.9003	12.6162	9.789	9.93027	11.0604	10.2566	0	0	0	0	0	0	0	0	0	0	0	0	0	0	0	0
gene1294	LOC106782125	CM009148.1:114876836-114884364	0.475741	0.233041	0	0.215698	0.692055	0.330631	0.0945648	0.0998235	0.736712	0.309124	0.311995	0.437081	0.314822	0.351001	0	0.547482	0	0	0	0	0	0	0	0	0	0	0	0	0	0	0	0
gene1295	NIPA1	CM009148.1:114881112-114931283	0	0	0	0	0	0	0	0	0	0	0	0	0	0	0	0	4.01093	5.61937	6.27715	5.93633	7.54182	8.04941	5.63809	2.35539	8.63572	7.29008	6.54789	8.27365	4.87286	5.57416	5.45356	8.16208
gene1296	NIPA2	CM009148.1:114925721-114963050	0	0	0	0	0	0	0	0	0	0	0	0	0	0	0	0	34.3296	36.2659	30.914	36.0626	31.4677	31.5539	30.7697	28.4818	34.3789	34.1051	31.7263	32.2491	29.4581	31.6229	30.3315	31.554
gene1297	CYFIP1	CM009148.1:114965228-115021335	35.9591	31.2991	36.9656	33.1906	36.2974	33.9079	23.3153	26.1367	29.73	28.6934	30.558	26.0349	23.9802	26.2368	27.1347	26.505	0	0	0	0	0	0	0	0	0	0	0	0	0	0	0	0
gene1298	TUBGCP5	CM009148.1:115104559-115198742	10.0366	11.6515	13.452	13.6139	8.79769	6.94039	3.33117	4.19392	9.95201	7.54517	9.47785	6.91407	8.14318	9.11054	10.1777	8.32492	0	0	0	0	0	0	0	0	0	0	0	0	0	0	0	0
gene1299	LOC111775605	CM009148.1:115170762-115186580	0	0	0	0	0	0	0	0	0	0	0	0	0	0	0	0	11.4492	9.49491	9.17637	7.23399	5.30663	6.47648	4.43204	2.42897	9.5564	8.13364	8.46903	5.34901	6.03964	8.13727	9.43264	8.33229
gene1300	LOC111775614	CM009148.1:115239598-115249635	2.42168	2.50916	1.75566	1.92241	1.77776	2.43642	1.54297	1.69069	1.95617	2.0179	1.70264	1.23073	1.79852	1.81483	1.68083	2.40428	0	0	0	0	0	0	0	0	0	0	0	0	0	0	0	0
gene1301	LOC111775613	CM009148.1:115253136-115260285	0	0	0	0	0	0	0	0	0	0	0	0	0	0	0	0	24.3958	19.3751	16.6267	18.2235	17.6695	13.9734	16.262	9.17425	17.9117	18.9852	17.1918	15.0081	13.9236	15.0468	23.4855	19.8197
gene1302	LOC111767453	CM009148.1:115261303-115283109	9.60014	8.72189	8.23343	8.12238	8.65775	5.99612	3.55477	5.7556	7.16949	7.26035	7.66036	4.59636	5.59188	6.65451	6.82939	6.47402	0	0	0	0	0	0	0	0	0	0	0	0	0	0	0	0
gene1303	LOC111775610	CM009148.1:115288438-115294834	0	0	0	0	0	0	0	0	0	0	0	0	0	0	0	0	3.04677	3.02763	2.36645	3.02526	2.87681	1.84731	0.727416	1.90422	2.38883	3.29822	2.6031	1.26347	1.51268	1.40249	2.71385	2.17398
gene1304	LOC102150756	CM009148.1:115346420-115398504	0	0	0	0	0	0	0	0	0	0	0	0	0	0	0	0	0.0363993	0.157569	0	0.145406	0.502735	0	3.69806	0.157324	0	0	0	0	0	0.0389562	0	0
gene1305	FAH	CM009148.1:115414143-115449491	42.3725	62.606	57.1993	89.8414	39.4589	17.8127	14.6265	22.0865	15.2127	12.6433	13.188	12.8976	19.7826	35.9708	16.3189	32.4939	0	0	0	0	0	0	0	0	0	0	0	0	0	0	0	0
gene1306	ZFAND6	CM009148.1:115463885-115544711	55.4571	54.3797	54.514	65.4918	47.3925	49.3374	42.3081	30.4275	41.9572	41.1875	36.3206	41.223	38.4196	46.4244	44.0542	49.0395	0	0	0	0	0	0	0	0	0	0	0	0	0	0	0	0
gene1307	BCL2A1	CM009148.1:115544866-115619249	0	0	0	0	0	0	0	0	0	0	0	0	0	0	0	0	0.0969975	0.279378	0.741714	0.388968	0.28645	0.270614	0.527877	0.745077	0.629604	0.716258	1.05496	1.89572	0.105588	0.103778	0.490333	0.229061
gene1308	LOC100050004	CM009148.1:115633764-115845922	0	0	0	0	0	0	0	0	0	0	0	0	0	0	0	0	9.07745	6.19137	8.75804	13.4403	3.89057	4.78437	3.31351	3.48562	5.70304	7.19546	4.93407	5.90645	5.60114	5.88952	5.03419	7.20551
gene1309	KIAA1024	CM009148.1:115981851-116068811	0	0	0	0	0.0315759	0.0449183	0	0	0	0	0	0.0322278	0	0	0	0.0375153	0	0	0	0	0	0	0	0	0	0	0	0	0	0	0	0
gene1310	LOC111775256	CM009148.1:116007890-116100564	0	0	0	0	0	0	0	0	0	0	0	0	0	0	0	0	0	0	0	0	0	0	0	0	0	0	0	0	0	0	0	0
gene1311	TMED3	CM009148.1:116139061-116144779	44.2161	38.7923	51.3088	51.1532	41.5679	31.8996	77.4124	14.6224	17.2794	17.5581	21.0208	25.3667	22.1645	18.9589	33.5232	17.691	0	0	0	0	0	0	0	0	0	0	0	0	0	0	0	0
gene1312	ANKRD34C	CM009148.1:116158433-116174936	0	0	0	0	0	0	0	0	0	0	0	0	0	0	0	0	0	0	0	0	0	0	0	0	0	0	0	0	0	0	0	0
gene1313	LOC106782201	CM009148.1:116233750-116239015	0	0	0	0	0	0	0	0	0	0	0	0	0	0	0	0	0	0	0	0	0	0	0	0	0	0	0	0	0	0	0	0
gene1314	MIR184	CM009148.1:116238554-116238624	0	0	0	0	0	0	0	0	0	0	0	0	0	0	0	0	0	0	0	0	0	0	0	0	0	0	0	0	0	0	0	0
gene1315	LOC100050136	CM009148.1:116250837-116251567	24.7942	24.1337	27.879	20.836	47.8493	29.1656	19.0906	15.1293	22.2333	25.2094	26.192	41.3238	13.5757	13.8351	13.4236	9.90966	0	0	0	0	0	0	0	0	0	0	0	0	0	0	0	0
gene1316	LOC102147385	CM009148.1:116316315-116332144	0	0	0.0745741	0.0743639	0.0747214	0.142347	0.210613	0	0	0.134153	0	0.282396	0	0	0.145827	0	0	0	0	0	0	0	0	0	0	0	0	0	0	0	0	0
gene1317	RASGRF1	CM009148.1:116366635-116477940	0	0	0	0	0	0	0	0	0	0	0	0	0	0	0	0	0	0	0	0	0	0	0	0	0.0188478	0	0	0	0	0	0.0205282	0
gene1318	LOC111775628	CM009148.1:116499714-116519832	0	0	0	0	0	0	0	0	0	0	0	0	0	0	0	0	31.7529	25.7573	32.2178	38.3293	39.6268	38.7664	47.2824	30.3876	23.5005	22.1513	30.1349	35.1396	25.0763	26.3617	40.3358	31.7986
gene1319	LOC111767506	CM009148.1:116546649-116569834	117.971	105.864	107.86	138.671	114.766	118.519	79.1067	103.053	115.437	111.542	115.412	105.475	94.2964	98.8625	100.334	89.7562	0	0	0	0	0	0	0	0	0	0	0	0	0	0	0	0
gene1320	TRNAK-CUU	CM009148.1:116573915-116573988	0	0	0	0	0	0	0	0	0	0	0	0	0	0	0	0	0	0	0	0	0	0	0	0	0	0	0	0	0	0	0	0
gene1321	LOC111775266	CM009148.1:116591849-116593110	0	0.0514283	0.0512402	0.767047	0.0512343	0	0	0	0.0468829	0	0.0462378	0	0	0.155963	0	0	0	0	0	0	0	0	0	0	0	0	0	0	0	0	0	0
gene1322	LOC111775633	CM009148.1:116616645-116636763	0	0	0	0	0	0	0	0	0	0	0	0	0	0	0	0	45.6582	37.7165	46.9315	55.2796	60.4462	58.1862	71.7568	41.3214	34.5139	31.6719	44.4549	49.603	35.7429	37.7873	59.5017	46.5468
gene1323	MORF4L1	CM009148.1:116663579-116686764	144.721	126.536	128.182	166.404	136.366	143.655	96.1992	124.081	138.931	132.068	138.296	128.851	114.497	118.677	118.04	109.297	0	0	0	0	0	0	0	0	0	0	0	0	0	0	0	0
gene1324	TRNAK-CUU	CM009148.1:116690845-116690918	0	0	0	0	0	0	0	0	0	0	0	0	0	0	0	0	0	0	0	0	0	0	0	0	0	0	0	0	0	0	0	0
gene1325	LOC111775272	CM009148.1:116708791-116710052	0	0.0514283	0.0512402	0.869319	0.0512343	0	0	0	0.0468829	0	0.0462378	0	0	0.155963	0.199863	0	0	0	0	0	0	0	0	0	0	0	0	0	0	0	0	0
gene1326	ADAMTS7	CM009148.1:116725512-116771944	0	0	0	0	0	0	0	0	0	0	0	0	0	0	0	0	9.10632	11.8424	15.4824	18.2121	14.3421	13.0917	4.74341	6.19005	9.32031	9.19938	11.8599	12.4428	12.6452	13.9847	22.4624	16.9918
gene1327	LOC111775636	CM009148.1:116767680-116770421	0	0.0916028	0	0.0910019	0	0	0	0	0	0.0817813	0	0	0	0.0926478	0.0890422	0	0	0	0	0	0	0	0	0	0	0	0	0	0	0	0	0
gene1328	TBC1D2B	CM009148.1:116774262-116859293	4.82315	12.1913	13.5791	14.3235	12.7317	12.6883	9.53332	7.56244	10.7802	10.2501	11.3605	11.3161	8.96595	10.5532	10.8383	11.0267	0	0	0	0	0	0	0	0	0	0	0	0	0	0	0	0
gene1329	SH2D7	CM009148.1:116872402-116884503	0	0	0	0	0	0	0	0	0	0	0	0	0	0	0	0	0	0	0	0.0162672	0	0.0150877	0	0	0	0	0	0	0	0	0.0164654	0
gene1330	CIB2	CM009148.1:116884639-116908333	17.9964	20.6322	25.8578	13.8962	10.8561	8.39495	4.12093	5.77198	12.327	10.9396	15.0652	12.0713	11.206	17.6692	14.4881	18.6147	0	0	0	0	0	0	0	0	0	0	0	0	0	0	0	0
gene1331	IDH3A	CM009148.1:116908270-116989133	0	0	0	0	0	0	0	0	0	0	0	0	0	0	0	0	41.7337	33.5935	33.4963	31.9611	28.3542	31.5205	23.768	35.9148	33.7215	32.892	31.9944	32.3379	33.6116	29.588	32.0133	28.7152
gene1332	ACSBG1	CM009148.1:116948442-117008416	0	0	0	0.0342749	0	0.0328388	0	0	0	0	0	0	0	0	0	0	0	0	0	0	0	0	0	0	0	0	0	0	0	0	0	0
gene1333	LOC106782129	CM009148.1:117021365-117028982	0.483124	0.147092	0.0584075	0.0872515	0	0	0.0275784	0	0	0	0	0	0.0610342	0.0298445	0.200747	0.0319801	0	0	0	0	0	0	0	0	0	0	0	0	0	0	0	0
gene1334	DNAJA4	CM009148.1:117029036-117045671	0	0	0	0	0	0	0	0	0	0	0	0	0	0	0	0	17.0284	21.6512	21.3498	19.6319	27.5968	34.4842	25.5373	46.0072	51.9758	50.7684	45.0113	40.0684	48.9641	33.3896	34.4252	39.5638
gene1335	WDR61	CM009148.1:117046952-117063636	30.6658	34.4861	30.9091	32.4897	37.9535	37.6422	25.8281	54.6016	42.1678	50.8179	43.4848	40.2641	50.3437	35.8506	33.9902	32.1068	0	0	0	0	0	0	0	0	0	0	0	0	0	0	0	0
gene1336	LOC111775655	CM009148.1:117084851-117181914	0	0.0165687	0	0.0163639	0	0.0156856	0.0621445	0.0165055	0.0151626	0.0448593	0.0300369	0	0.0515486	0.0504576	0.0161614	0	0	0	0	0	0	0	0	0	0	0	0	0	0	0	0	0
gene1337	CRABP1	CM009148.1:117105495-117112242	0	0	0	0	0	0	0	0	0	0	0	0	0	0	0	0	1.68273	1.43213	0.537533	36.5717	80.1132	70.6604	45.2502	98.0738	27.2284	16.1003	16.8745	15.6799	21.1521	14.596	5.30125	9.97575
gene1338	IREB2	CM009148.1:117181972-117239297	0	0	0	0	0	0	0	0	0	0	0	0	0	0	0	0	15.6754	25.8255	25.5052	32.1816	26.376	26.5853	23.3136	23.1611	32.9466	36.0604	31.0733	31.0992	30.3834	32.1844	27.3837	30.181
gene1339	HYKK	CM009148.1:117242638-117276772	0	0	0	0	0	0	0	0	0	0	0	0	0	0	0	0	7.36462	9.94877	11.4626	16.7032	12.1115	11.0424	10.5293	13.2837	9.29567	10.0007	10.051	8.91632	11.159	9.50895	8.10017	8.97297
gene1340	PSMA4	CM009148.1:117286676-117294169	0	0	0	0	0	0	0	0	0	0	0	0	0	0	0	0	113.808	105.899	128.54	110.314	106.197	107.12	70.4785	134.757	104.517	108.788	89.6686	141.272	107.907	99.9817	79.9052	94.4235
gene1341	CHRNA5	CM009148.1:117308111-117350562	0	0	0	0	0	0	0	0	0	0	0	0	0	0	0	0	3.35058	3.89261	3.07333	3.59952	5.12574	6.96368	1.54891	1.49716	3.18266	2.78273	1.1204	1.85912	3.02315	3.84992	1.89654	4.42446
gene1342	CHRNA3	CM009148.1:117353995-117371125	3.88049	5.73427	4.50538	4.46482	9.80986	8.88544	5.3513	5.60732	10.6964	10.8408	5.69228	6.39735	5.85972	10.8721	4.97631	7.5092	0	0	0	0	0	0	0	0	0	0	0	0	0	0	0	0
gene1343	LOC111775280	CM009148.1:117371003-117407021	0	0	0	0	0	0	0	0	0	0	0	0	0	0	0	0	0	0	0	0	0	0	0.0641542	0	0	0.131263	0	0	0	0	0	0
gene1344	CHRNB4	CM009148.1:117373796-117390765	0.0267531	0.409596	0	0.0450406	0.547499	0.368254	0.412757	0.37111	0.400967	0.81531	0.20745	0.515907	0.283356	0.447263	0.39892	0.247207	0	0	0	0	0	0	0	0	0	0	0	0	0	0	0	0
gene1345	LOC106782132	CM009148.1:117442589-117480691	0.649226	0.340005	0.30014	0.550555	0.190193	0.398842	0.283274	0.0375578	0.276321	0.578807	0.205045	0.273364	0.19673	0.0766184	0.407657	0.287376	0	0	0	0	0	0	0	0	0	0	0	0	0	0	0	0
gene1346	UBE2Q2	CM009148.1:117480764-117542842	0	0	0	0	0	0	0	0	0	0	0	0	0	0	0	0	8.10366	7.45259	11.4657	12.2419	10.1272	13.3655	9.54179	8.84218	12.2	9.76913	11.3328	9.54769	8.13019	11.1192	12.0421	9.62265
gene1347	FBXO22	CM009148.1:117542967-117622248	0	0	0	0	0	0	0	0	0	0	0	0	0	0	0	0	3.05913	4.2164	3.41596	3.94036	2.0512	2.16272	2.71428	1.39696	2.39131	2.26161	2.40728	1.97854	2.10633	3.07187	2.62077	3.81737
gene1348	NRG4	CM009148.1:117577649-117700994	0.285311	0.709215	1.03469	1.7136	0.525846	0.301267	0.680101	0.218894	0.882726	0.619927	0.673205	0.684838	0.662491	0.634655	0.927927	0.412265	0	0	0	0	0	0	0	0	0	0	0	0	0	0	0	0
gene1349	TMEM266	CM009148.1:117698912-117836296	0	0	0	0	0	0	0	0	0	0	0	0	0	0	0	0	0	0.0218305	0.0544621	0.0226369	0	0.0528565	0.193428	0	0	0.0256056	0	0	0.0596297	0	0	0
gene1350	ETFA	CM009148.1:117838582-117939459	55.8014	46.1391	58.9098	57.7403	16.2926	18.7165	18.604	23.8547	16.6289	18.3975	17.5477	21.1187	19.4084	18.1246	13.9197	14.4243	0	0	0	0	0	0	0	0	0	0	0	0	0	0	0	0
gene1351	ISL2	CM009148.1:117964806-117970571	0	0	0	0	0	0	0	0	0	0	0	0	0	0	0	0	0	0	0	0	0	0	0.0515304	0	0	0	0	0	0	0	0	0
gene1352	SCAPER	CM009148.1:117976179-118465974	5.87827	5.83435	4.8222	6.66056	6.36377	7.05069	6.43452	6.17833	8.18847	6.81008	9.38947	7.16874	7.90577	7.96803	8.33467	8.41961	0	0	0	0	0	0	0	0	0	0	0	0	0	0	0	0
gene1353	LOC111769674	CM009148.1:118268674-118268780	0	0	0	0	0	0	0	0	0	0	0	0	0	0	0	0	0	0	0	0	0	0	0	0	0	0	0	0	0	0	0	0
gene1354	LOC102149093	CM009148.1:118343580-118345694	1.30325	1.06643	0.656052	0.804621	1.31708	1.63749	1.57038	1.0085	1.16004	1.45935	1.23881	1.19466	1.00136	1.38954	1.18695	1.26864	0	0	0	0	0	0	0	0	0	0	0	0	0	0	0	0
gene1355	RCN2	CM009148.1:118494118-118510744	0	0	0	0	0	0	0	0	0	0	0	0	0	0	0	0	22.0623	19.1625	23.5048	31.4971	30.6568	26.4481	41.0626	21.1118	22.0912	20.3176	24.9962	20.1202	22.0225	26.6029	29.97	24.3617
gene1356	PSTPIP1	CM009148.1:118552528-118594177	0	0	0	0	0	0	0	0	0	0	0	0	0	0	0	0	0.0605744	0.175075	0.241483	2.33893	3.82352	3.93569	1.9967	3.67159	1.61736	1.10273	2.23653	3.73754	1.31403	1.36125	2.97166	1.58463
gene1357	TSPAN3	CM009148.1:118609861-118636816	124.866	171.376	184.867	173.895	212.518	204.049	131.364	202.944	188.951	197.88	187.118	203.92	179.351	186.145	181.722	203.206	0	0	0	0	0	0	0	0	0	0	0	0	0	0	0	0
gene1358	PEAK1	CM009148.1:118677373-118973492	4.95219	6.33709	7.67749	9.68372	7.73037	8.43299	6.72908	5.72833	8.08198	6.81889	8.61056	5.90635	6.47633	7.02466	8.27862	6.93446	0	0	0	0	0	0	0	0	0	0	0	0	0	0	0	0
gene1359	LOC111775705	CM009148.1:118730641-118735481	0	0	0	0	0	0	0	0	0	0	0	0	0	0	0	0	0	0	0	0	0	0	0	0	0	0.0321237	0	0	0	0	0	0
gene1360	HMG20A	CM009148.1:118973567-119050533	0	0	0	0	0	0	0	0	0	0	0	0	0	0	0	0	15.2745	21.4167	20.3767	21.7559	20.3882	20.6968	13.7506	17.347	19.8544	19.7164	23.4836	23.4989	20.0936	21.4379	22.9536	19.9083
gene1361	LOC100061327	CM009148.1:119016102-119018088	0	0	0	0	0	0	0	0	0	0	0	0	0	0	0	0	2.51565	2.39176	1.90023	3.37223	3.2681	3.38434	3.96734	3.96412	3.97269	3.5594	3.7155	3.2543	3.38648	3.69794	3.79829	3.77916
gene1362	LOC111771433	CM009148.1:119115568-119124160	0	0	0	0	0	0	0	0	0	0	0	0	0	0	0	0	0	0	0	0	0	0	0	0	0	0	0	0	0	0	0	0
gene1363	LINGO1	CM009148.1:119175582-119254821	0.306681	0.531473	0.907111	1.47738	0.861326	1.10097	3.89173	1.78406	0.647598	1.37491	0.781296	1.21747	0.585498	0.437162	0.905884	0.360838	0	0	0	0	0	0	0	0	0	0	0	0	0	0	0	0
gene1364	LOC111775709	CM009148.1:119254707-119346942	0	0	0	0	0	0	0	0	0	0	0	0	0	0	0	0	0	0	0	0	0	0	0	0	0	0	0	0	0	0	0	0
gene1365	ODF3L1	CM009148.1:119425575-119430441	0	0	0	0	0.121277	0	0	0	0	0	0	0	0	0	0	0	0	0	0	0	0	0	0	0	0	0	0	0	0	0	0	0
gene1366	CSPG4	CM009148.1:119439080-119475470	0	0	0	0	0	0	0	0	0	0	0	0	0	0	0	0	3.33383	3.11421	3.96295	3.07263	7.27694	7.25133	2.72768	3.52315	4.00535	3.35131	4.60072	5.28848	4.20206	4.75408	6.59805	4.60452
gene1367	SNX33	CM009148.1:119488066-119499115	11.5248	23.6888	18.6619	28.3119	27.695	26.5622	20.0214	28.5973	26.0243	27.1269	23.9438	25.1972	22.7861	22.8567	22.4598	23.8672	0	0	0	0	0	0	0	0	0	0	0	0	0	0	0	0
gene1368	IMP3	CM009148.1:119505526-119506680	0	0	0	0	0	0	0	0	0	0	0	0	0	0	0	0	29.6686	49.6837	52.6063	52.5528	56.1239	55.9945	39.7358	75.4262	45.8529	58.7111	51.5667	64.1058	69.5733	47.1615	52.8723	51.697
gene1369	SNUPN	CM009148.1:119518273-119535590	0	0	0	0	0	0	0	0	0	0	0	0	0	0	0	0	16.4239	23.2614	26.7976	33.5452	28.1073	24.6262	21.3963	31.4341	20.1981	23.5617	24.3854	32.8271	22.7072	20.8171	23.6721	19.4105
gene1370	PTPN9	CM009148.1:119549864-119628718	0	0	0	0	0	0	0	0	0	0	0	0	0	0	0	0	10.9351	14.1953	14.7954	17.1371	20.472	17.5738	13.7459	13.6184	13.863	12.1598	13.9285	16.0852	14.3749	11.8634	17.2742	13.4124
gene1371	LOC111775722	CM009148.1:119565536-119625121	0	0	0	0	0	0	0	0	0	0	0	0	0	0	0	0	0	0	0	0	0	0	0	0	0	0	0	0	0	0	0	0
gene1372	LOC111775293	CM009148.1:119629202-119641158	0	0	0	0	0	0	0	0	0	0	0	0	0.0854057	0	0	0	0	0	0	0	0	0	0	0	0	0	0	0	0	0	0	0
gene1373	SIN3A	CM009148.1:119636784-119706640	0	0	0	0	0	0	0	0	0	0	0	0	0	0	0	0	7.97339	13.7416	11.8233	17.0734	13.5771	14.5284	9.01715	10.8859	14.151	13.7087	14.5315	13.8782	13.8174	13.6976	14.3426	14.5742
gene1374	MAN2C1	CM009148.1:119706766-119719318	0	0	0	0	0	0	0	0	0	0	0	0	0	0	0	0	16.6006	16.638	20.0488	20.223	18.7786	25.9571	20.8614	32.8585	28.0368	28.1289	31.1002	29.4084	28.9794	21.887	29.8613	28.6093
gene1375	NEIL1	CM009148.1:119715352-119724581	1.04328	1.15783	1.57065	2.48001	1.85749	2.91154	2.13668	3.23541	1.34498	1.29624	1.31325	2.14647	1.92951	1.40136	2.00516	2.5651	0	0	0	0	0	0	0	0	0	0	0	0	0	0	0	0
gene1376	COMMD4	CM009148.1:119730844-119736898	26.5052	35.9652	36.1694	35.7211	33.6126	37.4021	31.4648	42.8582	27.3636	26.3	31.9234	41.3511	26.5469	30.2004	27.8301	32.988	0	0	0	0	0	0	0	0	0	0	0	0	0	0	0	0
gene1377	LOC111775309	CM009148.1:119760973-119766917	0	0	0	0	0	0	0	0	0	0	0	0	0	0	0	0	0	0	0	0	0	0	0	0	0	0	0	0	0	0	0	0
gene1378	C1H15orf39	CM009148.1:119772953-119783888	10.2257	19.708	24.7247	19.8992	13.2593	13.5457	9.17585	12.3841	15.9843	14.4099	14.2547	14.2919	14.2176	16.0535	12.6282	14.3153	0	0	0	0	0	0	0	0	0	0	0	0	0	0	0	0
gene1379	PPCDC	CM009148.1:119899084-119923705	0.904425	0.814548	1.49754	2.42065	2.72111	2.07925	2.84324	3.50924	2.09243	2.02951	1.88427	2.33503	2.37948	2.81598	1.78697	1.40315	0	0	0	0	0	0	0	0	0	0	0	0	0	0	0	0
gene1380	SCAMP5	CM009148.1:119924146-119946648	0.0926146	0.298221	0.532592	10.3907	0.208347	0.0565036	0.0279561	0.0593421	0.0818249	0.0781326	0.0539952	0.0841165	0.092808	0.0907599	0.116285	0.0324177	0	0	0	0	0	0	0	0	0	0	0	0	0	0	0	0
gene1381	RPP25	CM009148.1:119969670-119979147	0	0	0	0	0	0	0	0	0	0	0	0	0	0	0	0	0.3157	1.15831	1.31726	2.3228	0.505733	0.511213	0.39018	0.723012	0.768233	0.421647	0.538458	0.401612	0.959193	0.612456	0.438273	0.742893
gene1382	COX5A	CM009148.1:119982294-119994408	0	0	0	0	0	0	0	0	0	0	0	0	0	0	0	0	191.187	194.425	183.614	153.495	184.62	206.805	118.202	308.032	115.445	141.609	135.829	215.457	193.469	129.856	136.114	140.634
gene1383	FAM219B	CM009148.1:120003203-120009458	0	0	0	0	0	0	0	0	0	0	0	0	0	0	0	0	20.1662	26.6254	30.7618	31.3336	30.9511	34.5575	23.4408	31.1345	29.3004	27.322	35.0063	32.236	32.6307	27.338	35.7387	24.4179
gene1384	MPI	CM009148.1:120009684-120017778	6.00153	7.83211	10.7608	18.362	12.8573	10.3519	16.0704	13.4071	8.54341	7.49241	8.08766	6.44097	8.1129	7.08551	7.271	5.42019	0	0	0	0	0	0	0	0	0	0	0	0	0	0	0	0
gene1385	SCAMP2	CM009148.1:120024971-120046937	0	0	0	0	0	0	0	0	0	0	0	0	0	0	0	0	50.7014	62.6845	60.2973	69.7017	82.9668	72.7106	56.5832	100.054	79.344	84.3427	72.7198	85.3916	77.64	69.3018	66.0063	69.4413
gene1386	ULK3	CM009148.1:120047545-120054612	0	0	0	0	0	0	0	0	0	0	0	0	0	0	0	0	15.7068	20.7753	19.8546	25.3953	23.64	22.2582	15.5727	23.5255	17.6155	19.232	19.0904	23.3384	21.2365	18.5632	17.1605	20.8661
gene1387	CPLX3	CM009148.1:120059311-120063699	0	0.0755443	0	0.374775	0.451865	0.143476	0.636826	0.149674	0	0	0.204285	0.0711586	0.0784425	0.0764671	0.146976	0	0	0	0	0	0	0	0	0	0	0	0	0	0	0	0	0
gene1388	LMAN1L	CM009148.1:120064486-120081833	0.114772	0.0129961	0.0128907	0.034607	0.0841749	0.0921413	0.121555	0.103201	0.0475803	0.231498	0.0471364	0.0732639	0.171935	0.036911	0.104705	0.10583	0	0	0	0	0	0	0	0	0	0	0	0	0	0	0	0
gene1389	CSK	CM009148.1:120081961-120100359	13.061	15.1808	17.8078	21.3322	19.9571	18.0091	12.2407	16.7859	13.3629	14.0399	14.2847	16.9735	12.8177	14.0514	14.1316	12.7841	0	0	0	0	0	0	0	0	0	0	0	0	0	0	0	0
gene1390	LOC111775325	CM009148.1:120098053-120100503	7.10326e-127	3.95418e-212	4.34147e-202	6.68413e-207	0.666552	8.5073e-77	0.312288	9.43143e-92	2.28566e-106	1.26005e-163	8.48183e-159	4.96214e-207	4.43694e-206	3.30987e-151	0.800943	0.690785	0	0	0	0	0	0	0	0	0	0	0	0	0	0	0	0
gene1391	CYP1A2	CM009148.1:120124348-120130656	0.694906	0.246133	0.0611682	0	0	0	0	0	0.163466	0.0551642	0	0	0	0	0	0	0	0	0	0	0	0	0	0	0	0	0	0	0	0	0	0
gene1392	LOC100051534	CM009148.1:120133635-120134847	0	0	0.0971233	0	0	0	0	0.192787	0.0889091	0.086979	0.087709	0	0	0	0.284268	0.634279	0	0	0	0	0	0	0	0	0	0	0	0	0	0	0	0
gene1393	CYP1A1	CM009148.1:120148424-120154575	0	0	0	0	0	0	0	0	0	0	0	0	0	0	0	0	2.08834	5.54213	6.12621	5.79445	0.0762186	0	0.0348369	0	0.143435	0.107616	0.281169	0	0.586077	1.697	1.87494	0.364317
gene1394	EDC3	CM009148.1:120180482-120240309	0	0	0	0	0	0	0	0	0	0	0	0	0	0	0	0	7.56282	12.5693	12.5879	13.1894	9.03963	9.31921	6.33659	7.01468	8.50735	10.1458	9.84117	8.08199	9.05208	8.90059	8.48697	8.65204
gene1395	LOC102151025	CM009148.1:120228562-120234901	0.208733	0.0871553	0.201875	0.172324	0.0579913	0.0550424	0.163409	0.0578134	0.0265715	0.15703	0.210419	0.136568	0.120546	0.0589462	0.0849639	0.284239	0	0	0	0	0	0	0	0	0	0	0	0	0	0	0	0
gene1396	CLK3	CM009148.1:120240740-120263418	24.8177	31.6155	31.7511	40.2821	33.2063	35.4559	22.3741	41.2578	30.95	30.7992	30.3485	41.5974	30.307	28.5271	26.2582	25.2754	0	0	0	0	0	0	0	0	0	0	0	0	0	0	0	0
gene1397	ARID3B	CM009148.1:120274442-120325851	53.0249	21.547	26.7481	26.188	8.74359	10.9784	5.71197	5.89956	9.97611	10.4506	10.6718	10.6066	10.4492	11.2096	12.4587	11.9595	0	0	0	0	0	0	0	0	0	0	0	0	0	0	0	0
gene1398	LOC102147590	CM009148.1:120360846-120365167	0.72786	0.888702	1.17295	0.562305	1.14146	0.439958	0.0819144	0.464809	0.399446	1.28941	1.25344	1.23361	0.462662	0.641061	1.37713	0.807166	0	0	0	0	0	0	0	0	0	0	0	0	0	0	0	0
gene1399	LOC100062522	CM009148.1:120389963-120402756	0	0	0	0	0	0	0	0	0	0	0	0	0	0	0	0	22.4478	27.2781	27.4193	28.5234	20.6343	25.8424	16.8764	29.4005	20.8674	22.1708	19.9915	29.6919	22.8142	22.4781	23.2352	20.528
gene1400	SEMA7A	CM009148.1:120413139-120436928	0	0	0	0	0	0	0	0	0	0	0	0	0	0	0	0	12.7815	10.4712	9.25667	14.0955	28.2599	26.6373	16.1316	11.7479	26.8408	19.9463	25.8703	26.6775	21.3232	29.9556	20.6014	28.262
gene1401	CYP11A1	CM009148.1:120482203-120494534	0	0	0	0	0	0	0	0	0	0	0	0	0	0	0	0	90.4276	116.427	149.641	767.792	65.3748	54.0584	9.75393	36.0099	28.9164	26.9585	36.1662	26.9888	35.0548	33.9951	48.27	31.8847
gene1402	LOC111775780	CM009148.1:120490608-120493827	0	0	0	0	0	0	0	0	0	0.25344	0	0	0	0	0	0	0	0	0	0	0	0	0	0	0	0	0	0	0	0	0	0
gene1403	CCDC33	CM009148.1:120496290-120602316	0.0343917	0.0295731	0.0941258	0.0584743	0	0	0.0314076	0.161959	0	0	0.026773	0.0278044	0.0695414	0.15001	0.0326555	0.0364167	0	0	0	0	0	0	0	0	0	0	0	0	0	0	0	0
gene1404	LOC111775789	CM009148.1:120583878-120591569	0	0	0	0	0	0	0	0	0	0	0	0	0	0	0	0	0	0	0	0	0	0	0	0	0	0	0	0	0	0	0	0
gene1405	STRA6	CM009148.1:120604720-120638367	0	0	0	0	0	0	0	0	0	0	0	0	0	0	0	0	0.53341	0.366459	0.399734	1.51906	9.72572	7.04496	13.7842	8.14851	6.9967	5.17364	10.8709	8.85518	4.95231	5.8312	11.658	8.70879
gene1406	ISLR	CM009148.1:120640743-120643913	4.38815	14.5193	25.1772	79.126	115.535	120.23	43.833	98.04	58.8556	49.1757	90.6369	77.9814	50.7194	54.9825	99.8022	62.0959	0	0	0	0	0	0	0	0	0	0	0	0	0	0	0	0
gene1407	ISLR2	CM009148.1:120676088-120684520	0.472138	0.868565	0.786117	15.3607	9.94334	12.6109	14.6854	9.05825	5.26312	4.14677	8.26941	8.22005	3.44628	3.49332	7.47937	3.31062	0	0	0	0	0	0	0	0	0	0	0	0	0	0	0	0
gene1408	PML	CM009148.1:120696583-120743220	23.6801	33.5612	27.6521	24.1332	33.8982	31.8767	26.0945	24.6492	26.3092	26.1671	24.8604	26.9099	24.2863	23.1394	24.4391	30.0538	0	0	0	0	0	0	0	0	0	0	0	0	0	0	0	0
gene1409	LOC111775899	CM009148.1:120734980-120737179	0	0	0	0	0	0	0	0	0	0	0	0	0	0	0	0	0	0	0	0	0	0	0	0	0	0	0	0	0	0	0	0
gene1410	STOML1	CM009148.1:120745299-120754174	0	0	0	0	0	0	0	0	0	0	0	0	0	0	0	0	8.28218	12.0822	12.1247	12.0663	14.3967	15.042	9.37324	16.5397	12.147	14.7596	11.4681	13.5836	16.2944	13.7729	8.81999	13.893
gene1411	LOXL1	CM009148.1:120772305-120796965	47.8771	38.4931	62.5502	63.8187	71.5887	71.3307	29.977	50.2103	42.5693	38.8404	47.291	59.5861	36.7281	48.6249	90.3152	47.6439	0	0	0	0	0	0	0	0	0	0	0	0	0	0	0	0
gene1412	TBC1D21	CM009148.1:120830261-120842773	0	0.0979957	0	0	0	0	0	0	0	0	0	0.0923899	0	0	0	0	0	0	0	0	0	0	0	0	0	0	0	0	0	0	0	0
gene1413	C1H15orf59	CM009148.1:120950955-120982923	0	0	0	0	0	0	0	0	0	0	0	0	0	0	0	0	1.29113	1.05361	1.42149	1.02826	2.09831	1.63467	0.648658	1.26793	1.01546	0.946533	1.1829	1.36798	1.21951	1.1175	1.64504	1.31869
gene1414	CD276	CM009148.1:120982284-121011951	19.9031	17.963	25.456	28.1045	21.0541	21.4914	14.3763	14.3488	15.8801	15.4223	19.145	19.169	19.6151	17.2536	24.332	19.0891	0	0	0	0	0	0	0	0	0	0	0	0	0	0	0	0
gene1415	NPTN	CM009148.1:121042918-121108414	0	0	0	0	0	0	0	0	0	0	0	0	0	0	0	0	76.1653	72.6233	79.6819	92.1474	78.6264	74.2607	47.1027	61.9624	67.4691	63.7937	62.8032	64.9513	48.0866	63.6333	62.1309	56.9404
gene1416	REC114	CM009148.1:121107625-121197298	0.0711858	0.464558	0.137951	9.30025	0.207431	0	0.129918	0	0.253254	0	0.125087	0.195914	0	0	0	0.156342	0	0	0	0	0	0	0	0	0	0	0	0	0	0	0	0
gene1417	HCN4	CM009148.1:121273358-121321427	0	0	0	0	0	0	0	0	0	0	0	0	0	0	0	0	0.00860666	0.0165712	0	0.0171607	0	0	0.00772607	0.00830442	0	0	0	0	0	0	0	0
gene1418	NEO1	CM009148.1:121332988-121578814	12.3553	11.5074	12.9919	42.5345	12.3153	10.1644	9.02222	7.09838	7.76425	5.96189	9.85865	8.23241	8.35997	7.45878	11.3365	5.49255	0	0	0	0	0	0	0	0	0	0	0	0	0	0	0	0
gene1419	LOC111775939	CM009148.1:121469656-121513617	0	0	0	0	0	0	0	0	0	0	0	0	0	0	0	0	0	0	0	0	0	0	0	0	0	0	0	0	0	0	0	0
gene1420	LOC111769839	CM009148.1:121802028-121802135	0	0	0	0	0	0	0	0	0	0	0	0	0	0	0	0	0	0	0	0	0	0	0	0	0	0	0	0	0	0	0	0
gene1421	ADPGK	CM009148.1:121816143-121845020	0	0	0	0	0	0	0	0	0	0	0	0	0	0	0	0	43.3871	49.3621	40.6148	44.8372	43.6456	43.4632	34.6647	42.2496	36.299	37.8081	36.4708	36.3461	38.4171	37.2364	41.2488	37.7363
gene1422	BBS4	CM009148.1:121852756-121918508	8.09175	13.958	11.7688	18.1719	18.4385	16.782	13.1543	18.6636	14.0446	13.238	14.713	21.1179	16.3011	13.0931	13.1252	14.219	0	0	0	0	0	0	0	0	0	0	0	0	0	0	0	0
gene1423	ARIH1	CM009148.1:121928849-122041159	17.3918	17.9747	19.0788	21.6434	17.7472	18.4739	12.7572	13.0346	17.4514	18.2341	18.3041	16.1078	15.2697	16.0457	17.4303	16.0245	0	0	0	0	0	0	0	0	0	0	0	0	0	0	0	0
gene1424	LOC102148797	CM009148.1:122064730-122068709	0.149423	0	0	0	0	0	0	0.144218	0	0	0	0	0	0	0	0	0	0	0	0	0	0	0	0	0	0	0	0	0	0	0	0
gene1425	TMEM202	CM009148.1:122084746-122094841	0.0494912	0.185015	0	0	0	0	0	0	0	0	0	0	0	0	0.0906153	0	0	0	0	0	0	0	0	0	0	0	0	0	0	0	0	0
gene1426	LOC100063555	CM009148.1:122096831-122097951	0	0	0	0	0	0	0	0	0	0	0	0	0	0	0	0	0	0	0	0	0	0	0	0	0	0	0	0	0	0	0	0
gene1427	HEXA	CM009148.1:122110244-122136977	0	0	0	0	0	0	0	0	0	0	0	0	0	0	0	0	142.019	163.212	180.952	128.866	129.743	129.078	68.6624	160.516	94.1883	98.5633	97.7589	138.061	110.725	111.527	81.1329	102.265
gene1428	CELF6	CM009148.1:122157534-122188358	0	0	0	0	0	0	0	0	0	0	0	0	0	0	0	0	0.214328	0.123138	0.122635	1.69818	0.126752	0.0779239	0.0577808	0.0413033	0.198687	0.119445	0.038964	0.0207564	0.185251	0.114678	0.191368	0.0742921
gene1429	PARP6	CM009148.1:122196015-122222851	0	0	0	0	0	0	0	0	0	0	0	0	0	0	0	0	18.7165	19.347	24.7408	22.8114	23.0051	22.7325	14.1523	20.3218	22.0257	20.9546	23.6276	21.3639	22.6524	21.4551	25.2602	28.0132
gene1430	PKM	CM009148.1:122230150-122256906	0	0	0	0	0	0	0	0	0	0	0	0	0	0	0	0	177.672	115.808	139.466	278.055	195.602	141.895	85.7516	157.635	95.0491	91.5998	80.564	119.222	91.3022	92.3561	90.2603	70.4268
gene1431	GRAMD2A	CM009148.1:122257862-122301673	0	0	0	0	0	0	0	0	0	0	0	0	0	0	0	0	2.50712	1.85631	2.49606	1.55118	37.1577	44.9093	25.264	33.2242	35.066	33.6509	41.3887	48.0072	29.145	13.112	23.6473	24.0695
gene1432	SENP8	CM009148.1:122305071-122331827	3.53821	8.00578	8.58406	7.88571	8.64289	9.79521	7.87717	6.07856	10.35	12.5914	10.0941	9.1204	10.4568	8.12828	8.18153	8.31885	0	0	0	0	0	0	0	0	0	0	0	0	0	0	0	0
gene1433	MYO9A	CM009148.1:122329607-122619722	0	0	0	0	0	0	0	0	0	0	0	0	0	0	0	0	6.56137	7.1502	7.3936	8.67919	4.63839	5.57905	4.37979	3.82975	7.32179	7.2269	6.93407	6.5468	6.01327	6.38417	7.3559	7.03496
gene1434	NR2E3	CM009148.1:122622652-122629984	0	0	0	0	0.0415698	0.0789886	0.156194	0	0.0380849	0	0.0753509	0.0783815	0.0432307	0.0844835	0	0.0452696	0	0	0	0	0	0	0	0	0	0	0	0	0	0	0	0
gene1435	LOC111775978	CM009148.1:122648030-122648771	0	0	0	0	0	0	0	0	0	0	0	0	0	0	0	0	0	0	0	0	0.544234	0.260942	0.256819	0	0	0	0	0	0	0.296425	0	0
gene1436	THSD4	CM009148.1:122648708-123199455	4.21979	4.40473	5.68719	6.56586	8.77771	8.91701	4.15481	4.5362	5.10625	4.7055	6.9054	5.15913	4.54343	4.02772	7.79227	2.92084	0	0	0	0	0	0	0	0	0	0	0	0	0	0	0	0
gene1437	LRRC49	CM009148.1:123250016-123386935	1.79105	0.440778	1.38209	1.69554	1.7351	1.61355	0.83441	0.920272	1.84875	0.712156	1.36275	1.10466	1.00725	2.01508	1.51899	0.514114	0	0	0	0	0	0	0	0	0	0	0	0	0	0	0	0
gene1438	THAP10	CM009148.1:123386636-123394690	0	0	0	0	0	0	0	0	0	0	0	0	0	0	0	0	1.58454	0.801018	0.796831	0.668283	0.410581	0.464929	0.604181	0.40068	0.541298	0.53947	0.453809	0.569646	0.543963	0.713866	0.927257	0.492051
gene1439	LARP6	CM009148.1:123422603-123442036	0	0	0	0	0	0	0	0	0	0	0	0	0	0	0	0	3.3276	2.38664	3.8321	4.17156	6.60875	7.34688	3.00261	4.98227	5.33773	4.11068	6.23635	6.47307	3.77824	4.46543	5.54939	5.16592
gene1440	UACA	CM009148.1:123498919-123580881	0	0	0	0	0	0	0	0	0	0	0	0	0	0	0	0	13.1566	15.2453	19.0734	10.6113	25.9129	24.3808	16.3333	15.0187	21.6611	21.0995	24.3828	29.4472	19.6612	21.8809	22.5301	23.7119
gene1441	LOC106782136	CM009148.1:123885684-123896619	0	0	0	0	0	0	0	0	0	0	0	0	0	0	0	0	0	0	0	0	0	0	0	0	0	0	0	0	0	0	0	0
gene1442	LOC102149374	CM009148.1:123902203-123916508	0	0	0	0.0833861	0	0.0199799	0.0197832	0	0	0	0	0.019831	0	0.0428283	0	0	0	0	0	0	0	0	0	0	0	0	0	0	0	0	0	0
gene1443	TLE3	CM009148.1:124066022-124116121	0	0	0	0	0	0	0	0	0	0	0	0	0	0	0	0	23.3288	13.0761	15.0434	16.8222	11.3071	11.2903	7.61257	8.7959	12.6417	11.6356	11.5661	13.1509	9.70743	13.1111	10.1014	12.9836
gene1444	LOC111775999	CM009148.1:124141463-124148190	0	0	0	0	0	0	0	0	0	0	0	0	0	0	0	0	0	0	0	0	0	0	0	0	0	0	0	0	0	0	0	0
gene1445	LOC111771443	CM009148.1:124253867-124265610	0	0	0	0	0	0	0	0	0	0	0	0	0	0	0	0	0.139245	0.0668997	0	0	0	0.258526	0	0	0	0	0	0	0	0	0	0
gene1446	LOC102149763	CM009148.1:124386998-124413068	0	0	0.0190976	0.0541787	0.0192122	0.0528447	0.0514295	0.0182104	0	0	0	0.0171818	0	0	0	0.0209321	0	0	0	0	0	0	0	0	0	0	0	0	0	0	0	0
gene1447	RPLP1	CM009148.1:124622214-124624597	3941.59	3936.69	5120.55	4287.51	2747.89	2934.35	2849.77	3944.19	2603.56	2759.27	3094.13	3929.05	3845.03	2773.72	3154.15	2498.6	0	0	0	0	0	0	0	0	0	0	0	0	0	0	0	0
gene1448	KIF23	CM009148.1:124635217-124664044	24.0689	13.1932	15.864	11.4401	2.76832	2.62243	2.92306	1.00178	3.34423	2.95918	2.55734	4.54552	3.97333	5.00555	3.92576	4.46903	0	0	0	0	0	0	0	0	0	0	0	0	0	0	0	0
gene1449	PAQR5	CM009148.1:124671376-124751720	1.15694	0.875492	1.05579	1.17884	1.70517	1.09921	39.4495	0.609011	1.89461	0.872595	1.7656	0.99284	0.702214	0.948812	1.14614	0.735548	0	0	0	0	0	0	0	0	0	0	0	0	0	0	0	0
gene1450	GLCE	CM009148.1:124785726-124917656	10.4143	9.25466	12.1858	13.2447	12.8098	11.6458	23.8159	7.33925	10.1454	6.42311	8.06988	6.77763	6.66373	7.7985	9.73984	5.69195	0	0	0	0	0	0	0	0	0	0	0	0	0	0	0	0
gene1451	NOX5	CM009148.1:125024830-125063050	0.0177947	0.0520141	0.086006	1.14736	0.0173096	0.0164146	1.1055	0.0172706	0	0.0625827	0	0	0	0.0175995	0.0507335	0.0377136	0	0	0	0	0	0	0	0	0	0	0	0	0	0	0	0
gene1452	LOC102150027	CM009148.1:125074031-125079490	0	0	0	0	0	0	0	0	0	0	0	0	0	0	0	0	0.535383	0.615156	0.490835	0.268233	0.488867	1.41832	1.51461	1.52955	0.907092	0.73597	2.2164	2.26201	1.26021	1.36943	1.85347	0.864979
gene1453	SPESP1	CM009148.1:125133566-125153138	5.03442	6.96999	9.51516	7.84953	8.79157	9.90583	8.40911	9.69345	10.5053	8.94924	12.208	7.90406	9.7749	9.98306	11.9519	8.55817	0	0	0	0	0	0	0	0	0	0	0	0	0	0	0	0
gene1454	LOC111776014	CM009148.1:125150592-125170981	0	0	0	0	0	0	0	0	0	0	0	0	0	0	0	0	1.33156	1.16768	0.859552	1.21269	0.617502	0.471696	0.31754	0	0.326771	0.326944	0.213555	0.570554	0.0847778	0.335313	0.118664	0.415081
gene1455	LOC111769664	CM009148.1:125222454-125222562	0	0	0	0	0	0	0	0	0	0	0	0	0	0	0	0	0	0	0	0	0	0	0	0	0	0	0	0	0	0	0	0
gene1456	LOC111776019	CM009148.1:125241784-125245560	1.48683	0.804148	2.57131	1.60648	2.39987	2.76136	2.25602	2.68689	1.75485	2.70138	1.72575	2.28028	1.50572	1.13487	1.87011	1.56541	0	0	0	0	0	0	0	0	0	0	0	0	0	0	0	0
gene1457	ANP32A	CM009148.1:125244740-125283999	0	0	0	0	0	0	0	0	0	0	0	0	0	0	0	0	62.5313	71.7588	87.6693	92.8745	59.3011	66.4831	39.732	70.2251	60.137	54.4547	64.2871	84.334	71.6765	59.3542	56.9177	54.6864
gene1458	CORO2B	CM009148.1:125326865-125463477	4.59041	6.37602	8.45968	5.70639	10.5255	9.38994	4.16417	5.47163	9.10172	7.75708	8.4528	10.5123	9.2788	12.691	12.1067	10.3801	0	0	0	0	0	0	0	0	0	0	0	0	0	0	0	0
gene1459	LOC111771446	CM009148.1:125527873-125531651	0	0	0	0	0	0	0	0	0.0991837	0	0	0	0.113084	0	0	0	0	0	0	0	0	0	0	0	0	0	0	0	0	0	0	0
gene1460	ITGA11	CM009148.1:125593166-125711828	0	0	0	0	0	0	0	0	0	0	0	0	0	0	0	0	9.95457	7.37497	10.7305	10.8222	15.2542	16.1564	4.42067	9.41984	9.87181	9.68694	16.658	15.1284	12.4351	13.1258	17.7129	11.5358
gene1461	FEM1B	CM009148.1:125716241-125733251	35.1704	46.2159	32.7934	33.3169	30.302	30.646	25.3253	25.1736	40.7099	40.6169	36.0913	33.8483	31.6383	35.0558	39.3041	31.7394	0	0	0	0	0	0	0	0	0	0	0	0	0	0	0	0
gene1462	CLN6	CM009148.1:125770102-125785378	0	0	0	0	0	0	0	0	0	0	0	0	0	0	0	0	13.7847	18.196	15.0371	17.6672	16.516	18.4328	17.1961	21.2713	17.1439	23.0603	26.5281	25.9183	24.7755	22.6159	27.0288	20.5395
gene1463	CALML4	CM009148.1:125788511-125800444	0	0	0	0	0	0	0	0	0	0	0	0	0	0	0	0	3.8147	5.10045	5.5171	36.0124	13.3128	16.2545	8.81551	11.3287	9.77209	9.02763	8.66354	13.392	9.73718	6.71376	11.6999	11.4575
gene1464	PIAS1	CM009148.1:125803096-125916492	6.15149	8.75655	9.57725	12.1443	8.61696	9.59704	7.39743	6.31317	10.016	9.31908	12.1463	8.25213	8.93685	9.83417	10.3598	7.92597	0	0	0	0	0	0	0	0	0	0	0	0	0	0	0	0
gene1465	LOC111776024	CM009148.1:126003969-126018613	0	0	0.940819	0.064717	0	0	0	0	0	0	0	0.162397	0	0	0.16756	0.141726	0	0	0	0	0	0	0	0	0	0	0	0	0	0	0	0
gene1466	LOC111776026	CM009148.1:126027711-126039478	0.0383504	0.130788	0.305732	0.175206	0.111943	0.0707261	0.113893	0.0279383	0.205247	0.253198	0.211844	0.140418	0.368099	0.199218	0.209653	0.182944	0	0	0	0	0	0	0	0	0	0	0	0	0	0	0	0
gene1467	LOC111769828	CM009148.1:126073617-126073724	0	0	0	0	0	0	0	0	0	0	0	0	0	0	0	0	0	0	0	0	0	0	0	0	0	0	0	0	0	0	0	0
gene1468	SKOR1	CM009148.1:126076679-126089751	0	0.0176975	0.0175582	0.0349607	0	0.0167553	0	0.0528844	0.0161948	0.0159693	0.0320799	0.0665244	0.0734159	0.0179641	0.0345231	0.0769902	0	0	0	0	0	0	0	0	0	0	0	0	0	0	0	0
gene1469	LOC111776029	CM009148.1:126080046-126082921	0	0	0	0	0	0	0	0	0	0	0	0	0	0	0	0	0	0	0	0	0	0	0	0	0	0	0	0	0	0	0	0
gene1470	MAP2K5	CM009148.1:126103596-126348606	7.07018	7.02331	10.9651	13.4066	10.3836	9.30264	5.91292	14.1166	8.27105	8.24778	7.79818	9.99508	8.26687	8.5465	8.58212	8.67587	0	0	0	0	0	0	0	0	0	0	0	0	0	0	0	0
gene1471	C1H15orf61	CM009148.1:126360816-126366041	6.61666	13.8691	14.4121	10.4568	9.58932	10.9165	8.32548	12.8021	5.83332	8.43877	5.05305	6.81159	16.0047	4.22728	10.2777	12.5484	0	0	0	0	0	0	0	0	0	0	0	0	0	0	0	0
gene1472	IQCH	CM009148.1:126379913-126559176	0	0.0255194	0	0.0252229	0.0254737	0	0.0478528	0	0	0	0.0511807	0	0	0	0.0746525	0	0	0	0	0	0	0	0	0	0	0	0	0	0	0	0	0
gene1473	LOC111776089	CM009148.1:126480207-126504295	0	0	0	0	0	0	0	0	0	0	0	0	0	0	0	0	0	0	0	0	0	0	0	0	0	0	0	0	0	0	0	0
gene1474	AAGAB	CM009148.1:126559265-126607533	0	0	0	0	0	0	0	0	0	0	0	0	0	0	0	0	6.89161	8.61243	10.5999	13.44	9.87096	9.36433	11.3635	9.93033	10.1805	10.4612	8.46105	14.3458	8.70801	7.10015	8.68323	8.49227
gene1475	SMAD3	CM009148.1:126612499-126729104	14.8008	14.8103	15.8471	26.7097	17.2058	17.4145	8.96903	8.54706	11.209	9.89141	13.7363	12.6689	10.7365	10.4177	15.7481	10.9405	0	0	0	0	0	0	0	0	0	0	0	0	0	0	0	0
gene1476	SMAD6	CM009148.1:127061938-127136314	1.84029	12.5812	8.3268	3.67464	10.0272	10.9974	4.97371	6.38951	7.11512	6.92192	7.62009	5.95195	4.9015	7.44472	7.06955	5.61869	0	0	0	0	0	0	0	0	0	0	0	0	0	0	0	0
gene1477	LOC102150798	CM009148.1:127218502-127230332	0.0658643	0.673771	0.382254	0.634522	0.352219	0.638375	0.631598	0.414894	0.469458	0.173346	0.174238	0.120674	0.599122	0.650897	0.0312732	1.04624	0	0	0	0	0	0	0	0	0	0	0	0	0	0	0	0
gene1478	LOC111776112	CM009148.1:127240581-127245249	0	0	0	0	0	0	0	0	0	0	0	0	0	0	0	0	0	0	0	0	0	0	0	0	0	0	0	0	0	0	0	0
gene1479	LCTL	CM009148.1:127247458-127260533	0	0	0	0	0	0	0	0	0	0	0	0	0	0	0	0	0	0	0	0	0	0	0	0	0.0455221	0.0455061	0.0892053	0	0	0	0	0.0578487
gene1480	ZWILCH	CM009148.1:127259736-127299541	9.33269	10.4752	11.3615	10.8296	3.62756	4.53918	4.13892	2.28125	4.93497	3.94041	5.92822	5.70357	5.01931	6.16652	6.43481	3.98847	0	0	0	0	0	0	0	0	0	0	0	0	0	0	0	0
gene1481	RPL4	CM009148.1:127299700-127304791	0	0	0	0	0	0	0	0	0	0	0	0	0	0	0	0	1295.88	1434.52	1692.75	1672.46	741.375	804.427	796.487	1157.9	808.313	879.812	1016.4	1129.74	1190.14	900.075	963.891	886.448
gene1482	LOC111769682	CM009148.1:127301410-127301481	0	0	0	0	0	0	0	0	0	0	0	0	0	0	0	0	0	0	0	0	0	0	0	0	0	0	0	0	0	0	0	0
gene1483	LOC111769715	CM009148.1:127301855-127301954	0	0	0	0	0	0	0	0	0	0	0	0	0	0	0	0	0	264.668	0	0	0	0	0	0	0	0	0	0	0	0	0	0
gene1484	LOC111769680	CM009148.1:127302426-127302498	0	0	0	0	0	0	0	0	0	0	0	0	0	0	0	0	0	0	0	0	0	0	0	0	0	0	0	0	0	0	0	0
gene1485	LOC111769681	CM009148.1:127303420-127303490	0	0	0	0	0	0	0	0	0	0	0	0	0	0	0	0	0	0	0	0	0	0	0	0	0	0	0	0	0	0	0	0
gene1486	SNAPC5	CM009148.1:127306519-127313991	0	0	0	0	0	0	0	0	0	0	0	0	0	0	0	0	2.67704	7.91792	8.09825	8.67011	6.76218	6.71753	4.93269	8.41941	5.12817	5.93139	6.73613	8.03669	7.33187	8.20936	6.5809	5.26269
gene1487	MAP2K1	CM009148.1:127312222-127387927	25.3238	19.9259	27.7202	31.5868	24.119	24.3689	30.0799	20.0143	26.2161	27.1814	36.8902	36.4746	27.0763	18.4083	26.9549	14.3393	0	0	0	0	0	0	0	0	0	0	0	0	0	0	0	0
gene1488	LOC111775352	CM009148.1:127402538-127402973	0	0	0	0	0	0	0	0	0	0	0	0	0	0	0	0	0	0	0	0	0	0	0	0	0	0	0	0	0	0	0	0
gene1489	TIPIN	CM009148.1:127409632-127422153	0	0	0	0	0	0	0	0	0	0	0	0	0	0	0	0	19.3273	11.9108	14.8349	16.7731	4.36536	6.34844	4.24717	5.15527	6.6578	6.15467	5.41744	6.7018	8.0735	8.78341	7.49993	4.89778
gene1490	LOC111769755	CM009148.1:127416333-127416467	0	0	0	0	0	0	0	0	0	0	0	0	0	0	0	0	0	0	0	0	0	0	0	0	0	0	0	0	0	0	0	0
gene1491	DIS3L	CM009148.1:127423662-127451663	6.4152	9.93052	12.8539	16.0753	10.0524	9.98508	9.4396	13.5614	10.4124	10.437	13.5609	14.0561	12.6919	9.767	10.173	9.90778	0	0	0	0	0	0	0	0	0	0	0	0	0	0	0	0
gene1492	MEGF11	CM009148.1:127483847-127817425	0	0	0	0	0	0	0	0	0	0	0	0	0	0	0	0	0.264546	0.0954185	0.124592	0.13206	0	0	0	0	0	0	0	0.0962896	0	0	0	0.155712
gene1493	LOC111776163	CM009148.1:127755109-127804731	0.100439	0.0733929	0.0971193	0.241768	0.219779	0.254869	0.0458726	0.316585	0.201422	0.220536	0.221587	0.57491	0.177628	0.223422	0.357813	0.132999	0	0	0	0	0	0	0	0	0	0	0	0	0	0	0	0
gene1494	RAB11A	CM009148.1:127825499-127844229	170.218	151.865	147.287	128.302	168.109	159.557	91.735	109.306	136.558	144.851	123.812	123.995	105.468	123.018	100.899	102.549	0	0	0	0	0	0	0	0	0	0	0	0	0	0	0	0
gene1495	TRNAQ-CUG	CM009148.1:127844551-127844623	0	0	0	0	0	0	0	0	0	0	0	0	0	0	0	0	0	0	0	0	0	0	0	0	0	0	0	0	0	0	0	0
gene1496	DENND4A	CM009148.1:127906528-128014991	0	0	0	0	0	0	0	0	0	0	0	0	0	0	0	0	6.17713	4.36989	4.35269	4.15895	2.5809	2.95156	8.13488	2.69358	6.33122	7.22954	8.17575	4.62431	6.87608	5.1924	6.16217	5.53852
gene1497	SLC24A1	CM009148.1:128016261-128048317	0	0.00988697	0.0196106	0.0585581	0.0493631	0.00935676	1.87603	0.019711	0.0543037	0.0446578	0	0.0185765	0.020504	0.0200794	0.0675281	0	0	0	0	0	0	0	0	0	0	0	0	0	0	0	0	0
gene1498	INTS14	CM009148.1:128058130-128088780	0	0	0	0	0	0	0	0	0	0	0	0	0	0	0	0	12.4049	15.7286	17.2762	19.7889	19.2835	14.2909	10.8953	17.5742	16.619	17.6296	15.7856	20.9364	19.1695	17.2766	16.6107	18.0657
gene1499	HACD3	CM009148.1:128089214-128119309	135.51	185.738	186.732	116.674	181.265	164.386	70.3201	196.068	166.834	185.53	145.877	140.184	132.035	132.333	119.373	119.477	0	0	0	0	0	0	0	0	0	0	0	0	0	0	0	0
gene1500	DPP8	CM009148.1:128143834-128206378	0	0	0	0	0	0	0	0	0	0	0	0	0	0	0	0	11.9922	16.1757	16.5645	17.6095	14.6978	16.041	13.1146	13.0651	22.5675	22.0422	20.2578	16.4299	17.5582	20.3884	17.4363	21.7417
gene1501	IGDCC4	CM009148.1:128220269-128255575	0	0	0	0	0	0	0	0	0	0	0	0	0	0	0	0	8.0261	8.77198	12.1392	17.5282	4.83894	5.04929	1.61213	1.27695	4.11756	4.02808	5.33828	3.62766	4.71694	4.8929	10.7531	3.97377
gene1502	IGDCC3	CM009148.1:128260827-128302158	0	0	0	0	0	0	0	0	0	0	0	0	0	0	0	0	7.61342	9.47499	11.4334	10.4373	2.50924	2.50586	1.30954	2.7442	2.59575	2.29998	2.07822	2.08669	2.7008	2.30347	2.39607	2.29089
gene1503	LOC111769809	CM009148.1:128321365-128321481	69.7164	73.3729	0	0	0	0	0	0	60.5277	0	0	0	0	0	0	0	0	0	0	0	0	0	0	0	0	0	0	0	0	0	0	0
gene1504	LOC111776187	CM009148.1:128322948-128335325	0	0.213807	0.212501	0.105886	0.159948	0.2028	0.25043	0.106124	0.29301	0.0959669	0.144844	0.201214	0.0554763	0.108325	0.364345	0.232205	0	0	0	0	0	0	0	0	0	0	0	0	0	0	0	0
gene1505	LOC111769808	CM009148.1:128329050-128329166	69.7164	0	0	83.2069	62.1501	0	0	0	0	0	0	0	0	0	0	0	0	0	0	0	0	0	0	0	0	0	0	0	0	0	0	0
gene1506	PARP16	CM009148.1:128341417-128363736	0	0	0	0	0	0	0	0	0	0	0	0	0	0	0	0	8.05047	18.5136	20.7933	15.3141	23.5522	23.1809	14.454	25.6332	18.5779	19.0098	21.6004	25.413	25.6656	20.3838	22.7077	25.6732
gene1507	LOC111776189	CM009148.1:128369378-128381433	0	0	0	0.30798	0	0	0	0	0	0	0	0	0	0	0	0	0	0	0	0	0	0	0	0	0	0	0	0	0	0	0	0
gene1508	CILP	CM009148.1:128401176-128414550	0	0	0	0	0	0	0	0	0	0	0	0	0	0	0	0	0.128974	0.148916	0.172236	0.386156	0.73735	1.45653	0.185616	0.248652	0.478255	0.0958149	0.37532	0.225156	0.446117	0.386516	0.546971	0.394654
gene1509	CLPX	CM009148.1:128428729-128465266	0	0	0	0	0	0	0	0	0	0	0	0	0	0	0	0	20.6555	23.6385	24.2609	24.3167	21.6236	24.8483	19.2304	19.2859	26.2815	27.8662	27.4402	24.2397	23.3231	28.1904	25.9028	24.0277
gene1510	PDCD7	CM009148.1:128470568-128481560	0	0	0	0	0	0	0	0	0	0	0	0	0	0	0	0	6.01684	8.87804	7.00041	9.88073	9.1779	7.9046	6.75872	8.29568	7.71772	6.91778	6.17923	8.84758	7.04904	7.05681	7.40914	8.68794
gene1511	UBAP1L	CM009148.1:128489764-128503374	0	0	0	0	0	0	0	0	0	0	0	0	0	0	0	0	0.101642	0.042279	0.0323252	0.169154	0.0333905	0.126708	0.122016	0	0.0314091	0.0314404	0	0	0.073303	0	0	0.206785
gene1512	KBTBD13	CM009148.1:128516920-128520163	0	0.0557914	0	0	0	0	0	0	0	0	0	0.0525104	0.0579076	0	0	0	0	0	0	0	0	0	0	0	0	0	0	0	0	0	0	0
gene1513	MIR9046	CM009148.1:128518850-128518965	0	0	0	0	0	0	0	0	0	0	0	0	0	0	0	0	0	0	0	0	0	0	0	0	0	0	0	0	0	0	0	0
gene1514	RASL12	CM009148.1:128526536-128539935	0	0	0	0	0	0	0	0	0	0	0	0	0	0	0	0	5.70904	1.92367	4.61311	3.33048	21.1889	20.5429	5.2574	11.7194	10.7401	7.84502	9.01248	9.63512	10.7373	10.9859	12.3323	9.57049
gene1515	SLC51B	CM009148.1:128539885-128550060	2.16868	10.7314	7.74057	40.5721	29.3807	20.0766	13.1563	28.435	31.6197	42.4332	33.3902	20.361	37.9776	44.9734	28.2148	20.4847	0	0	0	0	0	0	0	0	0	0	0	0	0	0	0	0
gene1516	MTFMT	CM009148.1:128564114-128584151	0	0	0	0	0	0	0	0	0	0	0	0	0	0	0	0	6.04193	5.19295	8.65832	7.16502	10.4117	9.3048	6.62029	8.78679	9.80382	10.2885	7.71607	10.158	10.9715	10.2928	9.96346	10.1297
gene1517	SPG21	CM009148.1:128592693-128610991	0	0	0	0	0	0	0	0	0	0	0	0	0	0	0	0	39.6203	41.5048	52.2969	49.4734	35.17	33.4617	22.6585	34.5391	45.0625	47.7026	44.7224	47.6983	50.4626	37.1989	41.7019	34.8072
gene1518	ANKDD1A	CM009148.1:128614928-128653436	0.0477272	0.0465008	0.0692211	0.068925	0.0696266	0.0660565	0.0217987	0.023147	0.191438	0.167704	0.0421233	0	0.16881	0.0943771	0.113359	0.0758436	0	0	0	0	0	0	0	0	0	0	0	0	0	0	0	0
gene1519	PLEKHO2	CM009148.1:128692862-128714552	22.784	9.50736	12.1917	13.4222	15.8013	13.3156	7.55288	8.43751	14.6351	9.31465	14.4365	15.3605	8.97094	14.0326	14.1433	9.67735	0	0	0	0	0	0	0	0	0	0	0	0	0	0	0	0
gene1520	PIF1	CM009148.1:128721308-128730627	0	0	0	0	0	0	0	0	0	0	0	0	0	0	0	0	0.987733	1.25455	1.30412	1.42389	0.370461	0.304807	0.135207	0.18512	0.228917	0.15285	0.224541	0.532297	0.504261	0.647808	0.416008	0.484744
gene1521	LOC100053633	CM009148.1:128742798-128744528	0	0	0	0	0	0	0	0	0	0	0	0	0	0	0	0	0	0	0	0	0	0	0	0	0	0	0	0	0	0	0	0
gene1522	RBPMS2	CM009148.1:128763817-128789413	0	0	0	0	0	0	0	0	0	0	0	0	0	0	0	0	4.7118	4.02866	4.7	4.56673	6.78118	6.80373	3.73166	2.96363	3.92106	2.80318	4.63539	4.70981	3.64532	4.60963	4.17563	4.33218
gene1523	OAZ2	CM009148.1:128812575-128824763	0	0	0	0	0	0	0	0	0	0	0	0	0	0	0	0	101.871	118.478	120.246	120.703	198.848	177.77	109.944	149.74	172.374	160.179	165.522	187.081	173.401	171.746	158.069	145.992
gene1524	ZNF609	CM009148.1:128825776-129035220	6.88907	8.74754	8.22215	9.69367	12.8403	11.6296	9.74158	7.54395	12.2389	10.8139	11.4783	10.2063	9.57014	10.4356	10.8398	11.5482	0	0	0	0	0	0	0	0	0	0	0	0	0	0	0	0
gene1525	LOC111776207	CM009148.1:128878067-128888546	0	0	0	0	0	0	0	0	0	0	0	0	0	0	0	0	0	0	0	0	0	0	0	0	0	0	0	0	0	0	0	0
gene1526	TRIP4	CM009148.1:129040617-129098899	15.6803	20.475	20.2015	19.5743	22.2797	21.2858	12.8928	23.12	15.1511	18.3813	15.065	16.6488	16.0943	17.2903	13.5631	15.8923	0	0	0	0	0	0	0	0	0	0	0	0	0	0	0	0
gene1527	LOC102149140	CM009148.1:129081221-129081902	0	0	0	0	0	0	0.198667	0	0.192906	0	0	0.201401	0	0	0.20555	0	0	0	0	0	0	0	0	0	0	0	0	0	0	0	0	0
gene1528	PCLAF	CM009148.1:129101985-129111530	0	0	0	0	0	0	0	0	0	0	0	0	0	0	0	0	70.2366	41.7688	51.1193	32.702	6.20779	4.05461	4.17074	1.08745	5.99539	7.24651	5.86485	7.45097	9.66258	13.5777	9.96644	7.24761
gene1529	CSNK1G1	CM009148.1:129115817-129300531	0	0	0	0	0	0	0	0	0	0	0	0	0	0	0	0	7.14649	8.0236	8.06324	5.7635	2.85125	3.52099	4.73862	2.07929	6.19967	5.22336	5.1842	2.98823	4.35492	5.46541	5.91138	6.3275
gene1530	LOC111769850	CM009148.1:129200590-129200698	0	0	0	0	0	0	0	0	0	0	0	0	0	0	0	0	0	0	0	0	0	0	0	0	0	0	0	0	0	0	0	0
gene1531	PPIB	CM009148.1:129306965-129312884	0	0	0	0	0	0	0	0	0	0	0	0	0	0	0	0	808.086	910.461	960.649	799.652	717.933	709.044	638.636	971.132	569.209	629.744	645.707	878.017	736.946	758.439	668.814	649.308
gene1532	SNX22	CM009148.1:129309703-129316342	29.3853	53.2026	48.814	25.3271	28.5639	23.8689	6.50415	23.2459	32.783	29.6469	13.6735	25.2828	21.9952	29.0375	31.5198	31.957	0	0	0	0	0	0	0	0	0	0	0	0	0	0	0	0
gene1533	SNX1	CM009148.1:129328345-129361599	61.9814	68.1564	67.2297	74.7821	75.3603	68.3831	48.9299	80.1259	62.8136	65.0082	66.201	76.6612	66.5617	62.6939	62.287	57.8326	0	0	0	0	0	0	0	0	0	0	0	0	0	0	0	0
gene1534	LOC111767511	CM009148.1:129339830-129340516	0	0.346204	0	1.74965	1.0287	0.666686	0	0.670589	2.18754	0.897269	2.74063	0.329377	1.08544	1.73165	2.9913	1.11617	0	0	0	0	0	0	0	0	0	0	0	0	0	0	0	0
gene1535	FAM96A	CM009148.1:129361761-129378564	0	0	0	0	0	0	0	0	0	0	0	0	0	0	0	0	73.22	85.7726	80.5382	114.203	65.1849	55.7834	42.5122	79.9926	58.5339	69.9902	64.4289	74.0548	62.4794	59.8529	51.8947	53.2686
gene1536	DAPK2	CM009148.1:129409887-129526355	0	0	0	0	0	0	0	0	0	0	0	0	0	0	0	0	1.00093	2.04105	2.26302	5.03474	0.556626	0.995041	0.291607	0.659797	0.492229	0.273125	0.706588	0.495891	0.589581	0.415794	0.849727	0.898227
gene1537	LOC106782134	CM009148.1:129585805-129589654	0	0.105003	0.104631	0	0	0	0	0	0	0	0	0	0.1091	0	0	0	0	0	0	0	0	0	0	0	0	0	0	0	0	0	0	0
gene1538	HERC1	CM009148.1:129589261-129792769	0	0	0	0	0	0	0	0	0	0	0	0	0	0	0	0	7.2995	7.54335	7.07104	8.22488	4.82116	5.46913	4.48886	2.83094	6.57902	6.1599	6.75739	5.8492	6.28011	7.96493	7.3855	7.804
gene1539	LOC111767515	CM009148.1:129631781-129634075	0	0	0	0	0	0	0	0	0	0	0	0	0	0	0	0	0	0	0	0	0	0	0	0	0	0	0	0	0	0	0	0
gene1540	FBXL22	CM009148.1:129793848-129805889	0.211731	0.942889	0.817111	1.63963	4.50183	2.62387	1.0312	0.84814	0.728219	0.758195	1.02633	0.692267	0.505166	0.619052	1.0424	1.21963	0	0	0	0	0	0	0	0	0	0	0	0	0	0	0	0
gene1541	USP3	CM009148.1:129808813-129900577	5.00449	9.9958	13.8151	10.9628	11.9241	11.3718	11.9159	10.8502	8.3826	10.7496	10.01	10.7879	8.90897	11.2879	11.2659	8.89343	0	0	0	0	0	0	0	0	0	0	0	0	0	0	0	0
gene1542	LOC102148957	CM009148.1:129916026-129939608	0	0	0	0	0	0	0	0	0	0	0	0	0	0	0	0	1.18773	2.098	1.30564	2.07627	0.10087	0.472711	0.435094	0.339407	0.247047	0.18653	0.303643	0.147963	0.143385	0.473095	0.852764	0.590415
gene1543	CA12	CM009148.1:130007879-130057701	0	0	0	0	0	0	0	0	0	0	0	0	0	0	0	0	9.49193	15.0557	11.9407	3.304	7.77556	9.43128	3.21045	7.27998	8.53564	7.73363	10.8626	8.40323	8.02363	8.71981	7.91308	18.0504
gene1544	APH1B	CM009148.1:130014524-130103759	2.5612	3.40868	3.94377	5.42428	7.59641	7.02879	4.2218	6.63883	7.2125	7.10326	6.38819	5.30473	5.52744	7.51433	4.04159	5.53081	0	0	0	0	0	0	0	0	0	0	0	0	0	0	0	0
gene1545	RAB8B	CM009148.1:130110672-130177794	9.32197	10.0094	11.9961	14.7314	9.97161	11.1355	8.76695	6.31677	17.9962	17.0531	14.1266	9.13633	11.1182	12.897	11.8504	8.42115	0	0	0	0	0	0	0	0	0	0	0	0	0	0	0	0
gene1546	RPS27L	CM009148.1:130200318-130204170	0	0	0	0	0	0	0	0	0	0	0	0	0	0	0	0	108.407	117.119	151.144	155.485	98.8197	108.745	116.814	143.725	109.952	108.667	110.943	134.789	122.546	92.1473	88.5133	82.9816
gene1547	LOC111767525	CM009148.1:130209146-130218343	0	0	0	0	0	0	0	0	0	0	0	0	0	0	0	0	0.0764885	0.440891	0.219203	0.306327	0.45194	0.213111	0.34605	0.294103	0.425524	0.707243	0.624526	0.149164	0.581654	0.327377	0.463821	0.451146
gene1548	LACTB	CM009148.1:130218393-130230628	11.9802	11.9001	13.6526	21.9068	13.8997	14.0114	11.7184	14.6737	14.1279	11.2847	10.9985	13.3684	9.34935	12.3146	10.638	13.3335	0	0	0	0	0	0	0	0	0	0	0	0	0	0	0	0
gene1549	LOC111767527	CM009148.1:130232065-130236423	0	0	0	0	0	0	0	0	0	0	0	0	0	0	0	0	0.212966	0.932473	0.969656	1.02631	0.955506	1.02732	1.0409	0.933828	1.18081	1.02738	1.36998	1.41295	1.43979	1.82849	0.932118	2.39348
gene1550	TPM1	CM009148.1:130292857-130319974	969.026	454.636	513.198	688.028	450.312	396.968	189.26	249.127	186.354	178.59	217.006	258.299	206.993	212.486	244.651	215.571	0	0	0	0	0	0	0	0	0	0	0	0	0	0	0	0
gene1551	LOC111767555	CM009148.1:130302937-130304687	0	0	0	0	0	0	0	0	0	0	0	0	0	0	0	0	0	0	0	0	0.18481	0.175931	0	0	0	0	0.169717	0	0	0	0	0
gene1552	TLN2	CM009148.1:130497958-130913156	3.04782	3.4417	4.59897	3.73976	3.19545	3.38743	2.37781	1.73398	3.58256	2.66715	2.43804	2.85235	2.38295	3.42894	3.04405	3.23409	0	0	0	0	0	0	0	0	0	0	0	0	0	0	0	0
gene1553	MIR190A	CM009148.1:130513694-130513761	0	0	0	0	0	0	0	0	0	0	0	0	0	0	0	0	0	0	0	0	0	0	0	0	0	0	0	0	0	0	0	0
gene1554	LOC111767565	CM009148.1:130592190-130597125	0.0834383	0	0.0201665	0	0.0811565	0.0769778	0.076224	0.0202392	0.0929801	0.0549967	0.110495	0.171911	0.021079	0.103137	0.0991043	0.0442033	0	0	0	0	0	0	0	0	0	0	0	0	0	0	0	0
gene1555	LOC102149386	CM009148.1:131047237-131054686	0	0	0	0	0	0	0	0	0	0	0	0	0	0	0	0	0	0	0	0	0	0	0.0320443	0	0	0	0	0	0	0	0.0359375	0
gene1556	C2CD4B	CM009148.1:131074868-131078899	0	0	0	0	0	0	0	0	0	0	0	0	0	0	0	0	0.084908	0	0	0	0.241576	0	0.288539	0.0785877	0	0	0	0	0.0459275	0	0.0428455	0
gene1557	C2CD4A	CM009148.1:131165834-131169918	0	0	0	0.0526317	0.106209	0	0.0748813	0	0	0	0	0	0	0	0	0	0	0	0	0	0	0	0	0	0	0	0	0	0	0	0	0
gene1558	LOC111767573	CM009148.1:131170031-131171659	0	0	0	0	0.152061	0	0.0714349	0	0	0.0682411	0	0	0	0.0771966	0	0	0	0	0	0	0	0	0	0	0	0	0	0	0	0	0	0
gene1559	VPS13C	CM009148.1:131175197-131345972	0	0	0	0	0	0	0	0	0	0	0	0	0	0	0	0	7.31921	7.30218	6.73363	9.24428	5.25066	5.68142	5.68714	4.81673	8.77394	9.92939	6.57616	8.58175	6.48566	9.93144	7.10187	10.8674
gene1560	LOC111767571	CM009148.1:131196543-131203427	0	0	0	0	0	0	0	0	0	0	0	0	0	0	0	0	0.119322	0	0	0	0	0	0	0	0.221306	0	0.108033	0.116878	0	0.255295	0	0.282069
gene1561	LOC100054226	CM009148.1:131248271-131252510	0	0	0	0	0	0	0	0	0	0	0	0	0	0	0	0	0.0241981	0.139705	0.0230811	0	0.0954109	0.0895892	0.261141	0.256609	0.145811	0.11237	0.198065	0.211184	0.104609	0.181297	0.305416	0.427151
gene1562	RORA	CM009148.1:131901001-132593523	0	0	0	0	0	0	0	0	0	0	0	0	0	0	0	0	0.0649625	0.142953	0.132731	1.41617	1.04927	1.72507	2.90476	0.680594	1.05826	0.923528	0.620854	0.844687	0.200319	0.566281	0.713274	0.500732
gene1565	LOC111770356	CM009148.1:132591208-132599730	0	0	0	0	0	0	0	0	0	0	0	0	0	0	0	0	0	0	0	0	0	0	0	0	0	0	0	0	0	0	0	0
gene1563	LOC102149550	CM009148.1:131901393-131911126	0	0	0	0	0	0	0	0	0	0	0	0	0	0	0	0	0.0211696	0.122292	0.137813	1.47201	0.132334	0.190947	0.241014	0.0597643	0.0686938	0.108281	0.103352	0.110944	0.0571286	0.0793206	0.0625323	0.112055
gene1564	LOC106782166	CM009148.1:132440061-132442184	0	0	0	0	0	0	0	0	0	0	0	0	0	0	0	0	0	0	0	0	0	0	0	0	0	0	0	0	0	0	0	0
gene1566	ICE2	CM009148.1:132599758-132665110	0	0	0	0	0	0	0	0	0	0	0	0	0	0	0	0	10.4329	10.3376	9.45985	10.0899	8.62051	8.15965	7.02407	5.61136	7.91298	8.37314	6.838	6.19354	8.08411	8.68062	8.09719	7.7873
gene1567	LOC111767574	CM009148.1:132675299-132680766	0	0	0	0	0	0	0	0	0	0	0	0	0	0	0	0	0.166846	0.137612	0.227347	0.190281	0.140971	0.0661826	0.0857381	0.114894	0.132576	0.110689	0.108388	0.138672	0.231833	0.0510224	0.192534	0.196345
gene1568	LOC111767576	CM009148.1:132684302-132688411	0	0	0	0	0	0	0	0	0	0	0	0	0	0	0	0	0	0	0	0	0	0	0	0	0	0	0	0	0	0	0	0
gene1569	ANXA2	CM009148.1:132690559-132732649	0	0	0	0	0	0	0	0	0	0	0	0	0	0	0	0	1341.7	1270.61	1091.76	1364.75	1402.49	1200.71	536.736	1519.19	939.381	1099.65	986.57	1533.92	1169.94	1005.76	1007.24	1121.01
gene1570	LOC111775390	CM009148.1:132739550-132741476	0	0	0	0	0	0	0	0	0	0	0	0	0	0	0	0	0	0	0	0	0	0	0	0	0	0	0	0	0	0	0	0
gene1571	LOC102149689	CM009148.1:132929044-132958461	0	0	0	0	0	0	0	0	0	0	0	0	0	0	0	0	0	0	0	0	0	0	0	0	0	0	0	0	0	0	0	0
gene1572	LOC111767579	CM009148.1:132958485-132960154	0	0	0	0	0	0	0	0	0	0	0	0	0	0	0	0	0	0.273478	0.203888	0.284873	0	0.264245	0	0.273677	0	0.0658229	0	0	0	0.0761398	0.143814	0.0839175
gene1573	FOXB1	CM009148.1:133025767-133028648	0	0	0	0	0	0	0	0	0	0	0	0	0	0	0	0	0	0	0	0	0	0	0	0	0	0	0	0	0	0	0	0
gene1574	LOC102149812	CM009148.1:133118543-133166026	0	0	0	0	0	0	0	0	0	0	0	0	0	0	0	0	0	0	0	0	0	0	0	0	0	0	0	0	0	0	0	0
gene1575	LOC111767581	CM009148.1:133176453-133199572	0	0	0	0	0	0	0	0	0	0	0	0	0	0	0	0	0	0	0	0	0	0	0	0.00920834	0	0	0	0	0	0	0	0
gene1576	LOC111767586	CM009148.1:133217678-133289134	0	0	0	0	0.238166	0.11382	0.559581	0.0393248	0	0.106338	0.214692	0	0	0	0	0	0	0	0	0	0	0	0	0	0	0	0	0	0	0	0	0
gene1577	BNIP2	CM009148.1:133289295-133327831	0	0	0	0	0	0	0	0	0	0	0	0	0	0	0	0	15.2875	17.4812	15.6435	21.8807	8.2391	11.5481	12.0084	9.73339	16.6013	16.5287	17.3757	15.1364	14.7516	20.1575	16.3053	15.9501
gene1578	GTF2A2	CM009148.1:133313665-133336443	0	0	0	0	0	0	0	0	0	0	0	0	0	0	0	0	63.729	56.8395	63.9521	69.6194	70.7949	72.498	43.4532	67.5789	59.3181	58.9845	66.1158	73.0778	57.4512	54.5892	52.1927	57.0707
gene1579	GCNT3	CM009148.1:133356151-133359778	0.732784	0.0839857	0	0.0831122	0.125694	0	0.905214	0.375587	0.0767709	0.188796	0.265805	0.0790024	0.522874	0.596051	0.450039	0.638778	0	0	0	0	0	0	0	0	0	0	0	0	0	0	0	0
gene1580	LOC100068128	CM009148.1:133407011-133407711	0	0	0	0	0	0	0	0	0	0	0	0	0	0	0	0	0	0	0	0	0	0	0	0	0	0	0	0	0	0	0	0
gene1581	LOC111771465	CM009148.1:133428163-133431912	0	0	0	0	0	0	0	0	0	0	0	0	0	0	0	0	0	0.324461	0	0	0	0	0	0	0	0	0	0	0	0	0	0
gene1582	FAM81A	CM009148.1:133435390-133498299	0.73948	0.600358	0.953621	0.445165	0.629144	1.02378	3.09551	0.617525	0.631443	0.838196	0.326089	0.592686	0.435946	1.40082	0.69147	0.489461	0	0	0	0	0	0	0	0	0	0	0	0	0	0	0	0
gene1583	LOC106782167	CM009148.1:133520205-133542684	0	0	0	0	0	0	0	0	0	0	0	0	0	0	0	0	0	0	0	0.0856616	0	0.119182	0.396257	0.206428	0.0755091	0	0.0389537	0	0	0	0	0
gene1584	LOC106782168	CM009148.1:133541410-133545635	2.29097	0	0.557768	0.371975	0	0.354985	0.521115	0.182202	0	0	0.165784	0	0.193417	0	0.179865	0	0	0	0	0	0	0	0	0	0	0	0	0	0	0	0	0
gene1585	MYO1E	CM009148.1:133545793-133735652	0	0	0	0	0	0	0	0	0	0	0	0	0	0	0	0	38.5321	22.8896	27.279	35.6393	30.4702	28.6285	24.7821	18.9069	17.7236	16.5156	17.8404	20.7888	17.0058	16.1389	17.9185	15.525
gene1586	CCNB2	CM009148.1:133741724-133749695	31.6091	22.4452	19.8113	19.5608	3.83284	1.52494	1.70088	1.68911	2.33803	3.52295	3.07386	5.44346	6.16361	8.42581	4.56822	4.17009	0	0	0	0	0	0	0	0	0	0	0	0	0	0	0	0
gene1587	RNF111	CM009148.1:133778761-133829179	13.155	26.4778	12.3437	12.5866	12.0181	12.0237	9.23794	10.2014	23.0321	26.242	23.9212	17.431	21.023	23.9055	21.4307	25.7778	0	0	0	0	0	0	0	0	0	0	0	0	0	0	0	0
gene1588	LOC100068234	CM009148.1:133863921-133864944	0	0	0	0	0	0	0	0	0	0	0	0	0	0	0	0	0	0	0	0	0	0	0	0	0	0	0	0	0	0	0	0
gene1589	SLTM	CM009148.1:133877220-133945359	0	0	0	0	0	0	0	0	0	0	0	0	0	0	0	0	25.0179	25.232	26.7728	30.1114	20.6757	24.3169	19.5738	21.5478	25.6334	27.5266	28.678	27.6266	23.3544	24.3555	25.8832	25.5844
gene1590	MINDY2	CM009148.1:133942679-134011980	7.31466	8.5998	7.23974	8.68703	5.97638	6.95203	6.30041	4.14054	8.97315	8.44023	7.23151	6.03561	7.24402	7.1228	7.7988	6.04546	0	0	0	0	0	0	0	0	0	0	0	0	0	0	0	0
gene1591	ADAM10	CM009148.1:134028245-134143710	0	0	0	0	0	0	0	0	0	0	0	0	0	0	0	0	36.2288	42.8476	35.1203	43.0936	28.5375	30.3459	25.0295	20.6443	37.112	36.7686	34.2685	33.7045	30.4551	38.64	36.8391	33.2544
gene1592	LOC102150397	CM009148.1:134161161-134179654	0	0	0	0	0	0	0	0	0	0	0	0	0	0	0	0	0.140772	0.0541756	0.0805733	0	0.055501	0	0.126657	0.0271362	0.0522008	0	0.0256005	0.0273127	0	0.0301334	0	0.0331386
gene1593	LIPC	CM009148.1:134164828-134305051	0	0.140763	0.0349281	0.800545	0.105337	0.233432	0.395834	0	0.128697	0.253392	0	0.132359	0	0.107057	0	0.0382302	0	0	0	0	0	0	0	0	0	0	0	0	0	0	0	0
gene1594	LOC111767595	CM009148.1:134311290-134326982	0	0	0	0	0.050204	0.0522775	0.103282	0	0	0	0	0	0	0.153015	0	0.0546655	0	0	0	0	0	0	0	0	0	0	0	0	0	0	0	0
gene1595	LOC111769846	CM009148.1:134326192-134326298	0	0	0	0	0	0	0	0	0	0	0	0	0	0	0	0	0	0	0	0	0	0	0	0	0	0	0	0	0	0	0	0
gene1596	LOC111771478	CM009148.1:134396544-134397032	0	0	0	0.372385	0	0.354751	0	0.355966	0	0	0	0	0.769806	0	1.05865	0	0	0	0	0	0	0	0	0	0	0	0	0	0	0	0	0
gene1597	AQP9	CM009148.1:134467678-134540185	0.0990032	0	0	0.0958209	3.52581	1.5173	0.791956	2.18463	1.1319	0.425994	0.290451	0.610436	0.175974	0.28036	0.277246	0.102682	0	0	0	0	0	0	0	0	0	0	0	0	0	0	0	0
gene1598	ALDH1A2	CM009148.1:134598469-134689662	0	0	0	0	0	0	0	0	0	0	0	0	0	0	0	0	0.318961	0.0557944	0.0829852	0.246032	17.691	17.0344	48.974	17.9696	10.0535	6.02998	9.5969	8.07389	5.42407	3.78621	16.6901	2.25265
gene1599	CGNL1	CM009148.1:134842166-134965719	9.61399	7.59958	9.86292	7.86626	11.9928	14.4362	13.9487	4.32337	10.0189	8.43065	11.034	9.47358	6.38087	9.71496	11.126	7.35633	0	0	0	0	0	0	0	0	0	0	0	0	0	0	0	0
gene1600	TCF12	CM009148.1:135038442-135386422	42.7903	36.6744	44.0671	35.6596	32.2236	34.4561	22.66	18.5209	32.4287	26.2411	33.9884	26.831	28.8407	33.6738	39.5074	24.8393	0	0	0	0	0	0	0	0	0	0	0	0	0	0	0	0
gene1601	LOC102151092	CM009148.1:135385907-135394928	0	0	0	0	0	0	0	0	0	0	0	0	0	0	0	0	0.0337128	0.146011	0.0482247	0.151322	0.0664724	0.124756	0.12117	0.211341	0.218765	0.140987	0.153355	0.081665	0.182046	0.180424	0.153163	0.158642
gene1602	LOC111769752	CM009148.1:135481863-135482020	0	0	0	0	0	0	0	0	0	0	0	0	0	0	0	0	0	0	0	0	0	0	0	0	0	0	0	0	0	0	0	0
gene1603	ZNF280D	CM009148.1:135562696-135680143	0	0	0	0	0	0	0	0	0	0	0	0	0	0	0	0	10.5446	15.0274	13.7235	14.8363	10.6492	13.0476	9.804	8.11912	14.3084	15.0744	14.3371	12.1853	11.4138	15.1007	13.6131	14.8066
gene1604	LOC102147387	CM009148.1:135725248-135727425	0	0	0	0	0	0	0	0	0	0	0	0	0	0	0	0	0	0	0.188839	0.0990365	0.0972313	0	0.0896117	0	0	0	0.0895177	0	0	0	0.199737	0.349921
gene1605	LOC111767648	CM009148.1:135783580-135786689	0	0.148636	0.0492332	0.147177	0	0	0	0	0	0.0890036	0	0	0	0.0502139	0	0	0	0	0	0	0	0	0	0	0	0	0	0	0	0	0	0
gene1606	MNS1	CM009148.1:135786732-135842183	0	0	0	0	0	0	0	0	0	0	0	0	0	0	0	0	4.25789	2.73483	2.24097	12.4555	5.08905	4.29789	3.35375	3.72105	5.70898	4.46176	2.36118	1.50242	1.56955	2.97919	2.08623	2.88363
gene1607	TEX9	CM009148.1:135829691-135880385	1.41171	0.916674	1.74822	2.12236	1.21843	1.59596	0.64394	1.13503	1.0458	0.888536	1.72128	1.36719	1.50711	0.927834	2.45214	0.414441	0	0	0	0	0	0	0	0	0	0	0	0	0	0	0	0
gene1608	RFX7	CM009148.1:135999425-136130051	0	0	0	0	0	0	0	0	0	0	0	0	0	0	0	0	3.13438	4.85384	6.05271	7.09455	4.52576	4.91613	5.03113	2.71984	8.48556	8.37418	6.44841	6.09882	5.28027	7.29378	7.54251	8.60313
gene1609	LOC111767691	CM009148.1:136184277-136195405	0.375281	0.215064	0.549193	1.61085	0.582785	1.13575	1.17547	0.519755	1.47689	0.830491	0.937772	0.601595	0.916613	2.1205	1.12863	1.75538	0	0	0	0	0	0	0	0	0	0	0	0	0	0	0	0
gene1610	NEDD4	CM009148.1:136194960-136311735	0	0	0	0	0	0	0	0	0	0	0	0	0	0	0	0	2.61383	4.06248	4.37709	8.70113	3.24736	4.36251	4.48958	1.38854	6.29057	5.41728	6.52808	4.29961	3.77321	7.1847	5.84594	5.69893
gene1611	PRTG	CM009148.1:136375223-136486046	0	0	0	0	0	0	0	0	0	0	0	0	0	0	0	0	1.72449	3.15004	2.82765	1.50955	0.919434	1.18846	0.869713	0.543053	1.48443	1.52076	2.32124	1.2533	2.48973	2.95706	2.68264	3.58145
gene1612	PYGO1	CM009148.1:136510000-136536152	0	0	0	0	0	0	0	0	0	0	0	0	0	0	0	0	0.856627	1.80014	2.49641	2.16556	1.68918	1.79652	0.975158	0.628519	2.62832	2.13126	2.47029	1.9046	1.9536	2.91865	3.34337	2.35565
gene1613	LOC111767692	CM009148.1:136540781-136551699	0	0	0	0.363721	0.091211	0.260974	0.257119	0.362149	0.250449	0.245156	0	0	0	0.0925768	0.0889736	0	0	0	0	0	0	0	0	0	0	0	0	0	0	0	0	0
gene1614	DNAAF4	CM009148.1:136551765-136618000	0	0	0	0	0	0	0	0	0	0	0	0	0	0	0	0	0.448099	0.307607	0.197009	1.15275	0.378322	0.178211	0.347032	0.246308	0.841493	0.657353	0.69735	0.395363	0.694931	0.647262	0.624617	0.355365
gene1615	LOC102147826	CM009148.1:136608253-136609478	261.4	200.094	299.184	312.835	139.749	128.255	104.379	125.684	75.2461	75.3819	64.1062	100.759	88.2361	83.5872	79.1192	69.8871	0	0	0	0	0	0	0	0	0	0	0	0	0	0	0	0
gene1616	C1H15orf65	CM009148.1:136639801-136651193	0	0	0	0	0	0.253415	0	0.263847	0	0	0	0	0	0	0	0	0	0	0	0	0	0	0	0	0	0	0	0	0	0	0	0
gene1617	CCPG1	CM009148.1:136651194-136689240	0	0	0	0	0	0	0	0	0	0	0	0	0	0	0	0	10.7395	14.3936	13.0211	20.039	29.3688	27.1046	43.5247	23.6017	35.0432	29.6073	35.7069	28.215	25.6866	31.8123	30.0667	34.434
gene1619	PIGB	CM009148.1:136688830-136713530	12.8154	10.0905	10.6919	19.1205	11.6378	9.70403	14.0642	11.1553	7.83479	10.4253	10.4926	9.72856	6.94003	8.28894	10.2867	9.47758	0	0	0	0	0	0	0	0	0	0	0	0	0	0	0	0
gene1618	MIR628A	CM009148.1:136675920-136676015	0	0	0	0	0	0	0	0	0	0	0	0	0	0	0	0	0	0	0	0	0	0	0	0	0	0	0	0	0	0	0	0
gene1620	PIGBOS1	CM009148.1:136714003-136716231	0	0	0	0	0	0	0	0	0	0	0	0	0	0	0	0	6.84105	8.91933	8.29692	11.2635	7.23614	6.36409	4.17006	7.54688	5.1128	8.29014	7.30909	6.28937	5.11539	7.53755	7.02033	7.1148
gene1621	RAB27A	CM009148.1:136727531-136794162	0	0	0	0	0	0	0	0	0	0	0	0	0	0	0	0	8.86587	4.29332	6.92908	6.07409	6.41796	4.58918	8.74357	2.44164	3.6271	3.21873	2.59048	2.85822	3.12626	4.01889	3.33785	2.67733
gene1622	RSL24D1	CM009148.1:136799477-136813951	0	0	0	0	0	0	0	0	0	0	0	0	0	0	0	0	19.8105	21.7506	21.7011	22.7448	19.81	26.9941	18.0638	23.3076	27.8718	25.6729	20.193	21.4796	17.782	22.1798	19.1713	18.4068
gene1623	LOC111769741	CM009148.1:137117599-137117727	0	0	0	0	0	0	0	0	0	0	0	0	0	0	0	0	0	0	0	0	0	0	0	0	0	0	0	0	0	0	0	0
gene1624	UNC13C	CM009148.1:137297328-137905814	4.68047	9.39848	3.44227	0.712978	0.797467	1.09939	1.62753	1.08822	1.73885	1.83578	2.69543	1.54831	2.38445	3.47715	1.64406	3.30378	0	0	0	0	0	0	0	0	0	0	0	0	0	0	0	0
gene1625	LOC111767714	CM009148.1:137490664-137498637	0	0	0	0	0	0	0	0	0	0	0	0	0	0	0	0	0	0	0	0	0	0	0	0	0	0	0	0	0	0	0	0
gene1626	LOC111769813	CM009148.1:137849254-137849361	0	0	0	0	0	0	0	0	0	0	0	0	0	0	0	0	0	0	0	0	0	0	0	0	0	0	0	0	0	0	0	0
gene1627	LOC111767716	CM009148.1:137944165-137948862	0	0	0	0	0	0	0	0	0	0	0	0	0	0	0	0	0	0.12276	0	0	0	0	0	0	0	0	0	0	0	0	0	0
gene1628	LOC102148757	CM009148.1:137966828-137967248	0	0	0	0	0	0	0	0	0	0	0	0	0	0	0	0	0	0	0	0	0	0	0	0	0	0	0	0	0	0	0	0
gene1629	LOC111767715	CM009148.1:138002827-138021362	0.173033	1.01133	0.390946	0	0.168115	0.319801	0.315867	0.390326	0.205303	0.907511	0.202949	0.634579	0.349899	0.341548	0.218816	0.305066	0	0	0	0	0	0	0	0	0	0	0	0	0	0	0	0
gene1630	WDR72	CM009148.1:138021439-138243276	0	0	0	0	0	0	0	0	0	0	0	0	0	0	0	0	19.7319	26.4144	14.2996	8.89618	9.12203	12.1806	11.4217	16.9606	6.68392	10.7859	10.7556	13.8691	15.5522	8.57611	15.7846	6.82859
gene1631	LOC111767718	CM009148.1:138472097-138484984	0	0	0	0	0	0	0	0	0	0	0	0	0	0	0	0	0	0	0	0	0	0	0	0	0	0	0	0	0	0	0	0
gene1632	LOC111767720	CM009148.1:138485042-138509940	0	0	0	0	0	0	0	0	0	0	0	0	0	0	0	0	0	0	0	0	0	0	0	0	0	0	0	0	0	0	0	0
gene1633	LOC111769803	CM009148.1:138646750-138646928	0	0	0	0	0	0	0	0	0	0	0	0	0	0	0	0	0	0	0	0	0	0	0	0	0	0	0	0	0	0	0	0
gene1634	LOC111771507	CM009148.1:138648354-138712164	0	0	0	0	0	0	0	0	0	0	0	0	0	0	0	0	0	0	0	0	0	0	0	0	0	0	0	0	0	0	0	0
gene1635	LOC100054963	CM009148.1:138837583-138839137	0	0	0	0	0	0	0	0	0	0	0	0	0	0	0	0	0	0	0	0	0	0	0	0	0	0	0	0	0	0	0	0
gene1636	ONECUT1	CM009148.1:138897105-138935266	0	0	0	0	0	0	0	0	0	0	0	0	0	0	0	0	0.0660008	0.031767	0.0209767	1.82071	0.0433832	0.0305185	0.0395096	0.0212249	0	0.0613674	0.0300313	0.010652	0.0118731	0.0117744	0.022209	0.0258747
gene1637	FAM214A	CM009148.1:138980694-139089575	0	0	0	0	0	0	0	0	0	0	0	0	0	0	0	0	5.6981	11.8672	9.7852	14.8487	16.2805	16.7041	10.6437	11.8785	16.6994	16.4682	15.7746	15.6703	14.5956	13.4799	15.7156	14.3637
gene1638	LOC111769787	CM009148.1:138996708-138996810	0	0	0	0	0	0	0	0	0	0	0	0	0	0	0	0	0	0	0	0	0	0	0	0	0	0	0	0	0	0	0	0
gene1639	ARPP19	CM009148.1:139095404-139114801	0	0	0	0	0	0	0	0	0	0	0	0	0	0	0	0	60.5516	52.6315	51.507	66.9813	37.1	39.482	33.604	23.5208	46.1554	44.3749	42.525	39.1178	37.2074	43.182	42.3486	39.1956
gene1640	MYO5A	CM009148.1:139130789-139313816	0	0	0	0	0	0	0	0	0	0	0	0	0	0	0	0	8.65783	13.5192	7.20597	17.6445	2.55608	3.51609	3.32433	2.24967	4.61327	5.92499	3.88575	3.80845	5.21137	6.94708	5.27739	6.5626
gene1641	MYO5C	CM009148.1:139328742-139421058	0	0	0	0	0	0	0	0	0	0	0	0	0	0	0	0	6.32594	8.31344	7.17794	3.98876	6.8064	11.4222	15.0683	8.0083	10.5724	10.4733	10.1	9.10429	12.7092	9.48113	10.9767	9.67743
gene1642	GNB5	CM009148.1:139431101-139467704	0	0	0	0	0	0	0	0	0	0	0	0	0	0	0	0	2.96098	4.08594	5.59245	14.7496	5.92525	4.81864	4.11808	3.94895	3.90952	3.30397	4.84045	4.20791	3.91344	3.64925	7.03722	2.99255
gene1643	LOC100069629	CM009148.1:139478513-139480512	0	0	0	0	0	0	0	0	0	0	0	0	0	0	0	0	0	0	0	0.0631211	0	0.0585495	0	0	0	0.0584087	0	0	0	0	0	0
gene1644	MAPK6	CM009148.1:139541716-139576438	125.943	91.3054	68.9439	82.161	25.106	24.902	23.6973	16.6299	28.0748	29.0818	24.5225	27.6639	21.8069	26.3861	25.2121	21.5578	0	0	0	0	0	0	0	0	0	0	0	0	0	0	0	0
gene1645	LOC111767751	CM009148.1:139576692-139578133	0	0	0	0	0	0	0	0	0	0	0	0	0	0	0	0	0.13308	0.638136	0.891351	0.133721	0.261829	0.248104	0.121222	0.382579	0.123418	0.734783	0.602057	0.130546	0	0.569422	0.673164	0.472188
gene1646	LEO1	CM009148.1:139611595-139644922	0	0	0	0	0	0	0	0	0	0	0	0	0	0	0	0	13.1294	15.5475	19.3073	17.7604	10.8379	10.7632	7.13391	9.2717	12.5485	11.274	10.5904	15.2072	11.2606	10.2531	9.47372	8.60088
gene1647	LOC100069641	CM009148.1:139651595-139657788	0	0	0	0	0	0	0	0	0	0	0	0	0	0	0	0	0.100512	0	0	0	0	0	0	0.0964905	0	0	0	0	0	0	0	0
gene1648	TMOD3	CM009148.1:139661755-139741109	25.553	26.1993	24.8018	29.4947	21.0683	25.5524	24.641	13.371	25.9836	25.3288	22.1655	21.576	17.887	25.7088	26.413	22.6403	0	0	0	0	0	0	0	0	0	0	0	0	0	0	0	0
gene1649	TMOD2	CM009148.1:139750481-139800315	2.02816	1.83586	2.03214	1.89737	4.46511	3.06614	1.85115	2.08156	3.64891	2.50685	3.45181	3.6106	2.94204	2.8647	4.5526	2.40416	0	0	0	0	0	0	0	0	0	0	0	0	0	0	0	0
gene1650	LOC111769854	CM009148.1:139797887-139797993	0	0	0	0	0	0	0	0	0	0	0	0	0	0	0	0	0	0	0	0	0	0	0	0	0	0	0	0	0	0	0	0
gene1651	LYSMD2	CM009148.1:139800399-139832260	0	0	0	0	0	0	0	0	0	0	0	0	0	0	0	0	3.81549	2.13916	2.74986	8.30552	6.20805	6.09317	3.7924	4.47926	5.24962	4.19242	4.54367	5.26421	3.74605	5.92983	5.23176	4.38971
gene1652	SCG3	CM009148.1:139833689-139872448	0.115621	0.179826	0.208273	0.779621	1.79891	1.54725	0.739343	1.09291	0.669718	1.19256	0.713965	0.56482	0.839468	0.914296	1.07073	0.398059	0	0	0	0	0	0	0	0	0	0	0	0	0	0	0	0
gene1653	DMXL2	CM009148.1:139917686-140072242	0	0	0	0	0	0	0	0	0	0	0	0	0	0	0	0	52.0439	33.221	49.9562	30.9078	13.8538	12.0092	9.78949	20.5574	12.1445	12.1105	11.1517	15.9347	11.0845	12.0146	10.2084	13.0476
gene1654	GLDN	CM009148.1:140086544-140135812	21.9316	16.7716	25.2641	14.5824	21.9045	30.3496	17.0497	33.9364	34.8855	31.5144	39.325	23.7046	24.7251	24.3865	23.7485	25.8073	0	0	0	0	0	0	0	0	0	0	0	0	0	0	0	0
gene1655	CYP19A1	CM009148.1:140152349-140263242	0	0	0	0	0	0	0	0	0	0	0	0	0	0	0	0	5133.45	6722.13	4929.66	2199.53	17472.7	18037.1	8412.45	19080.8	24894.2	25074.4	26835.2	22490.4	27505.8	20001.3	18787.9	19404.5
gene1656	LOC111767773	CM009148.1:140166504-140178854	0	0.0712431	0	0.0352316	0	0.0675131	0.0520053	0	0	0.0961809	0	0.0334977	0.073914	0.108382	0.0347135	0.110727	0	0	0	0	0	0	0	0	0	0	0	0	0	0	0	0
gene1657	LOC111767771	CM009148.1:140197262-140217164	0	0	0	0	0	0	0	0	0	0	0	0	0	0	0	0	0	0	0	0	0	0	0	0	0	0	0	0	0	0	0	0
gene1658	LOC111767777	CM009148.1:140303332-140312625	0	0.0431881	0	0	0.258537	0.655086	0.161906	0.472064	0.276332	0.116482	0.117146	0.081255	0.0448142	0	0.126225	0.14077	0	0	0	0	0	0	0	0	0	0	0	0	0	0	0	0
gene1659	LOC102148982	CM009148.1:140348242-140364107	0	0	0	0	0	0.0336327	0	0	0	0	0	0	0	0	0	0	0	0	0	0	0	0	0	0	0	0	0	0	0	0	0	0
gene1660	TNFAIP8L3	CM009148.1:140364296-140401236	0	0	0	0	0	0	0	0	0	0	0	0	0	0	0	0	0	0.0637477	0	0.331869	0.261349	0.492536	0.35971	0.446612	0.0615045	0	0	0.129225	0	0	0	0
gene1661	AP4E1	CM009148.1:140430750-140487067	2.37443	4.23133	3.72943	3.74269	4.33099	4.61067	3.982	3.27552	4.72218	4.79496	4.91218	4.14757	4.70373	4.89047	4.73629	4.5527	0	0	0	0	0	0	0	0	0	0	0	0	0	0	0	0
gene1662	LOC102149109	CM009148.1:140487104-140528327	0	0	0	0	0	0	0	0	0	0	0	0	0	0	0	0	18.865	23.1622	24.2079	14.0967	28.6903	27.4303	35.3626	46.4194	27.996	25.708	23.5575	39.495	34.7572	17.9022	20.3286	18.5153
gene1663	LOC111767782	CM009148.1:140555393-140563163	0	0.101445	0.0754656	0.0626003	0.0253226	0.0480092	0.0832383	0.0758212	0.0348194	0.0572528	0.0344951	0.0238281	0.0525981	0	0.0371131	0.0413817	0	0	0	0	0	0	0	0	0	0	0	0	0	0	0	0
gene1664	SPPL2A	CM009148.1:140590828-140637549	0	0	0	0	0	0	0	0	0	0	0	0	0	0	0	0	42.2813	35.939	41.9301	33.6828	21.4718	20.7678	24.9451	16.8362	20.5926	21.6951	19.4894	18.787	19.4007	24.2297	20.3483	17.756
gene1665	TRPM7	CM009148.1:140657674-140767880	0	0	0	0	0	0	0	0	0	0	0	0	0	0	0	0	16.5946	14.3524	18.0073	18.8562	7.05163	7.98911	8.02375	6.23058	9.2745	9.87522	10.4665	9.02923	10.1341	10.6207	10.2559	11.6191
gene1666	USP50	CM009148.1:140778759-140804368	0	0	0	0	0	0	0	0	0	0	0	0	0	0	0	0	0.620467	0.297789	0.988635	0.41485	0.305351	0.0962042	0.469337	0.09925	0.191778	0	0	0.202238	0.112631	0.221266	0.313685	0
gene1667	USP8	CM009148.1:140805272-140859378	11.8597	16.8332	15.5077	20.5368	15.0487	15.8664	16.3737	12.4402	17.1827	17.7333	17.3376	15.2813	13.3875	16.3504	15.622	13.0265	0	0	0	0	0	0	0	0	0	0	0	0	0	0	0	0
gene1668	LOC111767800	CM009148.1:140869455-140871633	0	0	0	0	0	0	0	0	0	0	0	0	0	0	0	0	10.3984	9.42287	11.2735	11.8215	6.89417	7.48455	4.99319	5.48091	7.41522	7.59686	8.04602	8.653	6.64118	7.52833	8.27252	7.67182
gene1669	LOC111767802	CM009148.1:140882974-140883455	0	0	0	0	0	0	0	0	0	0	0	0	0	0	0	0	0	0	0	0	0	0	0	0	0	0	0	0	0	0	0	0
gene1670	GABPB1	CM009148.1:140896143-140959454	0	0	0	0	0	0	0	0	0	0	0	0	0	0	0	0	8.94287	9.45801	11.4695	9.49061	8.8322	8.82736	6.75536	4.87957	8.47913	9.20694	8.88695	9.43498	8.12001	9.70097	8.83863	8.16572
gene1671	HDC	CM009148.1:140978666-140999858	0	0	0	0	0	0	0	0	0	0	0	0	0	0	0	0	0.269491	0.431914	0.342939	0.403924	0.575341	0.541171	0.445401	0.216254	0.166564	0.0416418	0.28566	0.611094	0.29185	0.432613	0.635158	1.00524
gene1672	SLC27A2	CM009148.1:141005359-141051940	0.825589	0.402138	0.665845	21.9659	42.7951	54.9017	155.211	80.5067	21.3178	35.5832	18.0559	62.4435	9.22679	3.57835	8.44428	3.54369	0	0	0	0	0	0	0	0	0	0	0	0	0	0	0	0
gene1673	ATP8B4	CM009148.1:141051555-141301756	0	0	0	0	0	0	0	0	0	0	0	0	0	0	0	0	0.273494	0.679864	0.572729	1.58554	1.27097	1.65006	2.30397	1.09006	0.982366	1.18162	1.30396	1.5403	0.801114	1.12598	1.27746	1.24661
gene1674	LOC102149820	CM009148.1:141340772-141439905	0.231536	0.290025	0.415926	0.701041	0.514563	0.580113	0.271871	0.320544	0.206287	0.348204	0.408331	0.363611	0.63518	0.294185	0.565382	0.280218	0	0	0	0	0	0	0	0	0	0	0	0	0	0	0	0
gene1675	DTWD1	CM009148.1:141452465-141469111	12.7222	18.3039	23.5468	13.1318	18.3594	17.9082	17.4505	15.3707	15.5738	13.9777	17.43	20.5413	16.2331	17.3565	20.7845	18.9177	0	0	0	0	0	0	0	0	0	0	0	0	0	0	0	0
gene1679	GALK2	CM009148.1:141671112-141790446	31.2591	19.7789	31.2559	21.4984	16.8002	14.9712	23.9781	19.4278	13.1372	12.7051	15.3104	13.1051	12.7315	11.996	11.6382	12.9761	0	0	0	0	0	0	0	0	0	0	0	0	0	0	0	0
gene1676	FAM227B	CM009148.1:141469033-141671288	0	0	0	0	0	0	0	0	0	0	0	0	0	0	0	0	0.0597773	0.115077	0.114379	0.0597949	0.176918	0.333422	0.216372	0.0575159	0.166602	0.364656	0.217533	0.109402	0.120776	0.0639716	0.30055	0.14108
gene1677	LOC111767826	CM009148.1:141485199-141487038	0	0	0	0	0	0	0	0	0	0	0	0	0	0	0	0	0	0	0	0	0	0	0	0	0	0	0	0	0	0	0	0
gene1678	FGF7	CM009148.1:141537594-141596355	1.00112	0.975217	0.807747	1.82466	4.75553	7.14343	270.315	4.67886	2.96986	4.03638	7.5849	4.53804	3.37391	0.878359	4.2732	0.706071	0	0	0	0	0	0	0	0	0	0	0	0	0	0	0	0
gene1680	COPS2	CM009148.1:141790566-141819669	0	0	0	0	0	0	0	0	0	0	0	0	0	0	0	0	27.6096	34.8115	35.8111	37.6055	26.7359	29.8132	21.5585	22.2161	33.7037	34.29	30.3365	31.4644	29.1349	27.3315	27.3158	26.5467
gene1681	LOC111767829	CM009148.1:141846257-141873536	0	0	0	0	0	0.416927	0	0	0	0	0	0	0	0	0	0	0	0	0	0	0	0	0	0	0	0	0	0	0	0	0	0
gene1682	SECISBP2L	CM009148.1:141873656-141921231	0	0	0	0	0	0	0	0	0	0	0	0	0	0	0	0	23.1839	26.9009	26.3385	27.831	21.1649	21.7702	21.6092	15.5684	35.4979	35.6572	30.8581	27.0245	25.6414	31.18	27.8871	29.4531
gene1683	SHC4	CM009148.1:141947053-142072015	0	0	0	0	0	0	0	0	0	0	0	0	0	0	0	0	0.855406	2.07851	3.75293	0.455188	8.1162	8.62848	2.55703	4.7425	7.85052	6.03936	8.20854	6.46808	7.76356	9.04123	7.62197	8.22837
gene1684	EID1	CM009148.1:142018017-142019742	64.8599	74.9563	94.0792	102.859	65.0438	65.2442	31.0635	37.9613	41.0349	39.2444	42.6279	35.8584	44.3886	56.79	59.1236	45.5854	0	0	0	0	0	0	0	0	0	0	0	0	0	0	0	0
gene1685	CEP152	CM009148.1:142079397-142172399	0	0	0	0	0	0	0	0	0	0	0	0	0	0	0	0	1.2619	1.65189	1.38063	1.93137	0.858286	0.907497	0.962841	0.700699	1.24602	1.03005	1.27906	1.84121	1.41215	1.31562	1.50372	1.75665
gene1686	LOC111771546	CM009148.1:142191310-142196301	0	0	0	0	0	0	0	0	0	0	0	0	0	0	0	0	0	0	0	0	0	0.0997452	0	0	0	0	0	0	0	0.114672	0	0
gene1687	FBN1	CM009148.1:142252371-142480079	0	0	0	0	0	0	0	0	0	0	0	0	0	0	0	0	1.16976	1.2179	2.90076	13.9338	37.2346	34.7774	18.4132	9.37427	16.6888	11.9215	17.298	15.7839	12.6464	11.1776	26.8958	9.58862
gene1688	DUT	CM009148.1:142543714-142556896	39.842	32.6724	37.778	30.2615	20.6679	20.4154	15.2871	17.6144	18.1311	18.7894	21.0336	22.5317	17.1638	20.1622	18.3465	17.2683	0	0	0	0	0	0	0	0	0	0	0	0	0	0	0	0
gene1689	SLC12A1	CM009148.1:142576608-142660858	0	0	0	0	0	0	0	0	0	0	0	0	0	0	0	0	0	0	0	0	0	0	0	0	0	0	0	0	0	0	0	0
gene1690	LOC100629943	CM009148.1:142665733-142675789	0	0	0	0	0	0	0	0	0	0	0	0	0	0	0	0	0	0	0	0	0	0	0	0	0	0	0	0	0	0	0	0
gene1691	LOC111767887	CM009148.1:142689082-142720292	0	0	0	0	0	0	0	0	0	0	0	0	0	0	0	0	3.1982	2.92812	2.83511	2.55775	2.5855	2.71556	1.39447	1.10951	3.14065	2.54721	2.87919	2.3081	2.49717	3.56729	3.6845	2.31929
gene1692	SLC24A5	CM009148.1:142718599-142739110	0.228347	0.333622	0.258165	0.0735517	0.0369558	0.0351987	0.0347216	0.036727	0.507541	0.199068	0.634945	0.13966	0.384901	0.562867	0.721246	0.362036	0	0	0	0	0	0	0	0	0	0	0	0	0	0	0	0
gene1693	LOC111767898	CM009148.1:142768887-142771790	0	0	0	0	0	0	0	0	0	0	0	0	0	0	0	0	0	0	0	0	0	0	0	0	0	0	0	0	0	0	0	0
gene1694	LOC106782180	CM009148.1:142951411-142964593	39.6248	32.7429	37.6729	30.1741	20.7027	20.5817	15.1903	17.5794	18.2277	18.7578	21.4315	22.8966	17.27	20.1086	18.6865	17.5358	0	0	0	0	0	0	0	0	0	0	0	0	0	0	0	0
gene1695	LOC111767871	CM009148.1:142984305-143068555	0	0	0	0	0	0	0	0	0	0	0	0	0	0	0	0	0	0	0	0	0	0	0	0	0	0	0	0	0	0	0	0
gene1696	LOC111767893	CM009148.1:143073416-143083486	0	0	0	0	0	0	0	0	0	0	0	0	0	0	0	0	0	0	0	0	0	0	0	0	0	0	0	0	0	0	0	0
gene1697	MYEF2	CM009148.1:143096779-143127989	0	0	0	0	0	0	0	0	0	0	0	0	0	0	0	0	3.1982	2.8758	2.80207	2.63187	2.58481	2.76756	1.39447	1.10951	3.00333	2.55321	2.87919	2.37444	2.49717	3.58436	3.68972	2.2888
gene1698	LOC111767897	CM009148.1:143126296-143146807	0.228347	0.333622	0.258165	0.0735517	0.0369558	0.0351987	0.0347216	0.036727	0.507541	0.199068	0.634945	0.13966	0.384901	0.562867	0.721246	0.362036	0	0	0	0	0	0	0	0	0	0	0	0	0	0	0	0
gene1699	LOC111771572	CM009148.1:143176584-143179487	0	0	0	0	0	0	0	0	0	0	0	0	0	0	0	0	0	0	0	0	0	0	0	0	0	0	0	0	0	0	0	0
gene1700	TRNAE-CUC	CM009148.1:143413592-143413664	0	0	0	0	0	0	0	0	0	0	0	0	0	0	0	0	0	0	0	0	0	0	0	0	0	0	0	0	0	0	0	0
gene1701	SEMA6D	CM009148.1:143483539-144054287	12.6711	42.8477	27.7858	12.7667	32.9603	27.8967	16.1228	20.6217	44.4697	39.61	43.0948	29.0138	36.4462	34.6991	35.8015	35.836	0	0	0	0	0	0	0	0	0	0	0	0	0	0	0	0
gene1702	LOC111767914	CM009148.1:144220428-144289827	0	0	0	0	0	0	0	0	0	0	0	0	0	0	0	0	0	0	0	0	0	0	0	0	0	0	0	0	0	0	0	0
gene1703	LOC102150535	CM009148.1:144608718-144624150	0	0	0	0	0	0	0	0	0	0	0	0	0	0	0	0	0	0	0	0	0	0	0	0	0	0	0	0	0	0	0	0
gene1704	LOC100070433	CM009148.1:144698570-144723070	0	0	0	0	0	0	0	0	0	0	0	0	0	0	0	0	0	0	0	0	0	0	0	0	0	0	0	0	0	0	0	0
gene1705	SQOR	CM009148.1:145308945-145352886	1.8694	2.07211	4.49544	6.72184	15.1533	19.4852	17.9423	18.559	9.34705	8.89411	12.7502	12.0004	6.90934	5.97817	9.10653	8.79387	0	0	0	0	0	0	0	0	0	0	0	0	0	0	0	0
gene1706	BLOC1S6	CM009148.1:145369416-145385196	9.74636	14.212	14.9469	15.6893	15.5554	14.7669	9.69186	10.7201	18.1106	15.7527	16.9357	14.009	13.0584	14.9235	13.701	11.3062	0	0	0	0	0	0	0	0	0	0	0	0	0	0	0	0
gene1707	SLC30A4	CM009148.1:145426799-145458062	0	0	0	0	0	0	0	0	0	0	0	0	0	0	0	0	4.69941	6.10821	7.39717	8.80026	13.7093	13.3695	15.2274	9.60346	12.0976	11.3804	11.7082	13.0689	9.50964	9.57907	13.6794	8.83764
gene1708	LOC100055916	CM009148.1:145427352-145477957	0	0	0	0	0	0	0.035158	0.0296315	0	0.026827	0	0	0	0	0.0692415	0	0	0	0	0	0	0	0	0	0	0	0	0	0	0	0	0
gene1709	C1H15orf48	CM009148.1:145481308-145489297	1.36392	1.46909	4.04737	1.30314	1.11094	0.805444	4.62774	1.7006	1.54858	3.79512	2.91462	3.10395	2.11504	2.9389	0.949526	1.77524	0	0	0	0	0	0	0	0	0	0	0	0	0	0	0	0
gene1710	SPATA5L1	CM009148.1:145494282-145510473	1.83657	3.86373	4.16656	2.55634	4.10177	4.23401	3.47534	3.51492	3.76917	3.08607	3.72575	3.14522	3.07476	3.00189	3.56298	4.32032	0	0	0	0	0	0	0	0	0	0	0	0	0	0	0	0
gene1711	GATM	CM009148.1:145532399-145548311	0	0	0	0	0	0	0	0	0	0	0	0	0	0	0	0	30.6495	42.9271	46.2688	60.202	32.4763	33.851	8.1337	49.627	38.0569	24.2216	33.1807	18.8614	30.673	49.8722	37.1296	39.4616
gene1712	LOC111767933	CM009148.1:145572900-145577376	0	0	0	0	0	0	0	0	0	0	0	0	0	0	0	0	0	0	0	0.173716	0	0	0	0	0	0	0	0	0	0	0	0
gene1713	SLC28A2	CM009148.1:145616105-145668257	0.0258099	0.100586	0.0499154	0.099409	0	0.0238168	0.0235756	0	0	0	0.0455502	0	0	0	0.0490372	0.0273408	0	0	0	0	0	0	0	0	0	0	0	0	0	0	0	0
gene1714	LOC106782205	CM009148.1:145697998-145701574	0.189756	0.13864	0.137744	0.320245	0.353876	0.35056	0.162273	0.301082	0.25342	0.23349	0.16709	0.0869555	0.287746	0.234234	0.135054	0.470297	0	0	0	0	0	0	0	0	0	0	0	0	0	0	0	0
gene1715	TRNAH-GUG	CM009148.1:145701073-145701145	0	0	0	0	0	0	0	0	0	0	0	0	0	0	0	0	0	0	0	0	0	0	0	0	0	0	0	0	0	0	0	0
gene1716	TRNAH-GUG	CM009148.1:145701839-145701911	0	0	0	0	0	0	0	0	0	0	0	0	0	0	0	0	0	0	0	0	0	0	0	0	0	0	0	0	0	0	0	0
gene1717	TRNAH-GUG	CM009148.1:145703430-145703502	0	0	0	0	0	0	0	0	0	0	0	0	0	0	0	0	0	0	0	0	0	0	0	0	0	0	0	0	0	0	0	0
gene1718	SHF	CM009148.1:145708333-145728905	0	0	0	0	0	0	0	0	0	0	0	0	0	0	0	0	3.05621	2.9096	3.84634	11.0241	5.32818	5.76739	3.26192	6.44038	3.06198	3.13486	3.94326	4.18232	3.77161	5.53262	4.38208	3.98769
gene1719	DUOX1	CM009148.1:145726989-145761924	0.2613	0.164073	0.0776239	3.17121	0.691718	0.621469	0.256428	0.653315	0.200194	0.131586	0.231326	0.394092	0.0945149	0.185047	0.397199	0.376748	0	0	0	0	0	0	0	0	0	0	0	0	0	0	0	0
gene1720	DUOXA1	CM009148.1:145761233-145772659	0	0	0	0	0	0	0	0	0	0	0	0	0	0	0	0	0.336047	0.4759	0.105015	3.46673	0.705221	0.414833	0.512563	1.60687	0.20398	0.203802	0.0998961	0.160525	0.0596145	0.113663	0.111127	0.129632
gene1721	DUOXA2	CM009148.1:145772973-145776711	0	0	0	0	0	0	0	0	0	0	0	0	0	0	0	0	0	0	0	0	0	0	0	0	0	0	0	0	0	0	0	0
gene1722	DUOX2	CM009148.1:145776847-145796890	0	0	0	0	0	0	0	0	0	0	0	0	0	0	0	0	0.0160606	0	0	0.0480569	0	0.0297151	0.0432896	0	0	0.0298533	0.0146121	0	0.0173437	0	0	0
gene1723	SORD	CM009148.1:145812674-145855764	5.51443	7.81446	9.7637	29.9882	6.516	4.53719	7.06451	4.90482	3.10692	3.00121	2.51415	3.61094	3.33613	4.07767	4.56954	2.79329	0	0	0	0	0	0	0	0	0	0	0	0	0	0	0	0
gene1724	LOC111771579	CM009148.1:145861135-145864208	0	0	0	0	0	0	0	0	0	0	0	0	0	0	0	0	0	0	0	0	0	0	0	0	0	0	0	0	0	0.0365292	0	0
gene1725	TERB2	CM009148.1:145884895-145905476	0.135428	0.0791673	0.130963	0.0521657	1.1853	1.22477	1.21226	1.73342	0.844865	0.832374	0.932012	1.38923	1.17704	1.63329	0.771861	0.545119	0	0	0	0	0	0	0	0	0	0	0	0	0	0	0	0
gene1726	TRIM69	CM009148.1:145910916-145951751	0	0	0.0994762	0.229286	0.166854	0.0902276	0.125219	0.160689	0	0.0300662	0.0907224	0.120946	0	0.0966006	0.0652627	0	0	0	0	0	0	0	0	0	0	0	0	0	0	0	0	0
gene1727	LOC111768017	CM009148.1:145947814-145951763	3.24828	0.567853	2.66434	12.8034	8.81372	5.16281	3.49484	6.10434	5.55178	3.55416	4.38504	5.80865	1.43215	5.58216	2.76127	2.72821	0	0	0	0	0	0	0	0	0	0	0	0	0	0	0	0
gene1728	B2M	CM009148.1:145958978-145964785	118.142	137.607	257.305	1392.02	1322.32	1036.91	1706.31	1102.34	843.909	607.907	574.364	859.696	473.797	883.584	486.297	462.743	0	0	0	0	0	0	0	0	0	0	0	0	0	0	0	0
gene1729	PATL2	CM009148.1:145964897-145989285	0	0	0	0	0	0	0	0	0	0	0	0	0	0	0	0	0	0	0.0585853	0.0306533	0.242101	0.0568631	0.165805	0.02959	0.0853943	0	0.0279159	0.148973	0	0.0657248	0.0620132	0.0722889
gene1730	LOC111768019	CM009148.1:145967824-145974163	0	0	0	0	0	0	0	0	0	0	0	0	0	0	0	0	0	0	0	0.0230529	0	0.0641451	0	0	0.0642501	0	0	0.0223999	0	0	0	0
gene1731	SPG11	CM009148.1:145991358-146068721	0	0	0	0	0	0	0	0	0	0	0	0	0	0	0	0	6.56758	8.53206	12.318	21.1411	10.1535	8.8728	11.3674	12.1758	14.6351	15.4483	18.0266	18.5493	17.3035	23.5272	20.0448	21.2614
gene1732	EIF3J	CM009148.1:146069427-146092327	59.7851	34.119	33.1056	29.754	35.9736	37.0759	31.5671	38.3483	37.4174	34.99	33.2396	38.1967	34.0757	31.7323	29.1679	27.2296	0	0	0	0	0	0	0	0	0	0	0	0	0	0	0	0
gene1733	LOC111768029	CM009148.1:146088644-146116895	0	0	0	0	0	0	0	0	0	0	0	0	0	0	0	0	0	1.67791	0	0	0	0	1.70883	0	0	0	0	0	2.10514	0	0	0
gene1734	CTDSPL2	CM009148.1:146097450-146184247	7.14952	10.5142	9.51283	11.9975	6.03168	7.03596	6.60039	4.89422	8.63937	8.5574	9.26574	8.16375	7.24622	8.49294	8.43453	7.96144	0	0	0	0	0	0	0	0	0	0	0	0	0	0	0	0
gene1735	CASC4	CM009148.1:146192495-146300981	40.6311	26.6899	39.3617	35.0145	24.8479	26.4193	37.3741	9.63846	26.1954	22.5397	22.4694	17.6909	16.4008	23.7854	32.2657	13.8283	0	0	0	0	0	0	0	0	0	0	0	0	0	0	0	0
gene1736	FRMD5	CM009148.1:146363389-146664120	0	0	0	0	0	0	0	0	0	0	0	0	0	0	0	0	0.041818	0.379109	0.211303	0.0918039	0.0595543	0.0974312	0.344015	0.203335	0.0243922	0.122168	0.0760854	0.0510416	0	0.197138	0.0203051	0.123039
gene1737	WDR76	CM009148.1:146668006-146725744	5.44794	5.69257	5.08486	5.76113	4.03884	4.22884	2.98426	2.92037	3.60338	3.50478	3.84737	4.71077	3.8449	5.07703	4.30172	3.88879	0	0	0	0	0	0	0	0	0	0	0	0	0	0	0	0
gene1738	MFAP1	CM009148.1:146725966-146740225	0	0	0	0	0	0	0	0	0	0	0	0	0	0	0	0	21.5989	29.1276	31.3054	35.0454	33.5538	31.756	21.4588	35.9471	28.2553	32.4008	30.0352	32.8087	32.0429	28.157	27.9857	24.6734
gene1739	HYPK	CM009148.1:146741455-146743186	49.4202	38.6613	49.2782	45.0691	41.249	38.4254	32.1359	59.4349	35.947	42.1761	40.6224	49.5129	45.6934	38.1713	36.8252	36.1271	0	0	0	0	0	0	0	0	0	0	0	0	0	0	0	0
gene1740	SERINC4	CM009148.1:146743165-146747852	0	0	0	0	0	0	0	0	0	0	0	0	0	0	0	0	0	0	0	0	0.0632622	0.119202	0	0.0617801	0.0595483	0	0	0	0	0	0	0.151443
gene1741	SERF2	CM009148.1:146748769-146750595	934.291	944.946	1073.09	1027.52	1016.38	928.876	628.464	1374.52	768.304	770.623	749.734	980.518	918.536	700.96	736.967	624.403	0	0	0	0	0	0	0	0	0	0	0	0	0	0	0	0
gene1742	MIR1282	CM009148.1:146749061-146749162	0	0	0	0	0	0	0	0	0	0	0	0	0	0	0	0	0	0	0	0	0	0	0	0	0	0	0	0	0	0	0	0
gene1743	LOC111768046	CM009148.1:146749725-146764486	0	0	0	0	0	0	0	0	0	0	0	0	0	0	0	0	3.83162	3.63715	3.70459	0	0.921755	0.926484	0	0.890162	0	0	4.15863	0	1.10607	1.01981	0	2.28719
gene1744	LOC102147798	CM009148.1:146752589-146763603	0	0	0	0	0	0	0	0	0.0379035	0	0	0	0	0	0	0	0	0	0	0	0	0	0	0	0	0	0	0	0	0	0	0
gene1745	ELL3	CM009148.1:146765641-146769076	0	0	0	0	0	0	0	0	0	0	0	0	0	0	0	0	0.122357	0.235382	0.584607	0.673554	0.542783	0.849961	0.276498	0.471222	0.454037	0.622409	0.166752	0.594556	0.531251	0.587436	0.432936	1.01032
gene1746	PDIA3	CM009148.1:146770154-146791166	592.948	606.158	559.023	506.038	479.053	493.688	390.053	521.506	330.352	338.654	373.005	511.994	414.725	455.448	383.514	377.301	0	0	0	0	0	0	0	0	0	0	0	0	0	0	0	0
gene1747	CATSPER2	CM009148.1:146791249-146803691	0	0	0	0	0	0	0	0	0	0	0	0	0	0	0	0	0.492656	0.124932	0.496604	0.455243	1.03974	0.793913	1.46841	1.42223	0.783369	0.676903	1.0219	1.57737	0.687698	0.34778	2.05657	1.1617
gene1748	STRC	CM009148.1:146822061-146838185	0	0	0	0	0	0	0	0	0	0	0	0	0	0	0	0	0	0	0	0	0	0.0162478	0	0	0	0	0	0.0170177	0	0	0	0.0206607
gene1749	LOC100056283	CM009148.1:146838113-146844117	27.0741	24.9012	37.4938	23.2599	24.7297	16.9582	33.9604	29.6224	8.91773	9.07363	8.51718	15.5827	7.55074	5.27996	5.87021	6.13789	0	0	0	0	0	0	0	0	0	0	0	0	0	0	0	0
gene1750	PPIP5K1	CM009148.1:146846510-146887404	0	0	0	0	0	0	0	0	0	0	0	0	0	0	0	0	3.61104	4.87102	4.81715	6.00984	6.6512	5.75425	6.91139	7.01898	5.68643	6.16642	5.20746	5.13562	5.39975	5.26348	4.59927	5.27397
gene1751	MAP1A	CM009148.1:146888338-146908660	3.83746	6.11184	7.26606	10.9789	6.5817	6.50399	2.5544	1.53261	3.00597	2.25177	3.05562	2.97789	2.51931	2.82371	5.54672	2.30251	0	0	0	0	0	0	0	0	0	0	0	0	0	0	0	0
gene1752	TP53BP1	CM009148.1:146907875-146995621	0	0	0	0	0	0	0	0	0	0	0	0	0	0	0	0	10.2369	15.6104	15.0341	28.8301	13.1009	12.4037	11.3446	9.36281	14.1726	11.1461	12.9036	13.366	12.1853	14.0568	15.8551	13.7549
gene1753	TUBGCP4	CM009148.1:146996291-147030977	7.24881	5.87984	7.26537	5.94052	4.9432	4.42039	4.3136	3.56018	3.91596	3.59695	2.4585	4.68738	3.84551	3.69525	3.36398	3.12614	0	0	0	0	0	0	0	0	0	0	0	0	0	0	0	0
gene1754	ZSCAN29	CM009148.1:147031006-147043202	0	0	0	0	0	0	0	0	0	0	0	0	0	0	0	0	5.1315	12.8768	16.06	14.4954	13.8202	12.8046	21.3664	12.9136	13.6233	14.2571	12.861	16.7125	13.5695	12.3264	12.4591	14.6177
gene1755	ADAL	CM009148.1:147035979-147072594	6.54407	6.38325	7.26947	5.71711	5.37179	5.43787	5.87075	5.04726	7.16266	7.42817	5.23613	5.47929	4.62249	5.3349	5.15264	6.66338	0	0	0	0	0	0	0	0	0	0	0	0	0	0	0	0
gene1756	LCMT2	CM009148.1:147072782-147074940	0	0	0	0	0	0	0	0	0	0	0	0	0	0	0	0	3.07136	5.9544	6.7287	7.75059	3.27409	4.10805	4.99616	5.52556	4.34131	4.47928	2.7441	3.67197	3.87355	3.71794	3.35697	3.61877
gene1757	TGM7	CM009148.1:147096619-147128417	0	0	0	0	0	0	0	0	0	0	0	0	0	0	0	0	0.225162	0.0500087	0.247761	0.172767	0.0170752	0.0640963	0.0466916	0.0668154	0.016056	0.0482868	0.0315142	0.0167832	0.0935314	0.111232	0.0174864	0.0815051
gene1758	TGM5	CM009148.1:147135477-147166108	0	0	0	0	0	0	0	0	0	0	0	0	0	0	0	0	0.0394504	0	0	0	0.116629	0.146203	0.142167	0	0.146295	0.0731845	0	0.536433	0	0	0	0
gene1759	EPB42	CM009148.1:147180247-147200591	0	0	0	0	0	0	0	0	0	0	0	0	0	0	0	0	4.13981	2.14676	2.50019	0.858578	0	0	0	0	0.224286	0.374415	0.733347	0.599719	0.784635	0.776836	2.19871	1.55031
gene1760	CCNDBP1	CM009148.1:147201108-147211426	3.94988	6.32069	5.19349	11.3778	11.8509	11.8697	12.1638	14.2337	10.3499	8.86169	9.04738	14.6214	7.27551	9.53047	7.48763	8.94846	0	0	0	0	0	0	0	0	0	0	0	0	0	0	0	0
gene1761	TMEM62	CM009148.1:147211844-147291629	10.4234	12.1058	17.5566	17.6044	15.6983	13.9444	12.5879	18.1974	8.86468	10.1553	10.0158	13.3225	10.6628	8.64788	8.83701	9.95711	0	0	0	0	0	0	0	0	0	0	0	0	0	0	0	0
gene1762	LOC111768093	CM009148.1:147273442-147282724	0	0	0	0	0	0	0	0	0	0	0	0	0	0	0	0	0	0	0	0.0579938	0.114328	0	0	0	0	0	0	0	0	0	0	0
gene1763	UBR1	CM009148.1:147291736-147457679	0	0	0	0	0	0	0	0	0	0	0	0	0	0	0	0	6.82802	8.68881	8.85026	10.0199	5.93943	6.7697	10.5536	4.35106	7.84961	7.86367	6.84335	6.27082	6.12835	7.72792	7.67889	7.45502
gene1764	LOC111769721	CM009148.1:147355171-147355239	0	0	0	0	0	0	0	0	0	0	0	0	0	0	0	0	0	0	0	0	0	0	0	0	0	0	0	0	0	0	0	0
gene1765	TTBK2	CM009148.1:147479537-147621760	0	0	0	0	0	0	0	0	0	0	0	0	0	0	0	0	3.29655	3.84012	4.10085	6.27205	3.0292	3.12056	2.81046	2.19251	4.76469	4.19915	4.39369	4.58258	3.5577	4.09233	5.40895	5.87269
gene1766	LOC100056585	CM009148.1:147585100-147589360	0	0	0	0	0	0	0	0	0	0	0	0	0	0	0	0	1.2036	0.949678	1.12507	0.828748	0.783037	0.579288	0.476256	0.603373	0.914933	1.07314	1.13841	0.676923	0.59836	0.875994	1.02085	1.01981
gene1767	CDAN1	CM009148.1:147623091-147635606	0	0	0	0	0	0	0	0	0	0	0	0	0	0	0	0	3.05677	9.00068	11.5634	10.5476	7.9121	7.44982	4.72489	6.58777	6.56104	7.47214	8.2612	8.51804	7.94445	7.5684	9.67302	8.73571
gene1768	STARD9	CM009148.1:147637463-147759902	2.62071	3.19794	5.59608	5.36625	9.59503	10.0478	5.45565	3.77186	10.0774	9.41258	12.7975	22.1712	7.73409	9.90337	14.6416	12.0445	0	0	0	0	0	0	0	0	0	0	0	0	0	0	0	0
gene1769	HAUS2	CM009148.1:147771148-147786000	17.4705	20.2089	20.1602	18.9869	14.2623	17.1728	10.6519	12.9867	10.4823	14.2002	11.0136	12.798	10.5038	11.8808	12.2884	9.69538	0	0	0	0	0	0	0	0	0	0	0	0	0	0	0	0
gene1770	LRRC57	CM009148.1:147785975-147790100	0	0	0	0	0	0	0	0	0	0	0	0	0	0	0	0	13.886	17.4371	12.6645	13.5819	17.101	12.6554	11.7553	11.5566	13.9216	14.7685	13.1748	14.3152	13.5755	14.3282	11.4397	12.4637
gene1771	SNAP23	CM009148.1:147792335-147825685	40.6447	46.6293	43.9475	50.3862	40.8176	40.1819	30.2356	26.8707	38.7386	38.5476	39.7436	35.2806	33.7191	35.5597	36.7346	30.2731	0	0	0	0	0	0	0	0	0	0	0	0	0	0	0	0
gene1772	ZNF106	CM009148.1:147826578-147885920	0	0	0	0	0	0	0	0	0	0	0	0	0	0	0	0	9.13364	11.4417	13.9333	13.3131	7.80365	8.82183	9.58555	6.64755	9.75062	9.19087	9.14177	9.17008	8.11479	8.2948	9.85311	8.32009
gene1773	CAPN3	CM009148.1:147886429-147930263	0.174877	0.0851818	0.25385	0.782426	0.552432	0.867127	0.190617	0.339791	0.3501	0.535454	0.184022	0.892405	0.0883882	0.240629	0.165161	0.232105	0	0	0	0	0	0	0	0	0	0	0	0	0	0	0	0
gene1774	LOC102149955	CM009148.1:147930396-147942360	0	0	0	0	0	0	0	0	0	0	0	0	0	0	0	0	0	0	0	0	0	0	0	0	0	0	0	0	0	0	0	0
gene1775	GANC	CM009148.1:147937600-148012596	2.04761	3.91299	3.22274	3.69793	5.03458	5.13527	4.04372	3.88755	4.65875	4.73659	3.87376	4.1901	4.02758	3.67187	3.41277	3.95676	0	0	0	0	0	0	0	0	0	0	0	0	0	0	0	0
gene1776	TMEM87A	CM009148.1:148012098-148048509	0	0	0	0	0	0	0	0	0	0	0	0	0	0	0	0	26.4993	35.0358	32.1226	35.2004	33.1395	27.5013	28.2416	29.0344	29.6556	31.4957	29.9375	33.8922	29.0935	32.1052	26.6817	29.2776
gene1777	VPS39	CM009148.1:148050127-148091108	0	0	0	0	0	0	0	0	0	0	0	0	0	0	0	0	5.6352	13.6681	14.1351	17.1092	19.4505	17.5109	12.2876	15.7714	16.9104	16.284	17.3015	15.9725	14.7214	17.6143	15.9602	17.0689
gene1778	PLA2G4F	CM009148.1:148091101-148107285	0	0	0	0	0	0	0	0	0	0	0	0	0	0	0	0	2.30352	4.25283	4.22145	3.1005	2.35367	2.10333	2.02172	2.21461	0.888168	1.09921	1.69425	1.68419	1.8423	1.82745	2.73685	2.52202
gene1779	PLA2G4D	CM009148.1:148144756-148165751	0	0	0	0	0	0	0	0	0	0	0	0	0	0	0	0	0	0	0.0300158	0	0.0310086	0	0	0	0	0.0292022	0	0	0	0	0	0.0370372
gene1780	PLA2G4E	CM009148.1:148218345-148251735	0	0	0	0	0	0	0	0	0	0	0	0	0	0	0	0	0.0697353	0.134159	0.266147	0.0348186	0.0343632	0	0.0313962	0	0	0.0647082	0	0	0.150893	0.0746345	0	0
gene1781	EHD4	CM009148.1:148262496-148338091	0	0	0	0	0	0	0	0	0	0	0	0	0	0	0	0	17.7704	15.29	13.2649	21.5226	13.3519	9.52781	8.82344	6.92862	6.999	6.94369	9.26227	7.80135	8.67458	10.3499	9.4654	7.93366
gene1782	SPTBN5	CM009148.1:148335113-148390168	0	0	0	0	0	0	0	0	0	0	0	0	0	0	0	0	0.0334338	0.048283	0.0318802	0.025006	0.0164857	0.0231935	0.0374974	0.0161224	0	3.42099e-12	0.0152075	0.0324192	0.0180303	0.00894269	0	0.0098246
gene1783	PLA2G4B	CM009148.1:148390935-148401926	2.29592	3.05304	3.7677	4.8161	3.05087	3.81291	3.20793	3.13043	4.27178	3.40205	3.96885	3.58708	4.76091	2.85795	4.13625	3.2657	0	0	0	0	0	0	0	0	0	0	0	0	0	0	0	0
gene1784	JMJD7	CM009148.1:148402513-148408644	3.54833	3.45496	5.03864	5.8274	3.96847	3.79699	3.85428	5.36816	5.56492	4.36377	5.71847	4.51657	3.73002	3.08507	6.31741	4.74766	0	0	0	0	0	0	0	0	0	0	0	0	0	0	0	0
gene1785	MAPKBP1	CM009148.1:148409120-148460760	4.63103	9.44608	7.97308	9.10459	7.50239	6.60559	4.81003	6.2138	9.05704	6.48969	7.68223	7.7222	7.1646	8.81078	9.43751	9.79083	0	0	0	0	0	0	0	0	0	0	0	0	0	0	0	0
gene1786	MGA	CM009148.1:148461960-148614013	5.97953	11.4773	9.43763	11.1945	6.30562	7.50265	6.96911	5.72552	10.2236	9.42591	10.5352	8.59835	9.11184	9.07693	10.6138	10.6321	0	0	0	0	0	0	0	0	0	0	0	0	0	0	0	0
gene1787	TYRO3	CM009148.1:148648020-148664531	29.1113	83.2507	56.9196	36.0101	163.211	167.636	84.9094	258.115	224.539	229.309	242.303	213.061	212.641	169.654	149.319	187.184	0	0	0	0	0	0	0	0	0	0	0	0	0	0	0	0
gene1788	RPAP1	CM009148.1:148672173-148687807	0	0	0	0	0	0	0	0	0	0	0	0	0	0	0	0	6.73917	10.6033	10.0828	12.7025	8.8803	9.56193	6.33417	9.21205	10.7104	11.2212	10.341	10.4406	8.73619	11.3385	10.7306	9.92142
gene1789	LTK	CM009148.1:148690322-148698304	0	0	0	0	0	0	0	0	0	0	0	0	0	0	0	0	0.0927895	0.0595111	0	0	0.121938	0.114562	0.0278377	0.0894203	0.086021	0.0287098	0	0.0900418	0.0668998	0.0331035	0	0
gene1790	ITPKA	CM009148.1:148698383-148712449	0.149097	0.29051	0.865468	2.33481	1.2683	1.54861	0.612686	2.78028	1.12889	1.14378	1.24847	1.94662	0.828862	0.957512	0.636999	0.789305	0	0	0	0	0	0	0	0	0	0	0	0	0	0	0	0
gene1791	LOC100146976	CM009148.1:148706492-148712740	0	0	0	0	0	0	0	0	0	0	0	0	0	0	0	0	0.221465	0.342995	0.244224	0.441913	0.185911	0.0880593	0.0653256	0.123455	0.153977	0.128591	0.210889	0.152621	0.168236	0.0777792	0.289986	0.171007
gene1792	RTF1	CM009148.1:148716272-148757714	11.6688	18.353	18.7732	22.4182	13.9404	16.1087	13.3115	12.2257	16.162	13.3105	16.2833	14.1428	13.569	13.734	13.5101	13.3814	0	0	0	0	0	0	0	0	0	0	0	0	0	0	0	0
gene1793	NDUFAF1	CM009148.1:148778157-148795931	0	0	0	0	0	0	0	0	0	0	0	0	0	0	0	0	23.3577	24.9498	24.0512	29.9758	26.8064	25.7333	19.3357	27.0057	23.3614	26.9053	25.6476	32.4625	27.6987	20.9778	20.8174	19.3879
gene1794	NUSAP1	CM009148.1:148798106-148827376	55.3716	44.6222	41.511	32.3047	12.0966	9.44082	7.69083	6.41872	15.6714	14.3443	11.3298	16.1125	16.2071	21.6833	17.5215	14.4797	0	0	0	0	0	0	0	0	0	0	0	0	0	0	0	0
gene1795	OIP5	CM009148.1:148827417-148842554	0	0	0	0	0	0	0	0	0	0	0	0	0	0	0	0	3.56768	3.87663	4.53777	3.10879	0.85084	0.537684	0.901911	0.214684	0.867635	1.0859	0.678998	1.13456	1.28571	1.50964	1.22879	1.07421
gene1796	LOC100630842	CM009148.1:148843280-148859156	33.1048	38.2576	33.8428	35.8451	27.8314	33.7058	30.9711	24.0955	42.133	43.3766	36.9975	34.448	32.8228	35.5942	39.8121	30.8942	0	0	0	0	0	0	0	0	0	0	0	0	0	0	0	0
gene1797	LOC111768192	CM009148.1:148859300-148868364	0	0	0	0	0	0	0	0	0	0	0	0	0	0	0	0	0.112824	0.0434274	0	0.0225156	0.0444868	0.0417667	0	0.0435111	0	0.02096	0.0410467	0.0218773	0.0487664	0.0483033	0.0227835	0.0265527
gene1798	CHP1	CM009148.1:148867651-148909341	61.9083	48.8617	52.1235	57.1566	63.2338	65.0044	81.7933	68.3277	51.3927	54.5706	51.0967	62.0007	49.0477	41.1192	42.38	40.3505	0	0	0	0	0	0	0	0	0	0	0	0	0	0	0	0
gene1799	EXD1	CM009148.1:148909554-148941321	0	0	0	0	0	0	0	0	0	0	0	0	0	0	0	0	0.308515	0.295127	0.229691	0.873838	0.654091	0.21245	0.877809	0.434715	0.662292	0.488329	0.522908	0.365116	0.991497	0.643847	0.363293	0.672629
gene1800	LOC111768210	CM009148.1:148983552-148984834	1.0232	0.497879	0.999116	2.0022	0.741424	0.954224	0	0.242771	2.48054	0.43492	0.662418	0.944419	0.25948	0.249933	0	0	0	0	0	0	0	0	0	0	0	0	0	0	0	0	0	0
gene1801	INO80	CM009148.1:148985771-149111933	0	0	0	0	0	0	0	0	0	0	0	0	0	0	0	0	10.5317	10.995	10.5192	12.6019	9.65429	10.2782	7.11062	9.05744	10.1976	10.345	10.5596	10.6824	10.1832	10.9468	9.75452	11.499
gene1802	LOC111768218	CM009148.1:149057272-149061788	0	0	0	0	0	0	0	0	0	0	0	0	0	0	0	0	0	0	0	0	0	0	0	0	0	0	0	0	0	0	0	0
gene1803	CHAC1	CM009148.1:149132113-149134531	40.1774	1.00898	1.50562	0.714884	1.00595	0.54741	0.742594	0.999864	1.18423	0.838814	1.6896	1.49328	1.42176	1.1674	1.12191	1.87715	0	0	0	0	0	0	0	0	0	0	0	0	0	0	0	0
gene1804	DLL4	CM009148.1:149145075-149154291	16.6501	10.7353	7.35991	2.72666	14.0294	15.2832	11.301	8.96977	28.2351	21.5577	30.4452	16.0322	18.2427	20.9691	31.2315	17.8597	0	0	0	0	0	0	0	0	0	0	0	0	0	0	0	0
gene1805	LOC106782189	CM009148.1:149154004-149176173	0	0	0	0	0	0	0	0	0	0	0	0	0	0	0	0	0.0600792	0	0.0114538	0.0393924	0.0344655	0.0444338	0.0836876	0.0190671	0.027845	0.0447079	0.021217	0.0765002	0.0142115	0.00939975	0.0294116	0.0205616
gene1806	VPS18	CM009148.1:149176278-149184728	4.9256	6.62838	6.57907	6.39429	4.15485	5.39937	3.28107	4.90807	4.19571	4.56372	4.32183	4.11258	3.41026	4.03521	3.77408	3.94911	0	0	0	0	0	0	0	0	0	0	0	0	0	0	0	0
gene1807	LOC111775570	CM009148.1:149184420-149191831	0	0	0	0	0	0	0	0	0	0	0	0	0	0	0	0	0	0	0.329613	0	0	0	0	0	0	0	0	0	0	0	0	0
gene1808	RHOV	CM009148.1:149203184-149205557	0	0	0	0	0	0	0	0	0	0	0	0	0	0	0	0	0.38813	0.586321	0.370547	0.443529	0.710111	1.4399	0.850803	1.12059	0.7197	0.667683	0.151058	0.377613	0.36066	0.415353	0.39212	0.457414
gene1809	SPINT1	CM009148.1:149215862-149229583	63.589	64.5958	65.5404	50.255	43.8169	34.9789	24.7467	51.95	33.5024	40.3212	33.2117	45.3589	47.6825	41.9254	37.9425	36.0002	0	0	0	0	0	0	0	0	0	0	0	0	0	0	0	0
gene1810	LOC111768271	CM009148.1:149227990-149232797	0	0	0	0	0	0	0	0	0	0	0	0	0	0	0	0	0	0.679965	1.45576	1.46877	2.11594	1.44927	0.71729	1.40925	0	1.91082	0	0	3.44752	1.56562	0.748004	0
gene1811	PPP1R14D	CM009148.1:149233523-149247909	0	0	0	0	0	0	0	0	0	0	0	0	0	0	0	0	0.0269043	0.103544	0.0256643	0.0268529	0.0530379	0.0249065	0.0242032	0	0.0498828	0.0499634	0	0	0.0290848	0.143978	0.0815014	0
gene1812	ZFYVE19	CM009148.1:149248793-149255268	14.4551	19.6233	20.4004	19.4522	15.3752	16.144	16.9815	23.4736	13.7892	14.7629	14.4596	18.985	17.7254	13.8088	13.6425	14.3866	0	0	0	0	0	0	0	0	0	0	0	0	0	0	0	0
gene1813	DNAJC17	CM009148.1:149255337-149289824	0	0	0	0	0	0	0	0	0	0	0	0	0	0	0	0	7.49521	12.9274	11.4251	12.8597	12.1875	10.2107	6.21572	15.2181	8.66284	10.3172	9.83987	11.7972	11.9567	10.6915	10.8748	9.88139
gene1814	LOC111768273	CM009148.1:149276326-149279106	0	0	0	0	0.312136	0.149601	0	0	0	0	0	0	0.16317	0	0.152034	0.16968	0	0	0	0	0	0	0	0	0	0	0	0	0	0	0	0
gene1815	C1H15orf62	CM009148.1:149285102-149288770	3.43602	6.66639	8.19318	7.44618	9.04421	11.564	8.68437	11.3999	7.1531	8.08556	7.05461	10.0117	5.59809	4.7137	9.0871	6.7451	0	0	0	0	0	0	0	0	0	0	0	0	0	0	0	0
gene1816	GCHFR	CM009148.1:149289984-149293793	20.9788	20.9288	27.5012	34.92	26.6909	31.4067	20.358	47.8996	22.3983	19.3751	23.9788	26.97	15.4531	12.9256	22.3978	15.693	0	0	0	0	0	0	0	0	0	0	0	0	0	0	0	0
gene1817	LOC111768272	CM009148.1:149294000-149296881	0	0	0	0	0	0	0	0	0	0	0	0	0	0	0	0	3.78843	5.04241	8.3255	7.22384	2.48892	2.09164	2.65426	4.90272	2.02217	2.30738	2.71278	2.7872	2.44347	2.70301	2.58946	2.52349
gene1818	RMDN3	CM009148.1:149299372-149315065	0	0	0	0	0	0	0	0	0	0	0	0	0	0	0	0	39.3979	53.0647	42.4226	26.8258	90.7806	88.4464	52.4119	150.226	99.6007	109.711	104.871	88.5479	110.63	100.098	79.0463	95.2233
gene1819	RAD51	CM009148.1:149315068-149345219	13.6377	15.319	15.4419	12.1844	5.55079	5.69596	4.23254	4.63256	5.73386	6.71887	6.72793	8.65093	7.67285	7.77093	7.41121	6.9105	0	0	0	0	0	0	0	0	0	0	0	0	0	0	0	0
gene1820	KNL1	CM009148.1:149367545-149423865	9.39963	8.93211	7.16876	5.52384	1.09454	0.767287	0.803085	0.489342	2.01725	2.93924	1.61924	2.47972	2.83841	4.08741	2.74088	3.24146	0	0	0	0	0	0	0	0	0	0	0	0	0	0	0	0
gene1821	TRNAS-GCU	CM009148.1:149424021-149424103	0	0	0	0	0	0	0	0	0	0	0	0	0	0	0	0	0	0	0	0	0	0	0	0	0	0	0	0	0	0	0	0
gene1822	RPUSD2	CM009148.1:149435891-149439683	1.75196	4.8354	6.16388	6.76332	3.51774	4.26349	4.15753	5.58895	4.15725	4.79797	5.03406	4.76542	4.19228	6.22449	5.98168	5.12725	0	0	0	0	0	0	0	0	0	0	0	0	0	0	0	0
gene1823	CCDC32	CM009148.1:149442814-149451070	0	0	0	0	0	0	0	0	0	0	0	0	0	0	0	0	11.5944	27.9474	26.6642	31.4646	34.0143	37.4066	24.0091	44.293	26.3356	32.2295	30.1872	40.6363	31.0014	28.897	28.5788	33.2828
gene1824	CHST14	CM009148.1:149520659-149522787	6.00242	11.9466	15.6788	13.1279	11.5652	9.65661	4.20403	9.0098	8.56716	9.14466	9.56443	10.2929	10.7243	8.73563	12.0766	8.76028	0	0	0	0	0	0	0	0	0	0	0	0	0	0	0	0
gene1825	BAHD1	CM009148.1:149525276-149550314	13.7927	18.4974	16.1999	25.5043	18.5079	18.3665	12.7916	21.3341	18.7927	20.4825	17.7002	17.6993	18.6204	16.4763	16.9607	17.201	0	0	0	0	0	0	0	0	0	0	0	0	0	0	0	0
gene1826	IVD	CM009148.1:149566799-149579207	13.4214	16.4316	18.8517	50.4327	16.5796	15.8233	15.5165	17.2461	13.0738	13.7974	12.8863	14.855	15.8904	11.0822	13.2014	12.6604	0	0	0	0	0	0	0	0	0	0	0	0	0	0	0	0
gene1827	KNSTRN	CM009148.1:149593290-149604865	6.13605	6.49253	7.79272	5.08748	2.80938	1.84433	1.59635	1.10603	2.28819	2.68437	2.00815	3.00692	2.29971	3.23657	2.77758	2.15314	0	0	0	0	0	0	0	0	0	0	0	0	0	0	0	0
gene1828	DISP2	CM009148.1:149612831-149628818	0	0.0118037	0.0117074	0	0.023572	0.0335155	0	0	0	0	0.0321125	0	0.01224	0.011985	0.0230321	0	0	0	0	0	0	0	0	0	0	0	0	0	0	0	0	0
gene1829	CCDC9B	CM009148.1:149645461-149654580	0	0	0	0	0	0	0	0	0	0	0	0	0	0	0	0	0.897401	2.6143	2.55465	6.77237	8.49972	7.5772	8.06844	5.54187	4.83774	4.01889	6.0515	4.06277	3.20041	2.09578	3.64147	2.9479
gene1830	INAFM2	CM009148.1:149659316-149662820	5.42692	14.2553	11.0483	8.66369	15.2481	14.6666	9.11908	14.7651	10.9541	14.2101	11.7952	11.5349	11.9089	12.3578	10.6503	11.6225	0	0	0	0	0	0	0	0	0	0	0	0	0	0	0	0
gene1831	LOC106782184	CM009148.1:149667312-149679473	0.0194763	0	0	0	0	0	0.017793	0	0	0	0	0.0178338	0	0.019261	0.0185078	0	0	0	0	0	0	0	0	0	0	0	0	0	0	0	0	0
gene1832	PLCB2	CM009148.1:149673179-149695834	0	0	0	0	0	0	0	0	0	0	0	0	0	0	0	0	0.203826	0.333457	0.602626	1.91152	0.964468	0.678999	0.732891	1.00235	0.529061	0.530224	0.574758	0.513682	0.198184	0.479958	0.679118	0.69549
gene1833	ANKRD63	CM009148.1:149700904-149704713	0	0	0	0	0	0	0	0	0	0	0	0	0	0	0	0	0	0.260813	0.284441	0.108224	0.106876	0.125474	0.0487729	0	0	0.0755096	0.123248	0.0262941	0.146525	0.087039	0.136862	0.0957142
gene1834	PAK6	CM009148.1:149705982-149743056	5.26352	17.4722	9.03633	11.5603	8.32509	8.57063	6.20739	9.6177	9.85316	10.3146	8.47103	10.3069	7.86803	9.57714	7.91246	11.3972	0	0	0	0	0	0	0	0	0	0	0	0	0	0	0	0
gene1835	BUB1B	CM009148.1:149756808-149807889	16.0181	15.305	18.6976	14.3437	3.33396	1.89323	2.1062	0.599433	3.05557	2.7138	2.42968	4.47867	4.08969	6.08352	4.53785	3.36507	0	0	0	0	0	0	0	0	0	0	0	0	0	0	0	0
gene1836	LOC106782151	CM009148.1:149829418-149830720	0	0	0	0	0	0	0	0	0	0	0	0	0	0	0	0	0	0	0	0	0	0	0	0	0	0	0	0	0.348279	0	0	0
gene1837	BMF	CM009148.1:149843184-149863719	0	0	0	0	0	0	0	0	0	0	0	0	0	0	0	0	0.91063	3.96424	4.85964	14.5159	5.4288	5.01622	4.28846	3.2612	3.39681	3.78656	3.70754	5.00255	3.81858	5.05902	4.3783	4.41366
gene1838	SRP14	CM009148.1:149904587-149907659	0	0	0	0	0	0	0	0	0	0	0	0	0	0	0	0	98.7529	96.5488	104.787	125.418	132.639	135.39	121.342	148.12	125.378	122.213	122.485	147.052	126.38	111.108	104.059	100.151
gene1839	EIF2AK4	CM009148.1:149908074-150004579	10.3269	10.1491	12.1731	11.0578	7.88701	8.42055	12.708	6.7362	7.70016	8.87919	10.3031	8.03674	9.20376	9.23163	11.6468	9.22007	0	0	0	0	0	0	0	0	0	0	0	0	0	0	0	0
gene1840	GPR176	CM009148.1:150015618-150112537	0	0	0	0	0	0	0	0	0	0	0	0	0	0	0	0	0.145552	0.630245	0.532194	0.677832	11.2149	10.2612	24.4125	11.3424	7.84851	13.9912	5.49348	12.5617	3.2248	1.71365	3.50271	1.25612
gene1841	FSIP1	CM009148.1:150130897-150301053	0	0	0	0	0	0	0	0	0	0	0	0	0	0	0	0	0.180844	0.269985	0.172556	0.400596	0.75086	0.557353	0.18066	0.217991	1.40151	0.334758	1.16623	0.316035	0.587057	1.71742	1.82893	2.05328
gene1842	THBS1	CM009148.1:150310064-150326658	1385.51	98.8547	73.7695	108.399	127.743	116.005	44.7969	60.711	106.769	80.9534	116.988	109.944	90.5141	119.818	143.567	98.9769	0	0	0	0	0	0	0	0	0	0	0	0	0	0	0	0
gene1843	LOC106782127	CM009148.1:150377719-150388078	0.0231239	0.0225298	0	0	0	0	0	0	0	0	0.0204103	0	0	0	0	0	0	0	0	0	0	0	0	0	0	0	0	0	0	0	0	0
gene1844	LOC111771605	CM009148.1:150511255-150520434	0	0	0	0	0	0	0	0	0	0	0	0	0	0	0	0	0	0	0	0	0	0	0	0	0	0	0	0	0	0	0	0
gene1845	LOC111771612	CM009148.1:150620730-150624142	0	0	0	0	0	0	0	0	0	0	0	0	0	0	0	0	0	0	0	1.65936	0	0	0	0	0	0	0	0	0	0	0	0
gene1846	LOC111771619	CM009148.1:150873347-150883809	0	0	0	0	0	0	0	0	0	0	0	0	0	0	0	0	0	0	0	0	0	0	0	0	0	0	0	0	0	0	0	0
gene1847	LOC111771630	CM009148.1:150900803-150903493	0	0	0	0	0	0	0	0	0	0	0	0	0	0	0	0	0	0	0	0	0	0	0	0	0	0	0	0	0	0	0	0
gene1848	C1H15orf53	CM009148.1:151055887-151061055	0	0	0	0	0	0	0	0	0	0	0	0	0	0	0	0	0	0	0	0	0	0	0	0	0	0	0	0	0	0	0	0
gene1849	LOC102149348	CM009148.1:151130191-151160659	0	0	0.0197463	0.0250647	0	0	0	0	0	0	0	0	0	0.0201984	0	0	0	0	0	0	0	0	0	0	0	0	0	0	0	0	0	0
gene1850	RASGRP1	CM009148.1:151165625-151241471	0	0	0	0	0	0	0	0	0	0	0	0	0	0	0	0	3.28369	5.07938	5.66989	4.10316	1.6086	1.71499	10.2132	2.15622	1.43798	2.47058	1.79551	2.65561	1.93696	2.41498	2.29839	1.73032
gene1851	LOC106782162	CM009148.1:151212041-151236299	0.130225	0.293098	0.492584	0.456234	0.306711	0.290993	0.70911	0.582834	0.275903	0.49371	0.398672	0.414511	0.354168	0.401607	0.201116	0.418882	0	0	0	0	0	0	0	0	0	0	0	0	0	0	0	0
gene1852	FAM98B	CM009148.1:151244385-151270864	12.3274	16.0519	14.2168	14.969	13.4564	17.2097	13.6277	12.4021	11.1363	13.4858	11.8434	13.5771	11.3727	13.542	12.9536	12.0961	0	0	0	0	0	0	0	0	0	0	0	0	0	0	0	0
gene1853	SPRED1	CM009148.1:151369876-151487401	7.02529	6.32472	7.673	14.1681	8.60651	10.3195	8.46646	6.6737	17.7773	13.7032	17.368	11.3619	9.30272	11.6735	13.7121	11.4732	0	0	0	0	0	0	0	0	0	0	0	0	0	0	0	0
gene1854	LOC111768325	CM009148.1:151512299-151533658	0	0	0	0	0	0	0	0	0	0	0	0	0	0	0	0	0.0580586	0.097718	0.109662	0.201542	0.0849311	0.239427	0.0266114	0.0836832	0.0544723	0.0955882	0.0785363	0.0853869	0.0634483	0.15408	0.116081	0.304699
gene1855	TMCO5A	CM009148.1:151737203-151751750	0	0	0	0	0	0	0.0461151	0	0	0	0	0	0	0	0	0	0	0	0	0	0	0	0	0	0	0	0	0	0	0	0	0
gene1856	LOC111769772	CM009148.1:151740624-151740728	0	0	0	0	0	0	0	0	0	0	0	0	0	0	0	0	0	0	0	0	0	0	0	0	0	0	0	0	0	0	0	0
gene1857	LOC111768328	CM009148.1:151751814-151775308	0	0	0	0	0	0	0	0	0	0	0	0	0	0	0	0	0	0	0	0	0	0	0.0462179	0	0	0	0	0	0	0	0	0
gene1858	LOC111768329	CM009148.1:151941308-151955855	0	0	0	0	0	0	0.0691727	0	0	0	0	0	0	0	0	0	0	0	0	0	0	0	0	0	0	0	0	0	0	0	0	0
gene1859	LOC111769773	CM009148.1:151944729-151944833	0	0	0	0	0	0	0	0	0	0	0	0	0	0	0	0	0	0	0	0	0	0	0	0	0	0	0	0	0	0	0	0
gene1860	LOC111768331	CM009148.1:151955919-151979413	0	0	0	0	0	0	0	0	0	0	0	0	0	0	0	0	0	0	0	0	0	0	0.0693357	0	0	0	0	0	0	0	0	0
gene1861	LOC106782188	CM009148.1:152593812-152604399	0.213532	1.03662	1.31862	1.53265	1.01012	0.39553	0.292021	0.719082	0.569093	0.488089	0.913215	1.11632	0.485647	0.420399	0.530716	1.52231	0	0	0	0	0	0	0	0	0	0	0	0	0	0	0	0
gene1862	MEIS2	CM009148.1:152602288-152804355	0	0	0	0	0	0	0	0	0	0	0	0	0	0	0	0	8.17166	9.50927	14.8481	23.6259	8.51096	5.54151	3.85915	3.5445	3.91023	4.11599	4.95405	4.57939	5.35703	5.7486	7.66868	5.7098
gene1863	C1H15orf41	CM009148.1:152892574-153100774	6.05545	3.6465	9.28555	9.3506	4.92716	3.44751	3.01728	1.29342	2.68489	2.21927	1.70448	3.71465	2.64329	3.34025	3.27988	1.83058	0	0	0	0	0	0	0	0	0	0	0	0	0	0	0	0
gene1864	LOC111769667	CM009148.1:153241792-153241891	0	0	0	0	0	0	0	0	0	0	0	0	0	0	0	0	0	0	0	0	0	0	0	0	0	0	0	0	0	0	0	0
gene1865	LOC111768340	CM009148.1:153719771-154021519	0	0.0325764	0	0.0223752	0.0226017	0	0	0	0.0577289	0.0204162	0.102969	0	0	0	0.107665	0	0	0	0	0	0	0	0	0	0	0	0	0	0	0	0	0
gene1866	DPH6	CM009148.1:154021616-154191061	0	0	0	0	0	0	0	0	0	0	0	0	0	0	0	0	13.6175	17.1689	15.0806	23.7582	10.0944	11.19	9.96801	11.3004	12.3868	11.43	15.3549	14.0829	14.4774	13.8889	16.8838	16.4148
gene1867	LOC106782216	CM009148.1:154205988-154277258	0	0	0	0	0	0	0	0	0	0	0	0	0	0	0	0	0.444031	0.311793	0.33875	0.404882	0.178107	0.180649	0.0708567	0.274341	0.214787	0.189778	0.289871	0.346374	0.42352	0.325774	0.259841	0.288985
gene1868	LOC111768343	CM009148.1:154321237-154327795	0	0	0	0	0	0	0	0	0	0	0	0	0	0	0	0	0	0.0212539	0.0210659	0.0881515	0.0217723	0	0	0	0.020475	0	0.0803559	0.0428254	0.0715964	0	0.0446012	0
gene1869	LOC111768345	CM009148.1:154339191-154345328	0	0	0	0	0	0	0	0	0	0	0	0	0	0	0	0	0.136273	0.0163944	0.0649778	0.0339821	0	0.0315183	0.0765315	0.0164282	0	0	0.0309942	0.0495165	0.0367936	0.0364651	0.0343951	0.080158
gene1870	ZNF770	CM009148.1:154491609-154500822	0	0	0	0	0	0	0	0	0	0	0	0	0	0	0	0	2.62055	6.14814	5.39127	6.30982	4.07773	5.37137	5.76347	2.40141	6.72579	6.19659	6.14607	4.61903	3.97811	5.72561	5.26995	4.40872
gene1871	LOC111768349	CM009148.1:154502737-154508849	0	0	0	0	0	0	0	0	0	0	0	0	0	0	0	0	0	0	0	0	0	0	0	0	0	0	0	0	0	0	0	0
gene1872	AQR	CM009148.1:154505955-154601727	0	0	0	0	0	0	0	0	0	0	0	0	0	0	0	0	10.8097	11.8639	13.4577	15.8047	10.5611	10.4715	10.5337	9.07242	11.1828	12.7407	11.4881	10.872	10.6914	12.2453	11.3374	11.1086
gene1873	ACTC1	CM009148.1:154652580-154658145	0	0	0	0	0	0	0	0	0	0	0	0	0	0	0	0	1.66479	2.56229	1.34718	3.02397	0.593145	0.218305	0	0.16536	0.239392	0.362141	0.852821	0.252	0.935818	0.73666	0.521957	0.101556
gene1874	LOC106782118	CM009148.1:154672355-154686896	0	0	0	0.109008	0	0	0	0	0	0.0493808	0	0.0517834	0	0.0557483	0	0	0	0	0	0	0	0	0	0	0	0	0	0	0	0	0	0
gene1875	GJD2	CM009148.1:154692512-154695707	0	0	0	0	0	0	0	0	0	0	0	0	0	0	0	0	0	0.143297	0	0.0496559	0	0	0	0	0	0	0	0	0	0	0	0
gene1876	LOC111771644	CM009148.1:154707661-154711763	0	0	0	0	0	0	0	0	0	0	0	0	0	0	0	0	0	0	0	0	0	0	0	0	0	0	0	0	0	0	0	0
gene1877	ARHGAP11A	CM009148.1:154833138-154854740	0	0	0	0	0	0	0	0	0	0	0	0	0	0	0	0	19.6073	14.2643	12.6141	9.22301	3.38526	2.47791	1.58435	0.526204	3.95038	3.96815	2.9559	5.02873	3.80604	6.01031	5.0608	3.66161
gene1878	SCG5	CM009148.1:154857978-154913307	0	0	0	0	0	0	0	0	0	0	0	0	0	0	0	0	0.631799	3.63771	1.33276	5.38909	0.982303	2.12915	0.723226	0.884466	0.923665	1.10342	2.84161	1.44547	0.685128	1.51236	2.21291	0.706967
gene1879	LOC111768358	CM009148.1:154858077-154873822	0	0	0	0	0	0	0	0	0	0	0	0	0	0	0	0	0	0	0	0	0	0	0	0	0	0	0	0	0	0	0	0
gene1880	GREM1	CM009148.1:154936135-154949061	0	0	0	0	0	0	0	0	0	0	0	0	0	0	0	0	1.61108	0.930122	0.898397	0.321557	12.1426	17.5048	3.67816	4.75489	11.6725	8.1026	9.62503	10.4798	8.09029	12.2562	14.3655	9.80084
gene1881	FMN1	CM009148.1:154980423-155364135	2.67424	3.13384	2.75841	2.22485	0.821255	0.696576	1.05739	0.588598	0.789356	1.10291	0.842068	0.852344	0.700009	0.808276	0.938185	1.51172	0	0	0	0	0	0	0	0	0	0	0	0	0	0	0	0
gene1882	LOC111768367	CM009148.1:155364321-155437934	0	0	0	0	0	0	0	0	0	0	0	0	0	0	0	0	0	0	0	0	0	0	0	0	0	0	0	0	0	0	0	0
gene1883	LOC111768366	CM009148.1:155419212-155422406	0	0	0	0	0	0	0	0	0	0	0	0	0	0	0	0	0	0	0	0	0	0	0	0	0	0	0	0	0	0	0	0
gene1884	RYR3	CM009148.1:155461505-155945901	0	0	0	0	0	0	0	0	0	0	0	0	0	0	0	0	0	0.0673953	0.0485356	0.209335	0.150602	0.18827	0.171337	0.05527	0.106184	0.20126	0.202738	0.0862318	0.0755229	0.0885553	0.154168	0.0972785
gene1885	AVEN	CM009148.1:155946171-156109632	9.68341	6.15673	11.061	12.8147	12.3376	8.51993	6.24505	10.3703	5.521	5.92993	7.34481	9.4631	5.45231	4.80703	6.54431	6.80841	0	0	0	0	0	0	0	0	0	0	0	0	0	0	0	0
gene1886	CHRM5	CM009148.1:156122409-156124008	0	0	0	0	0	0	0	0	0	0	0	0	0	0	0	0	0	0	0	0	0	0	0	0	0	0	0.128763	0	0	0	0	0
gene1887	EMC7	CM009148.1:156138631-156152609	38.6083	34.5235	37.1255	37.8996	35.3862	33.5994	25.9883	37.1992	29.6561	31.8224	32.6951	36.6838	29.249	33.5591	26.1901	26.7314	0	0	0	0	0	0	0	0	0	0	0	0	0	0	0	0
gene1888	KATNBL1	CM009148.1:156179968-156225195	17.4324	10.9008	10.1452	8.21237	6.37697	7.60933	4.64459	4.35003	7.68681	8.05948	6.86488	6.74815	5.88498	7.1397	6.89408	6.75958	0	0	0	0	0	0	0	0	0	0	0	0	0	0	0	0
gene1889	EMC4	CM009148.1:156238051-156243044	0	0	0	0	0	0	0	0	0	0	0	0	0	0	0	0	80.3011	99.915	95.2246	85.8716	88.8213	111.406	62.8193	119.52	90.0945	92.7492	95.9871	110.605	101.177	94.3899	77.2331	89.5375
gene1890	SLC12A6	CM009148.1:156242878-156325122	7.45778	10.269	13.3571	34.9568	13.4262	15.0676	13.0801	9.81926	11.7269	18.681	12.8441	10.8543	9.92694	12.8582	10.8804	13.841	0	0	0	0	0	0	0	0	0	0	0	0	0	0	0	0
gene1891	NOP10	CM009148.1:156327558-156328405	106.228	118.613	131.86	129.851	80.885	69.1748	58.5406	99.8613	66.9948	67.4545	63.8539	82.8847	71.4098	55.9848	59.822	62.7045	0	0	0	0	0	0	0	0	0	0	0	0	0	0	0	0
gene1892	NUTM1	CM009148.1:156328556-156340648	0	0	0	0	0	0	0	0	0	0	0	0	0	0	0	0	0.0406249	0.0195459	0.0193709	0	0	0.0375922	0	0	0.03766	0	0	0	0.0219425	0	0.0205065	0
gene1893	LPCAT4	CM009148.1:156340707-156348186	70.145	29.3555	96.0491	77.3708	27.6052	24.6209	11.8883	18.1956	11.8617	12.0777	14.3161	14.3379	12.6488	16.5841	13.9807	17.1985	0	0	0	0	0	0	0	0	0	0	0	0	0	0	0	0
gene1894	LOC106782153	CM009148.1:156411402-156412341	0	0	0	0	0	0	0	0	0	0	0	0	0	0	0	0	0	0	0	0	0	0	0	0	0	0	0	0	0	0	0	0
gene1895	LOC100071906	CM009148.1:156433732-156434670	0	0	0	0	0	0	0	0	0	0	0	0	0	0	0	0	0	0	0	0	0	0	0	0	0	0	0	0	0	0	0	0
gene1896	LOC100071911	CM009148.1:156446992-156447931	0	0	0	0.134712	0	0	0	0	0	0	0	0	0	0	0	0	0	0	0	0	0	0	0	0	0	0	0	0	0	0	0	0
gene1897	LOC100071916	CM009148.1:156469278-156470116	0	0	0	0	0	0	0	0	0	0	0	0	0	0	0	0	0	0	0	0	0	0	0	0	0	0	0	0	0	0	0	0
gene1898	LOC100071922	CM009148.1:156489451-156490587	0	0	0	0	0	0	0	0	0	0	0	0	0	0	0	0	0	0	0	0	0	0	0	0	0	0	0	0	0	0	0	0
gene1899	LOC100071933	CM009148.1:156507269-156510813	0	0	0	0	0	0	0	0	0	0	0	0	0	0	0	0	0	0	0	0	0	0	0	0	0	0	0	0	0	0	0	0
gene1900	LOC100071941	CM009148.1:156517338-156518563	0	0	0	0	0	0	0	0	0	0	0	0	0	0	0	0	0	0	0	0	0	0	0	0	0	0	0	0	0	0	0	0
gene1901	LOC100071951	CM009148.1:156545128-156546067	0	0	0	0	0	0	0	0	0	0	0	0	0	0	0	0	0	0	0	0	0	0	0	0	0	0	0	0	0	0	0	0
gene1902	LOC100071955	CM009148.1:156554224-156555080	0	0	0	0	0	0	0	0	0	0	0	0	0	0	0	0	0	0	0	0	0	0	0	0	0	0	0	0	0	0	0	0
gene1903	LOC111768384	CM009148.1:156560574-156575625	0	0	0	0	0	0	0	0	0	0	0	0	0	0	0	0	0	0	0	0	0	0	0	0	0	0	0	0	0	0	0	0
gene1904	LOC100071958	CM009148.1:156561402-156562519	0	0	0	0	0	0	0	0	0	0	0	0	0	0	0	0	0	0	0	0	0	0	0	0	0	0	0	0	0	0	0	0
gene1905	LOC100071963	CM009148.1:156579771-156580710	0	0	0	0	0	0	0	0	0	0	0	0	0	0	0	0	0	0	0	0	0	0	0	0	0	0	0	0	0	0	0	0
gene1906	LOC100071966	CM009148.1:156597678-156598864	0	0	0	0	0	0	0	0	0	0	0	0	0	0	0	0	0	0	0	0	0	0	0	0	0	0	0	0	0	0	0	0
gene1907	LOC100071974	CM009148.1:156617880-156618819	0	0	0	0	0	0	0	0	0	0	0	0	0	0	0	0	0	0	0	0	0	0	0	0	0	0	0	0	0	0	0	0
gene1908	LOC100071979	CM009148.1:156635334-156636267	0	0	0	0	0	0	0	0	0	0	0	0	0	0	0	0	0	0	0	0	0	0	0	0	0	0	0	0	0	0	0	0
gene1909	LOC100071984	CM009148.1:156651879-156652818	0	0	0	0	0	0	0	0	0	0	0	0	0	0	0	0	0	0	0	0	0	0	0	0	0	0	0	0	0	0	0	0
gene1910	LOC100071990	CM009148.1:156661489-156662441	0	0	0	0	0	0	0	0	0	0	0	0	0	0	0	0	0	0	0	0	0	0	0	0	0	0	0	0	0	0	0	0
gene1911	LOC100071996	CM009148.1:156675301-156676240	0	0	0	0	0	0	0	0	0	0	0	0	0	0	0	0	0	0	0	0	0	0	0	0	0	0	0	0	0	0	0	0
gene1912	LOC100072000	CM009148.1:156692828-156693764	0	0	0	0	0	0	0	0	0	0	0	0	0	0	0	0	0	0	0	0	0	0	0	0	0	0	0	0	0	0	0	0
gene1913	LOC100072004	CM009148.1:156714189-156715191	0	0	0	0	0	0	0	0	0	0	0	0	0	0	0	0	0	0	0	0	0	0	0	0	0	0	0	0	0	0	0	0
gene1914	LOC100072007	CM009148.1:156726266-156727208	0	0	0	0	0	0	0	0	0	0	0	0	0	0	0	0	0	0	0	0	0	0	0	0	0	0	0	0	0	0	0	0
gene1915	LOC111775620	CM009148.1:156747940-156748879	0	0	0	0	0	0	0	0	0	0	0	0	0	0	0	0	0	0	0	0	0	0	0	0	0	0	0	0	0	0	0	0
gene1916	LOC111775626	CM009148.1:156768521-156769460	0	0	0	0	0	0	0	0	0	0	0	0	0	0	0	0	0	0	0	0	0	0	0	0	0	0	0	0	0	0	0	0
gene1917	LOC100072033	CM009148.1:156792629-156793601	0.397801	0	0	0	0	0	0	0	0	0	0	0	0	0	0	0	0	0	0	0	0	0	0	0	0	0	0	0	0	0	0	0
gene1918	LOC100058174	CM009148.1:156809970-156810957	0	0	0	0	0	0	0	0	0	0	0	0	0	0	0	0	0	0	0	0	0	0	0	0	0	0	0	0	0	0	0	0
gene1919	LOC100072036	CM009148.1:156824602-156825590	0	0	0	0	0	0	0	0	0	0	0	0	0	0	0	0	0	0	0	0	0	0	0	0	0	0	0	0	0	0	0	0
gene1920	LOC100072040	CM009148.1:156841837-156842824	0	0	0	0	0	0	0	0	0	0	0	0	0	0	0	0	0	0	0	0	0	0	0	0	0	0	0	0	0	0	0	0
gene1921	LOC100072046	CM009148.1:156853652-156855500	0	0	0	0	0	0	0	0	0	0	0	0	0	0	0	0	0	0	0	0	0	0	0	0	0	0	0	0	0	0	0	0
gene1922	LOC100072052	CM009148.1:156871061-156871985	0	0	0	0	0	0	0	0	0	0	0	0	0	0	0	0	0	0	0	0	0	0	0	0	0	0	0	0	0	0	0	0
gene1923	LOC106782089	CM009148.1:156884016-156884969	0	0	0	0	0	0	0	0	0	0	0	0	0	0	0	0	0	0	0	0	0	0	0	0	0	0	0	0	0	0	0	0
gene1924	LOC100072061	CM009148.1:156900613-156901588	0	0	0	0	0	0	0	0	0	0	0	0	0	0	0	0	0	0	0	0	0	0	0	0	0	0	0	0	0	0	0	0
gene1925	LOC100072071	CM009148.1:156912340-156913288	0	0	0	0	0	0	0	0	0	0	0	0	0	0	0	0	0	0	0	0	0	0	0	0	0	0	0	0	0	0	0	0
gene1926	LOC102148296	CM009148.1:156918737-156933961	0	0	0	0	0	0	0	0	0	0	0	0	0	0	0	0	0	0	0	0	0	0	0	0	0	0	0	0	0	0	0	0
gene1927	LOC100147374	CM009148.1:156934350-156940745	0	0	0	0	0	0	0	0	0	0	0	0	0	0	0	0	0	0	0	0	0	0	0	0	0	0	0	0	0	0	0	0
gene1928	LOC100072083	CM009148.1:156947643-156960049	0	0	0	0	0	0	0	0	0	0	0	0	0	0	0	0	0	0	0	0	0	0	0	0	0	0	0	0	0	0	0	0
gene1929	LOC100058220	CM009148.1:156972225-156973272	0	0	0	0	0	0	0	0	0	0	0	0	0	0	0	0	0	0	0	0	0	0	0	0	0	0	0	0	0	0	0	0
gene1930	LOC100146794	CM009148.1:156990891-156991927	0	0	0	0	0	0	0	0	0	0	0	0	0	0	0	0	0	0	0	0	0	0	0	0	0	0	0	0	0	0	0	0
gene1931	LOC100072089	CM009148.1:156995547-156996480	0	0	0	0	0	0	0	0	0	0	0	0	0	0	0	0	0	0	0	0	0	0	0	0	0	0	0	0	0	0	0	0
gene1932	LOC100072092	CM009148.1:157015006-157015948	0	0	0	0	0	0	0	0	0	0	0	0	0	0	0	0	0	0	0	0	0	0	0	0	0	0	0	0	0	0	0	0
gene1933	LOC100072099	CM009148.1:157037803-157038730	0	0	0	0	0	0	0	0	0	0	0	0	0	0	0	0	0	0	0	0	0	0	0	0	0	0	0	0	0	0	0	0
gene1934	LOC111775721	CM009148.1:157050134-157051076	0	0	0	0	0	0	0	0	0	0	0	0	0	0	0	0	0	0	0	0	0	0	0	0	0	0	0	0	0	0	0	0
gene1935	LOC100072107	CM009148.1:157056534-157057476	0	0	0	0	0	0	0	0	0	0	0	0	0	0	0	0	0	0	0	0	0	0	0	0	0	0	0	0	0	0	0	0
gene1936	LOC100072110	CM009148.1:157062968-157063910	0	0	0	0	0	0	0	0	0	0	0	0	0	0	0	0	0	0	0	0	0	0	0	0	0	0	0	0	0	0	0	0
gene1937	LOC100058263	CM009148.1:157080253-157081255	0	0	0	0	0	0	0	0	0	0	0	0	0	0	0	0	0	0	0	0	0	0	0	0	0	0	0	0	0	0	0	0
gene1938	LOC111772399	CM009148.1:157091421-157092379	0	0	0	0	0	0	0	0	0	0	0	0	0	0	0	0	0	0	0	0	0	0	0	0	0	0	0	0	0	0	0	0
gene1939	LOC100072112	CM009148.1:157106980-157107922	0	0	0	0	0	0	0	0	0	0	0	0	0	0	0	0	0	0	0	0	0	0	0	0	0	0	0	0	0	0	0	0
gene1940	LOC100072117	CM009148.1:157117640-157118589	0	0	0	0	0	0	0	0	0	0	0	0	0	0	0	0	0	0	0	0	0	0	0	0	0	0	0	0	0	0	0	0
gene1941	LOC100072120	CM009148.1:157148183-157149197	0	0	0	0	0	0	0	0	0	0	0	0	0	0	0	0	0	0	0	0	0	0	0	0	0	0	0	0	0	0	0	0
gene1942	LOC100072126	CM009148.1:157155713-157163880	0	0	0	0	0	0	0	0	0	0	0	0	0	0	0	0	0	0	0	0	0	0	0	0	0	0	0	0	0	0	0	0
gene1943	LOC100072129	CM009148.1:157179284-157180223	0	0	0	0	0	0	0	0	0	0	0	0	0	0	0	0	0	0	0	0	0	0	0	0	0	0	0	0	0	0	0	0
gene1944	LOC100072136	CM009148.1:157195814-157196726	0	0	0	0	0	0	0	0	0	0	0	0	0	0	0	0	0	0	0	0	0	0	0	0	0	0	0	0	0	0	0	0
gene1945	LOC111772402	CM009148.1:157199786-157200725	0	0	0	0	0	0	0	0	0	0	0	0	0	0	0	0	0	0	0	0	0	0	0	0	0	0	0	0	0	0	0	0
gene1946	LOC100072146	CM009148.1:157221800-157222736	0	0	0	0	0	0	0	0	0	0	0	0	0	0	0	0	0	0	0	0	0	0	0	0	0	0	0	0	0	0	0	0
gene1947	LOC100072149	CM009148.1:157235949-157236885	0	0	0	0	0	0	0	0	0	0	0	0	0	0	0	0	0	0	0	0	0	0	0	0	0	0	0	0	0	0	0	0
gene1948	LOC102148912	CM009148.1:157264938-157272555	0	0	0	0	0	0	0	0	0	0	0	0	0	0	0	0	0	0	0	0	0	0	0	0	0	0	0	0	0	0	0	0
gene1949	LOC100072158	CM009148.1:157304149-157305088	0	0	0	0	0	0	0	0	0	0	0	0	0	0	0	0	0	0	0	0	0	0	0	0	0	0	0	0	0	0	0	0
gene1950	LOC100072163	CM009148.1:157316441-157317380	0	0	0	0	0	0	0	0	0	0	0	0	0	0	0	0	0	0	0	0	0	0	0	0	0	0	0	0	0	0	0	0
gene1951	LOC100072168	CM009148.1:157342177-157343116	0	0	0	0	0	0	0	0	0	0	0	0	0	0	0	0	0	0	0	0	0	0	0	0	0	0	0	0	0	0	0	0
gene1952	LOC100072172	CM009148.1:157368607-157369579	0	0	0	0	0	0	0	0	0	0	0	0	0	0	0	0	0	0	0	0	0	0	0	0	0	0	0	0	0	0	0	0
gene1953	LOC100072176	CM009148.1:157384190-157385129	0	0	0	0	0	0	0	0	0	0	0	0	0	0	0	0	0	0	0	0	0	0	0	0	0	0	0	0	0	0	0	0
gene1954	LOC100072179	CM009148.1:157418734-157419673	0	0	0	0	0	0	0	0	0	0	0	0	0	0	0	0	0	0	0	0	0	0	0	0	0	0	0	0	0	0	0	0
gene1955	LOC100072184	CM009148.1:157448684-157449635	0	0	0	0	0	0	0	0	0	0	0	0	0	0	0	0	0	0	0	0	0	0	0	0	0	0	0	0	0	0	0	0
gene1956	LOC100072192	CM009148.1:157461520-157462459	0	0	0	0	0	0	0	0	0	0	0	0	0	0	0	0	0	0	0	0	0	0	0	0	0	0	0	0	0	0	0	0
gene1957	LOC100072195	CM009148.1:157471760-157472699	0	0	0	0	0	0	0	0	0	0	0	0	0	0	0	0	0	0	0	0	0	0	0	0	0	0	0	0	0	0	0	0
gene1958	LOC100072202	CM009148.1:157502941-157503880	0	0	0	0	0	0	0	0	0	0	0	0	0	0	0	0	0	0	0	0	0	0	0	0	0	0	0	0	0	0	0	0
gene1959	LOC106782090	CM009148.1:157516393-157517862	0	0	0	0	0	0	0	0	0	0	0	0	0	0	0	0	0	0	0	0	0	0	0	0	0	0	0	0	0	0	0	0
gene1960	LOC100058393	CM009148.1:157528270-157529259	0	0	0	0	0	0	0	0	0	0	0	0	0	0	0	0	0	0	0	0	0	0	0	0	0	0	0	0	0	0	0	0
gene1961	LOC100072211	CM009148.1:157533564-157534506	0	0	0	0	0	0	0	0	0	0	0	0	0	0	0	0	0	0	0	0	0	0	0	0	0	0	0	0	0	0	0	0
gene1962	LOC100072215	CM009148.1:157542702-157543656	0	0	0	0	0	0	0	0	0	0	0	0	0	0	0	0	0	0	0	0	0	0	0	0	0	0	0	0	0	0	0	0
gene1963	LOC100072221	CM009148.1:157569610-157570549	0	0	0	0	0	0	0	0	0	0	0	0	0	0	0	0	0	0	0	0	0	0	0	0	0	0	0	0	0	0	0	0
gene1964	LOC100072227	CM009148.1:157581098-157582040	0	0	0	0	0	0	0	0	0	0	0	0	0	0	0	0	0	0	0	0	0	0	0	0	0	0	0	0	0	0	0	0
gene1965	LOC100072237	CM009148.1:157610325-157611263	0	0	0	0	0	0	0	0	0	0	0	0	0	0	0	0	0	0	0	0	0	0	0	0	0	0	0	0	0	0	0	0
gene1966	LOC100072245	CM009148.1:157625595-157626547	0	0	0	0	0	0	0	0	0	0	0	0	0	0	0	0	0	0	0	0	0	0	0	0	0	0	0	0	0	0	0	0
gene1967	LOC100072251	CM009148.1:157629204-157630085	0	0	0	0	0	0	0	0	0	0	0	0	0	0	0	0	0	0	0	0	0	0	0	0	0	0	0	0	0	0	0	0
gene1968	LOC100072254	CM009148.1:157648271-157649236	0	0	0	0	0	0	0	0	0	0	0	0	0	0	0	0	0	0	0	0	0	0	0	0	0	0	0	0	0	0	0	0
gene1969	LOC100072258	CM009148.1:157659617-157660544	0	0	0	0	0	0	0	0	0	0	0	0	0	0	0	0	0	0	0	0	0	0	0	0	0	0	0	0	0	0	0	0
gene1970	LOC106782152	CM009148.1:157665427-157666367	0	0	0	0	0	0	0	0	0	0	0	0	0	0	0	0	0	0	0	0	0	0	0	0	0	0	0	0	0	0	0	0
gene1971	LOC100072265	CM009148.1:157672754-157674096	0	0	0	0	0	0	0	0	0	0	0	0	0	0	0	0	0	0	0	0	0	0	0	0	0	0	0	0	0	0	0	0
gene1972	LOC100072271	CM009148.1:157692618-157693572	0	0	0	0	0	0	0	0	0	0	0	0	0	0	0	0	0	0	0	0	0	0	0	0	0	0	0	0	0	0	0	0
gene1973	LOC106782091	CM009148.1:157707199-157708139	0	0	0	0	0	0	0	0	0	0	0	0	0	0	0	0	0	0	0	0	0	0	0	0	0	0	0	0	0	0	0	0
gene1974	LOC100072282	CM009148.1:157716489-157717440	0	0	0	0	0	0	0	0	0	0	0	0	0	0	0	0	0	0	0	0	0	0	0	0	0	0	0	0	0	0	0	0
gene1975	LOC111776017	CM009148.1:157736112-157736804	0	0	0	0	0	0	0	0	0	0	0	0	0	0	0	0	0	0	0	0	0	0	0	0	0	0	0	0	0	0	0	0
gene1976	LOC100072290	CM009148.1:157758999-157759938	0	0	0	0	0	0	0	0	0	0	0	0	0	0	0	0	0	0	0	0	0	0	0	0	0	0	0	0	0	0	0	0
gene1977	LOC100072300	CM009148.1:157802052-157803009	0	0	0	0	0	0	0	0	0	0	0	0	0	0	0	0	0	0	0	0	0	0	0	0	0	0	0	0	0	0	0	0
gene1978	LOC100072317	CM009148.1:157842750-157843689	0	0	0	0	0	0	0	0	0	0	0	0	0	0	0	0	0	0	0	0	0	0	0	0	0	0	0	0	0	0	0	0
gene1979	LOC100072320	CM009148.1:157850943-157854310	0	0	0	0	0	0	0	0	0	0	0	0	0	0	0	0	0	0	0	0	0	0	0	0	0	0	0	0	0	0	0	0
gene1980	LOC100072325	CM009148.1:157876450-157877407	0	0	0	0	0	0	0	0	0	0	0	0	0	0	0	0	0	0	0	0	0	0	0	0	0	0	0	0	0	0	0	0
gene1981	LOC100072330	CM009148.1:157898040-157898982	0	0	0	0	0	0	0	0	0	0	0	0	0	0	0	0	0	0	0	0	0	0	0	0	0	0	0	0	0	0	0	0
gene1982	LOC100072335	CM009148.1:157909639-157910632	0	0	0	0	0	0	0	0	0	0	0	0	0	0	0	0	0	0	0	0	0	0	0	0	0	0	0	0	0	0	0	0
gene1983	LOC100072338	CM009148.1:157928972-157929915	0	0	0	0	0	0	0	0	0	0	0	0	0	0	0	0	0	0	0	0	0	0	0	0	0	0	0	0	0	0	0	0
gene1984	LOC106782141	CM009148.1:157960648-157961609	0	0	0	0	0	0	0	0	0	0	0	0	0	0	0	0	0	0	0	2.94186	0	0	0	0	0	0	0	0	0	0	0	0
gene1985	LOC100072354	CM009148.1:157975297-157976236	0	0	0	0	0	0	0	0	0	0	0	0	0	0	0	0	0	0	0	0	0	0	0	0	0	0	0	0	0	0	0	0
gene1986	LOC100072368	CM009148.1:158004161-158005100	0	0	0	0	0	0	0	0	0	0	0	0	0	0	0	0	0	0	0	0	0	0	0	0	0	0	0	0	0	0	0	0
gene1987	LOC100072375	CM009148.1:158023982-158024906	0	0	0	0	0	0	0	0	0	0	0	0	0	0	0	0	0	0	0	0	0	0	0	0	0	0	0	0	0	0	0	0
gene1988	LOC111772431	CM009148.1:158036638-158039701	0	0	0	0	0	0	0	0	0	0	0	0	0	0	0	0	0	0	0	0	0	0	0	0	0	0	0	0	0	0	0	0
gene1989	LOC100072386	CM009148.1:158049225-158059707	0	0	0	0	0	0	0	0	0	0	0	0	0	0	0	0	0	0	0	0	0	0	0	0	0	0	0	0	0	0	0	0
gene1990	LOC100072392	CM009148.1:158072338-158073283	0	0	0	0	0	0	0	0	0	0	0	0	0	0	0	0	0	0	0	0	0	0	0	0	0	0	0	0	0	0	0	0
gene1991	LOC100072402	CM009148.1:158101157-158107261	0	0	0	0	0	0	0	0	0	0	0	0	0	0	0	0	0	0	0	0	0	0	0	0	0	0	0	0	0	0	0	0
gene1992	LOC100072404	CM009148.1:158117672-158118378	0	0	0	0	0	0	0	0	0	0	0	0	0	0	0	0	0	0	0	0	0	0	0	0	0	0	0	0	0	0	0	0
gene1993	LOC100072408	CM009148.1:158120673-158123851	0	0	0	0	0	0	0	0	0	0	0	0	0	0	0	0	0	0	0	0	0	0	0	0	0	0	0	0	0	0	0	0
gene1994	LOC100072414	CM009148.1:158159901-158160852	0	0	0	0	0	0	0	0	0	0	0	0	0	0	0	0	0	0	0	0	0	0	0	0	0	0	0	0	0	0	0	0
gene1995	LOC100072423	CM009148.1:158179134-158180203	0	0	0	0	0	0	0	0	0	0	0	0	0	0	0	0	0	0	0	0	0	0	0	0	0	0	0	0	0	0	0	0
gene1996	LOC111776211	CM009148.1:158193086-158193791	0	0	0	0	0	0	0	0	0	0	0	0	0	0	0	0	0	0	0	0	0	0	0	0	0	0	0	0	0	0	0	0
[truncated: 31,462 more rows]
